# Supplementary material for: Crystal structure and magnetic properties of bis­[butyl­tris­(1H-pyrazol-1-yl)borato]iron(II)
Source: Acta Crystallogr E Crystallogr Commun. 2019 Aug 20;75(Pt 9):1327–30. doi: 10.1107/S2056989019011137 (PMC6727041; doi:10.1107/S2056989019011137)
Supplement: Supplementary file 1 [file e-75-01327-sup1.cif]

##############################################################################
#                                                                            #
# This CIF contains the data in a paper accepted for publication in          #
# Acta Crystallographica Section E. It conforms to the requirements of       #
# Notes for Authors for Acta Crystallographica Section E, and has been       #
# peer reviewed under the auspices of the IUCr Commission on Journals.       #
#                                                                            #
# Full details of the Crystallographic Information File format               #
# are given in the paper "The Crystallographic Information File (CIF):       #
# a New Standard Archive File for Crystallography" by S. R. Hall, F. H.      #
# Allen and I. D. Brown [Acta Cryst. (1991), A47, 655-685].                  #
#                                                                            #
# The current version of the core CIF dictionary is obtainable from          #
# ftp://ftp.iucr.org/pub/cif_core.dic.                                       #
#                                                                            #
# Software is freely available for graphical display of the structure(s)     #
# in this CIF. For information consult the CIF software page                 #
# http://www.iucr.org/resources/cif/software.                                #
#                                                                            #
# This file may be used for bona fide research purposes within the           #
# scientific community so long as proper attribution is given to the journal # 
# article from which it was obtained.                                        #
#                                                                            #
##############################################################################
data_I
_audit_creation_method     SHELXL-2014
_journal_date_recd_electronic     2019-07-15
_journal_date_accepted     2019-08-09
_journal_name_full     'Acta Crystallographica, Section E'
_journal_year     2019
_journal_volume     75
_journal_issue      9
_journal_page_first     1327
_journal_page_last     1330
_journal_paper_category     GM
_journal_paper_doi     10.1107/S2056989019011137
_journal_coeditor_code     FF2161
_publ_contact_author_name     'Maksym Seredyuk'
_publ_contact_author_address
;
Department of Chemistry, Taras Shevchenko National University of Kyiv,
Volodymyrska Street 64, Kyiv, 01601,
Ukraine
;
_publ_contact_author_email     'mcs@univ.kiev.ua'
_publ_section_title
;
Crystal structure and magnetic properties of
bis[butyltris(1<i>H</i>-pyrazol-1-yl)borato]iron(II)
;
loop_
    _publ_author_name
    _publ_author_footnote
    _publ_author_address
    'Seredyuk, Maksym' .
;
Department of Chemistry, Taras Shevchenko National University of Kyiv,
Volodymyrska Street 64, Kyiv, 01601,
Ukraine
;
    'Znovjyak, Kateryna' .
;
Department of Chemistry, Taras Shevchenko National University of Kyiv,
Volodymyrska Street 64, Kyiv, 01601,
Ukraine
UkrOrgSyntez Ltd, Chervonotkatska Street 67, Kyiv 02094,
Ukraine
;
    'Fritsky, Igor O.' .
;
Department of Chemistry, Taras Shevchenko National University of Kyiv,
Volodymyrska Street 64, Kyiv, 01601,
Ukraine
UkrOrgSyntez Ltd, Chervonotkatska Street 67, Kyiv 02094,
Ukraine
;
    'Sliva, Tatiana Y.' .
;
Department of Chemistry, Taras Shevchenko National University of Kyiv,
Volodymyrska Street 64, Kyiv, 01601,
Ukraine
;
    'Slobodyanik, Mykola S.' .
;
Department of Chemistry, Taras Shevchenko National University of Kyiv,
Volodymyrska Street 64, Kyiv, 01601,
Ukraine
;
_publ_section_synopsis
;
The title compound, bis[butyltris(1<i>H</i>-pyrazol-1-yl)borato]iron(II),
belongs to the class of neutral scorpionate complexes. The crystal structure
at low temperature and the magnetic susceptibility measurement in the
high-temperature region reveal the low-spin character of the iron(II) ion.
;
_chemical_name_systematic
;
Bis[butyltris(1<i>H</i>-pyrazol-1-yl)borato]iron(II)
;
_chemical_name_common     ?
_chemical_formula_moiety     'C26 H36 B2 Fe N12'
_chemical_formula_sum     'C26 H36 B2 Fe N12'
_chemical_formula_iupac     '[Fe (C13 H18 B1 N6)2]'
_chemical_formula_weight     594.14
_chemical_melting_point     ?
_space_group_crystal_system     monoclinic
_space_group_name_H-M_alt     'P 21/c'
_space_group_name_Hall     '-P 2ybc'
loop_
    _space_group_symop_id
    _space_group_symop_operation_xyz
    1 x,y,z
    2 -x,1/2+y,1/2-z
    3 -x,-y,-z
    4 x,1/2-y,1/2+z
_cell_length_a     16.0762(4)
_cell_length_b     10.1827(2)
_cell_length_c     18.3410(3)
_cell_angle_alpha     90
_cell_angle_beta     108.785(2)
_cell_angle_gamma     90
_cell_volume     2842.48(11)
_cell_formula_units_Z     4
_cell_measurement_reflns_used     2385
_cell_measurement_theta_min     3.851
_cell_measurement_theta_max     24.670
_cell_measurement_temperature     120(2)
_exptl_crystal_description     prismatic
_exptl_crystal_colour     orange
_exptl_crystal_size_max     0.080
_exptl_crystal_size_mid     0.040
_exptl_crystal_size_min     0.040
_exptl_crystal_density_diffrn     1.388
_exptl_crystal_density_meas     ?
_exptl_crystal_density_method     ?
_exptl_crystal_F_000     1248
_exptl_absorpt_coefficient_mu     0.571
_exptl_absorpt_correction_type     multi-scan
_exptl_absorpt_process_details
;
(CrysAlis PRO; Agilent, 2012)
;
_exptl_absorpt_correction_T_min     0.76896
_exptl_absorpt_correction_T_max     1.00000
_exptl_special_details
;
CrysAlisPro, Agilent Technologies,
Version 1.171.36.21 (release 14-08-2012 CrysAlis171 .NET)
(compiled Sep 14 2012,17:21:16)
Empirical absorption correction using spherical harmonics,
 implemented in SCALE3 ABSPACK scaling algorithm.
;
_diffrn_ambient_temperature     120(2)
_diffrn_source     ?
_diffrn_radiation_type     MoK\a
_diffrn_radiation_wavelength     0.71073
_diffrn_measurement_device_type     'Agilent SuperNova Sapphire3'
_diffrn_measurement_device     '\k-geometry diffractometer'
_diffrn_measurement_method     '\f scans and \w scans with \k offset'
_diffrn_reflns_number     17726
_diffrn_reflns_av_R_equivalents     0.0533
_diffrn_reflns_av_unetI/netI     0.0855
_diffrn_reflns_theta_min     2.937
_diffrn_reflns_theta_max     29.844
_diffrn_reflns_theta_full     25.242
_diffrn_measured_fraction_theta_max     0.883
_diffrn_measured_fraction_theta_full     0.998
_diffrn_reflns_limit_h_min     -21
_diffrn_reflns_limit_h_max     21
_diffrn_reflns_limit_k_min     -12
_diffrn_reflns_limit_k_max     14
_diffrn_reflns_limit_l_min     -23
_diffrn_reflns_limit_l_max     24
_diffrn_standards_number     0
_diffrn_standards_interval_count     0
_diffrn_standards_decay_%     0
_refine_special_details     ?
_reflns_number_total     7222
_reflns_number_gt     4596
_reflns_threshold_expression     'I > 2\s(I)'
_refine_ls_structure_factor_coef     Fsqd
_refine_ls_matrix_type     full
_refine_ls_R_factor_all     0.0949
_refine_ls_R_factor_gt     0.0528
_refine_ls_wR_factor_gt     0.1335
_refine_ls_wR_factor_ref     0.1844
_refine_ls_goodness_of_fit_ref     0.780
_refine_ls_restrained_S_all     0.780
_refine_ls_number_reflns     7222
_refine_ls_number_parameters     373
_refine_ls_number_restraints     0
_refine_ls_hydrogen_treatment     constr
_refine_ls_weighting_scheme     calc
_refine_ls_weighting_details
              'w=1/[\s^2^(Fo^2^)+(0.1086P)^2^+7.1302P] where P=(Fo^2^+2Fc^2^)/3'
_atom_sites_solution_hydrogens     geom
_atom_sites_solution_primary     dual
_atom_sites_solution_secondary     difmap
_refine_ls_shift/su_max     0.042
_refine_ls_shift/su_mean     0.004
_refine_diff_density_max     0.387
_refine_diff_density_min     -0.711
_refine_ls_extinction_method     none
_refine_ls_extinction_coef     .
loop_
    _atom_type_symbol
    _atom_type_description
    _atom_type_scat_dispersion_real
    _atom_type_scat_dispersion_imag
    _atom_type_scat_source
    'C' 'C' 0.0033 0.0016
                         'International Tables Vol C Tables 4.2.6.8 and 6.1.1.4'
    'H' 'H' 0.0000 0.0000
                         'International Tables Vol C Tables 4.2.6.8 and 6.1.1.4'
    'B' 'B' 0.0013 0.0007
                         'International Tables Vol C Tables 4.2.6.8 and 6.1.1.4'
    'N' 'N' 0.0061 0.0033
                         'International Tables Vol C Tables 4.2.6.8 and 6.1.1.4'
    'Fe' 'Fe' 0.3463 0.8444
                         'International Tables Vol C Tables 4.2.6.8 and 6.1.1.4'
_computing_data_collection
;
CrysAlis PRO (Agilent, 2012)
;
_computing_cell_refinement
;
CrysAlis PRO (Agilent, 2012)
;
_computing_data_reduction
;
CrysAlis PRO (Agilent, 2012)
;
_computing_structure_solution
;
SHELXT2014 (Sheldrick, 2015a)
;
_computing_structure_refinement
;
SHELXL2014 (Sheldrick, 2015b)
;
_computing_molecular_graphics
;
Mercury (Macrae <i>et al.</i>,  2008)
;
_computing_publication_material
;
SHELXL2014 (Sheldrick, 2015b), PLATON (Spek, 2009) and
publCIF (Westrip, 2010)
;
loop_
    _atom_site_type_symbol
    _atom_site_label
    _atom_site_fract_x
    _atom_site_fract_y
    _atom_site_fract_z
    _atom_site_U_iso_or_equiv
    _atom_site_thermal_displace_type
    _atom_site_calc_flag
    _atom_site_refinement_flags
    _atom_site_occupancy
    _atom_site_disorder_assembly
    _atom_site_disorder_group
    Fe Fe1 0.00000 0.00000 0.50000 0.0155(2) Uani d SP 1.000 . .
    Fe Fe2 0.50000 0.00000 0.50000 0.0164(2) Uani d SP 1.000 . .
    N N1 -0.08358(16) 0.1221(2) 0.43205(13) 0.0180(7) Uani d . 1.000 . .
    N N2 0.07144(17) 0.0187(2) 0.43129(14) 0.0190(7) Uani d . 1.000 . .
    N N3 0.06259(17) 0.1526(2) 0.55863(13) 0.0186(7) Uani d . 1.000 . .
    N N4 -0.05505(17) 0.2339(2) 0.40633(13) 0.0191(7) Uani d . 1.000 . .
    N N5 0.09021(17) 0.1412(3) 0.40957(14) 0.0195(7) Uani d . 1.000 . .
    N N6 0.07608(17) 0.2625(2) 0.52172(13) 0.0185(7) Uani d . 1.000 . .
    C C1 -0.1716(2) 0.1239(3) 0.40482(17) 0.0233(9) Uani d . 1.000 . .
    C C2 -0.2013(2) 0.2375(3) 0.36109(18) 0.0256(9) Uani d . 1.000 . .
    C C3 -0.1259(2) 0.3041(3) 0.36344(17) 0.0238(9) Uani d . 1.000 . .
    C C4 0.1166(2) -0.0672(3) 0.40370(17) 0.0232(9) Uani d . 1.000 . .
    C C5 0.1659(2) -0.0017(3) 0.36471(18) 0.0257(10) Uani d . 1.000 . .
    C C6 0.1480(2) 0.1291(3) 0.37018(17) 0.0219(9) Uani d . 1.000 . .
    C C7 0.0940(2) 0.1777(3) 0.63425(16) 0.0211(8) Uani d . 1.000 . .
    C C8 0.1281(2) 0.3052(3) 0.64677(17) 0.0212(8) Uani d . 1.000 . .
    C C9 0.1151(2) 0.3554(3) 0.57409(17) 0.0215(8) Uani d . 1.000 . .
    C C10 0.0694(2) 0.3998(3) 0.40007(17) 0.0229(9) Uani d . 1.000 . .
    C C11 0.0458(2) 0.4211(3) 0.31252(17) 0.0281(10) Uani d . 1.000 . .
    C C12 0.0626(2) 0.5604(3) 0.28979(18) 0.0263(9) Uani d . 1.000 . .
    C C13 0.1591(3) 0.5980(4) 0.3142(2) 0.0374(11) Uani d . 1.000 . .
    B B1 0.0458(2) 0.2628(4) 0.43210(18) 0.0196(9) Uani d . 1.000 . .
    N N7 0.42396(17) 0.1237(3) 0.53253(14) 0.0206(7) Uani d . 1.000 . .
    N N8 0.42220(17) 0.0242(2) 0.39276(14) 0.0191(7) Uani d . 1.000 . .
    N N9 0.56735(17) 0.1520(2) 0.48428(14) 0.0199(7) Uani d . 1.000 . .
    N N10 0.39344(17) 0.2352(2) 0.49125(14) 0.0200(7) Uani d . 1.000 . .
    N N11 0.39382(16) 0.1463(2) 0.36572(14) 0.0175(7) Uani d . 1.000 . .
    N N12 0.52540(17) 0.2641(2) 0.45014(14) 0.0195(7) Uani d . 1.000 . .
    C C14 0.3881(2) 0.1201(3) 0.58890(18) 0.0254(9) Uani d . 1.000 . .
    C C15 0.3332(2) 0.2279(4) 0.58413(19) 0.0292(10) Uani d . 1.000 . .
    C C16 0.3382(2) 0.2988(3) 0.52117(17) 0.0229(9) Uani d . 1.000 . .
    C C17 0.3881(2) -0.0589(3) 0.33497(17) 0.0222(9) Uani d . 1.000 . .
    C C18 0.3368(2) 0.0083(3) 0.26958(18) 0.0234(9) Uani d . 1.000 . .
    C C19 0.3418(2) 0.1382(3) 0.29165(17) 0.0214(8) Uani d . 1.000 . .
    C C20 0.6534(2) 0.1765(3) 0.50184(17) 0.0228(9) Uani d . 1.000 . .
    C C21 0.6682(2) 0.3032(3) 0.48037(18) 0.0262(9) Uani d . 1.000 . .
    C C22 0.5852(2) 0.3555(3) 0.44766(17) 0.0241(9) Uani d . 1.000 . .
    C C23 0.3840(2) 0.4040(3) 0.38150(18) 0.0245(9) Uani d . 1.000 . .
    C C24 0.4056(2) 0.4516(3) 0.30977(17) 0.0240(9) Uani d . 1.000 . .
    C C25 0.4168(2) 0.6000(3) 0.30874(18) 0.0244(9) Uani d . 1.000 . .
    C C26 0.4399(2) 0.6506(3) 0.2394(2) 0.0299(10) Uani d . 1.000 . .
    B B2 0.4229(2) 0.2666(3) 0.42016(19) 0.0194(9) Uani d . 1.000 . .
    H H1 -0.20780 0.05890 0.41370 0.0280 Uiso c RU 1.000 . .
    H H2 -0.25920 0.26240 0.33600 0.0310 Uiso c RU 1.000 . .
    H H3 -0.12370 0.38400 0.33960 0.0280 Uiso c RU 1.000 . .
    H H4 0.11540 -0.15790 0.40960 0.0280 Uiso c RU 1.000 . .
    H H5 0.20280 -0.03860 0.34030 0.0310 Uiso c RU 1.000 . .
    H H6 0.17170 0.19810 0.35010 0.0260 Uiso c RU 1.000 . .
    H H7 0.09340 0.11890 0.67290 0.0250 Uiso c RU 1.000 . .
    H H8 0.15380 0.34700 0.69380 0.0250 Uiso c RU 1.000 . .
    H H9 0.13070 0.43920 0.56300 0.0260 Uiso c RU 1.000 . .
    H H10A 0.04100 0.46890 0.41980 0.0280 Uiso c RU 1.000 . .
    H H10B 0.13220 0.41290 0.42270 0.0280 Uiso c RU 1.000 . .
    H H11A 0.07970 0.36020 0.29270 0.0340 Uiso c RU 1.000 . .
    H H11B -0.01580 0.40030 0.28820 0.0340 Uiso c RU 1.000 . .
    H H12A 0.03790 0.56890 0.23430 0.0320 Uiso c RU 1.000 . .
    H H12B 0.03210 0.62170 0.31270 0.0320 Uiso c RU 1.000 . .
    H H13A 0.16460 0.68650 0.29830 0.0450 Uiso c RU 1.000 . .
    H H13B 0.18960 0.53960 0.29040 0.0450 Uiso c RU 1.000 . .
    H H13C 0.18400 0.59160 0.36920 0.0450 Uiso c RU 1.000 . .
    H H14 0.39830 0.05470 0.62610 0.0310 Uiso c RU 1.000 . .
    H H15 0.30040 0.24800 0.61620 0.0350 Uiso c RU 1.000 . .
    H H16 0.30870 0.37670 0.50270 0.0270 Uiso c RU 1.000 . .
    H H17 0.39710 -0.14930 0.33770 0.0270 Uiso c RU 1.000 . .
    H H18 0.30590 -0.02690 0.22170 0.0280 Uiso c RU 1.000 . .
    H H19 0.31410 0.20820 0.26080 0.0260 Uiso c RU 1.000 . .
    H H20 0.69760 0.11660 0.52530 0.0270 Uiso c RU 1.000 . .
    H H21 0.72190 0.34360 0.48660 0.0310 Uiso c RU 1.000 . .
    H H22 0.57260 0.43960 0.42730 0.0290 Uiso c RU 1.000 . .
    H H23A 0.32050 0.39940 0.36780 0.0290 Uiso c RU 1.000 . .
    H H23B 0.40370 0.47130 0.42070 0.0290 Uiso c RU 1.000 . .
    H H24A 0.45930 0.40960 0.30860 0.0290 Uiso c RU 1.000 . .
    H H24B 0.35870 0.42520 0.26390 0.0290 Uiso c RU 1.000 . .
    H H25A 0.36270 0.64140 0.30930 0.0290 Uiso c RU 1.000 . .
    H H25B 0.46280 0.62610 0.35530 0.0290 Uiso c RU 1.000 . .
    H H26A 0.44570 0.74440 0.24240 0.0360 Uiso c RU 1.000 . .
    H H26B 0.39420 0.62690 0.19290 0.0360 Uiso c RU 1.000 . .
    H H26C 0.49440 0.61230 0.23920 0.0360 Uiso c RU 1.000 . .
loop_
    _atom_site_aniso_label
    _atom_site_aniso_U_11
    _atom_site_aniso_U_22
    _atom_site_aniso_U_33
    _atom_site_aniso_U_12
    _atom_site_aniso_U_13
    _atom_site_aniso_U_23
    Fe1 0.0161(3) 0.0176(3) 0.0129(3) 0.0013(2) 0.0048(2) 0.0009(2)
    Fe2 0.0173(3) 0.0149(3) 0.0166(3) 0.0033(2) 0.0051(2) 0.0013(2)
    N1 0.0194(12) 0.0201(12) 0.0148(11) 0.0013(10) 0.0061(9) 0.0020(10)
    N2 0.0184(12) 0.0223(13) 0.0163(11) 0.0013(10) 0.0057(9) 0.0019(10)
    N3 0.0209(12) 0.0192(12) 0.0156(11) 0.0009(10) 0.0059(9) 0.0000(10)
    N4 0.0213(13) 0.0182(12) 0.0168(11) 0.0016(10) 0.0049(10) 0.0020(10)
    N5 0.0219(13) 0.0216(13) 0.0152(11) -0.0002(10) 0.0064(9) 0.0022(10)
    N6 0.0225(13) 0.0176(12) 0.0148(11) 0.0008(10) 0.0052(9) 0.0008(10)
    C1 0.0200(15) 0.0247(16) 0.0244(15) 0.0014(12) 0.0062(12) 0.0010(13)
    C2 0.0200(15) 0.0265(17) 0.0261(15) 0.0064(13) 0.0017(12) 0.0035(14)
    C3 0.0256(16) 0.0216(16) 0.0203(14) 0.0063(13) 0.0021(12) 0.0014(12)
    C4 0.0229(16) 0.0256(16) 0.0209(14) 0.0070(13) 0.0068(12) -0.0007(13)
    C5 0.0232(16) 0.0352(19) 0.0218(15) 0.0076(14) 0.0114(12) 0.0010(14)
    C6 0.0217(15) 0.0277(17) 0.0168(13) -0.0007(13) 0.0068(11) 0.0007(12)
    C7 0.0214(15) 0.0262(16) 0.0153(13) 0.0045(12) 0.0052(11) 0.0005(12)
    C8 0.0205(15) 0.0241(16) 0.0181(13) 0.0010(12) 0.0050(11) -0.0052(12)
    C9 0.0221(15) 0.0223(15) 0.0201(14) -0.0033(12) 0.0069(12) -0.0012(12)
    C10 0.0250(16) 0.0249(16) 0.0184(14) -0.0029(13) 0.0063(12) 0.0003(13)
    C11 0.0348(18) 0.0306(18) 0.0174(14) -0.0065(15) 0.0065(13) -0.0004(13)
    C12 0.0299(17) 0.0262(17) 0.0230(15) 0.0048(14) 0.0088(13) 0.0075(14)
    C13 0.040(2) 0.039(2) 0.0321(18) -0.0056(17) 0.0101(16) 0.0066(17)
    B1 0.0233(17) 0.0221(17) 0.0139(14) 0.0010(14) 0.0067(12) 0.0001(13)
    N7 0.0216(13) 0.0199(13) 0.0198(12) 0.0046(10) 0.0058(10) 0.0027(10)
    N8 0.0209(13) 0.0164(12) 0.0191(12) 0.0039(10) 0.0051(10) 0.0000(10)
    N9 0.0206(13) 0.0176(12) 0.0207(12) 0.0013(10) 0.0055(10) 0.0020(10)
    N10 0.0203(12) 0.0174(12) 0.0219(12) 0.0050(10) 0.0063(10) 0.0011(10)
    N11 0.0191(12) 0.0160(12) 0.0177(11) 0.0035(10) 0.0065(9) 0.0020(10)
    N12 0.0226(13) 0.0154(12) 0.0199(12) 0.0013(10) 0.0059(10) 0.0014(10)
    C14 0.0303(17) 0.0257(16) 0.0233(15) 0.0061(14) 0.0128(13) 0.0063(13)
    C15 0.0294(18) 0.0345(19) 0.0278(16) 0.0075(15) 0.0151(14) -0.0001(15)
    C16 0.0212(15) 0.0241(16) 0.0229(14) 0.0057(12) 0.0065(12) -0.0012(13)
    C17 0.0260(16) 0.0176(15) 0.0223(14) 0.0016(12) 0.0070(12) -0.0036(12)
    C18 0.0245(16) 0.0224(16) 0.0210(14) -0.0017(12) 0.0042(12) -0.0010(12)
    C19 0.0236(15) 0.0190(15) 0.0195(14) 0.0009(12) 0.0040(12) 0.0047(12)
    C20 0.0176(14) 0.0288(17) 0.0213(14) 0.0033(12) 0.0052(11) 0.0018(13)
    C21 0.0240(16) 0.0284(17) 0.0259(15) -0.0044(13) 0.0077(13) -0.0010(14)
    C22 0.0307(17) 0.0195(15) 0.0208(14) -0.0063(13) 0.0067(12) -0.0009(12)
    C23 0.0306(17) 0.0177(15) 0.0227(15) 0.0064(13) 0.0051(13) 0.0004(12)
    C24 0.0296(17) 0.0204(15) 0.0206(14) 0.0036(13) 0.0061(12) 0.0012(13)
    C25 0.0272(17) 0.0207(15) 0.0268(15) 0.0010(13) 0.0108(13) -0.0020(13)
    C26 0.0372(19) 0.0220(16) 0.0335(17) 0.0024(14) 0.0155(15) -0.0002(14)
    B2 0.0199(16) 0.0185(16) 0.0187(15) 0.0007(13) 0.0047(12) -0.0011(13)
_geom_special_details
;
 Bond distances, angles etc. have been calculated using the
 rounded fractional coordinates. All su's are estimated
 from the variances of the (full) variance-covariance matrix.
 The cell esds are taken into account in the estimation of
 distances, angles and torsion angles
;
loop_
    _geom_bond_atom_site_label_1
    _geom_bond_atom_site_label_2
    _geom_bond_site_symmetry_1
    _geom_bond_site_symmetry_2
    _geom_bond_distance
    _geom_bond_publ_flag
    Fe1 N1 . . 1.956(2) y
    Fe1 N2 . . 1.969(3) y
    Fe1 N3 . . 1.971(2) y
    Fe1 N1 . 3_556 1.956(2) no
    Fe1 N2 . 3_556 1.969(3) no
    Fe1 N3 . 3_556 1.971(2) no
    Fe2 N9 . 3_656 1.963(2) no
    Fe2 N9 . . 1.963(2) y
    Fe2 N7 . . 1.977(3) y
    Fe2 N8 . . 1.977(2) y
    Fe2 N7 . 3_656 1.977(3) no
    Fe2 N8 . 3_656 1.977(2) no
    N1 C1 . . 1.341(4) no
    N1 N4 . . 1.367(3) no
    N2 N5 . . 1.372(4) no
    N2 C4 . . 1.336(4) no
    N3 N6 . . 1.361(3) no
    N3 C7 . . 1.339(4) no
    N4 B1 . . 1.564(4) no
    N4 C3 . . 1.360(4) no
    N5 C6 . . 1.354(4) no
    N5 B1 . . 1.550(5) no
    N6 C9 . . 1.350(4) no
    N6 B1 . . 1.557(4) no
    C1 C2 . . 1.401(4) no
    C2 C3 . . 1.378(5) no
    C4 C5 . . 1.396(5) no
    C5 C6 . . 1.373(4) no
    C7 C8 . . 1.399(4) no
    C8 C9 . . 1.379(4) no
    C10 C11 . . 1.542(4) no
    C10 B1 . . 1.606(5) no
    C11 C12 . . 1.527(4) no
    C12 C13 . . 1.519(6) no
    C1 H1 . . 0.9300 no
    C2 H2 . . 0.9300 no
    C3 H3 . . 0.9300 no
    C4 H4 . . 0.9300 no
    C5 H5 . . 0.9300 no
    C6 H6 . . 0.9300 no
    N7 N10 . . 1.365(4) no
    N7 C14 . . 1.337(4) no
    C7 H7 . . 0.9300 no
    C8 H8 . . 0.9300 no
    N8 C17 . . 1.329(4) no
    N8 N11 . . 1.362(3) no
    N9 N12 . . 1.370(3) no
    C9 H9 . . 0.9300 no
    N9 C20 . . 1.339(4) no
    C10 H10A . . 0.9700 no
    N10 C16 . . 1.350(4) no
    N10 B2 . . 1.557(4) no
    C10 H10B . . 0.9700 no
    N11 C19 . . 1.349(4) no
    C11 H11A . . 0.9700 no
    C11 H11B . . 0.9700 no
    N11 B2 . . 1.554(4) no
    C12 H12A . . 0.9700 no
    C12 H12B . . 0.9700 no
    N12 C22 . . 1.349(4) no
    N12 B2 . . 1.560(4) no
    C13 H13A . . 0.9600 no
    C13 H13B . . 0.9600 no
    C13 H13C . . 0.9600 no
    C14 C15 . . 1.394(5) no
    C15 C16 . . 1.386(5) no
    C17 C18 . . 1.396(4) no
    C18 C19 . . 1.378(4) no
    C20 C21 . . 1.392(4) no
    C21 C22 . . 1.382(5) no
    C23 C24 . . 1.543(4) no
    C23 B2 . . 1.602(4) no
    C24 C25 . . 1.523(4) no
    C25 C26 . . 1.525(5) no
    C14 H14 . . 0.9300 no
    C15 H15 . . 0.9300 no
    C16 H16 . . 0.9300 no
    C17 H17 . . 0.9300 no
    C18 H18 . . 0.9300 no
    C19 H19 . . 0.9300 no
    C20 H20 . . 0.9300 no
    C21 H21 . . 0.9300 no
    C22 H22 . . 0.9300 no
    C23 H23A . . 0.9700 no
    C23 H23B . . 0.9700 no
    C24 H24A . . 0.9700 no
    C24 H24B . . 0.9700 no
    C25 H25A . . 0.9700 no
    C25 H25B . . 0.9700 no
    C26 H26A . . 0.9600 no
    C26 H26B . . 0.9600 no
    C26 H26C . . 0.9600 no
loop_
    _geom_angle_atom_site_label_1
    _geom_angle_atom_site_label_2
    _geom_angle_atom_site_label_3
    _geom_angle_site_symmetry_1
    _geom_angle_site_symmetry_2
    _geom_angle_site_symmetry_3
    _geom_angle
    _geom_angle_publ_flag
    N1 Fe1 N2 . . . 87.32(10) no
    N1 Fe1 N3 . . . 88.38(9) no
    N1 Fe1 N1 . . 3_556 180.00 no
    N1 Fe1 N2 . . 3_556 92.68(10) no
    N1 Fe1 N3 . . 3_556 91.62(9) no
    N2 Fe1 N3 . . . 88.42(10) no
    N1 Fe1 N2 3_556 . . 92.68(10) no
    N2 Fe1 N2 . . 3_556 180.00 no
    N2 Fe1 N3 . . 3_556 91.58(10) no
    N1 Fe1 N3 3_556 . . 91.62(9) no
    N2 Fe1 N3 3_556 . . 91.58(10) no
    N3 Fe1 N3 . . 3_556 180.00 no
    N1 Fe1 N2 3_556 . 3_556 87.32(10) no
    N1 Fe1 N3 3_556 . 3_556 88.38(9) no
    N2 Fe1 N3 3_556 . 3_556 88.42(10) no
    N7 Fe2 N8 . . 3_656 91.93(10) no
    N7 Fe2 N9 . . 3_656 91.96(11) no
    N8 Fe2 N9 . . . 87.58(10) no
    N7 Fe2 N8 3_656 . . 91.93(10) no
    N8 Fe2 N8 . . 3_656 180.00 no
    N8 Fe2 N9 . . 3_656 92.42(10) no
    N7 Fe2 N9 3_656 . . 91.96(11) no
    N8 Fe2 N9 3_656 . . 92.42(10) no
    N9 Fe2 N9 . . 3_656 180.00 no
    N7 Fe2 N8 3_656 . 3_656 88.07(10) no
    N7 Fe2 N9 3_656 . 3_656 88.04(11) no
    N8 Fe2 N9 3_656 . 3_656 87.58(10) no
    N7 Fe2 N8 . . . 88.07(10) no
    N7 Fe2 N9 . . . 88.04(11) no
    N7 Fe2 N7 . . 3_656 180.00 no
    Fe1 N1 N4 . . . 120.8(2) no
    Fe1 N1 C1 . . . 132.2(2) no
    N4 N1 C1 . . . 106.9(2) no
    Fe1 N2 N5 . . . 120.13(19) no
    Fe1 N2 C4 . . . 132.79(19) no
    N5 N2 C4 . . . 106.7(3) no
    Fe1 N3 N6 . . . 120.79(17) no
    Fe1 N3 C7 . . . 132.2(2) no
    N6 N3 C7 . . . 106.9(2) no
    N1 N4 C3 . . . 109.0(3) no
    N1 N4 B1 . . . 118.9(2) no
    C3 N4 B1 . . . 132.0(3) no
    N2 N5 B1 . . . 119.0(3) no
    C6 N5 B1 . . . 132.0(3) no
    N2 N5 C6 . . . 109.0(3) no
    C9 N6 B1 . . . 131.7(3) no
    N3 N6 C9 . . . 109.5(2) no
    N3 N6 B1 . . . 118.8(2) no
    N1 C1 C2 . . . 110.4(3) no
    C1 C2 C3 . . . 104.7(3) no
    N4 C3 C2 . . . 108.9(3) no
    N2 C4 C5 . . . 110.4(3) no
    C4 C5 C6 . . . 105.0(3) no
    N5 C6 C5 . . . 108.9(3) no
    N3 C7 C8 . . . 110.1(3) no
    C7 C8 C9 . . . 104.8(3) no
    N6 C9 C8 . . . 108.6(3) no
    C11 C10 B1 . . . 119.7(3) no
    C10 C11 C12 . . . 114.2(3) no
    C11 C12 C13 . . . 114.0(3) no
    N4 B1 N5 . . . 106.9(3) no
    N4 B1 N6 . . . 105.1(2) no
    N4 B1 C10 . . . 113.4(3) no
    N5 B1 N6 . . . 105.4(2) no
    N5 B1 C10 . . . 114.4(3) no
    N6 B1 C10 . . . 111.0(3) no
    N1 C1 H1 . . . 125.00 no
    C2 C1 H1 . . . 125.00 no
    C1 C2 H2 . . . 128.00 no
    C3 C2 H2 . . . 128.00 no
    N4 C3 H3 . . . 125.00 no
    C2 C3 H3 . . . 126.00 no
    N2 C4 H4 . . . 125.00 no
    C5 C4 H4 . . . 125.00 no
    C4 C5 H5 . . . 128.00 no
    C6 C5 H5 . . . 127.00 no
    N5 C6 H6 . . . 126.00 no
    C5 C6 H6 . . . 126.00 no
    Fe2 N7 N10 . . . 120.6(2) no
    N3 C7 H7 . . . 125.00 no
    C8 C7 H7 . . . 125.00 no
    N10 N7 C14 . . . 106.5(3) no
    Fe2 N7 C14 . . . 132.8(2) no
    C9 C8 H8 . . . 128.00 no
    C7 C8 H8 . . . 128.00 no
    Fe2 N8 N11 . . . 120.43(17) no
    Fe2 N8 C17 . . . 132.88(19) no
    N11 N8 C17 . . . 106.7(2) no
    Fe2 N9 N12 . . . 120.7(2) no
    Fe2 N9 C20 . . . 133.5(2) no
    N6 C9 H9 . . . 126.00 no
    C8 C9 H9 . . . 126.00 no
    N12 N9 C20 . . . 105.8(2) no
    C16 N10 B2 . . . 131.2(2) no
    C11 C10 H10B . . . 107.00 no
    B1 C10 H10B . . . 107.00 no
    H10A C10 H10B . . . 107.00 no
    B1 C10 H10A . . . 107.00 no
    N7 N10 C16 . . . 109.8(2) no
    N7 N10 B2 . . . 118.9(2) no
    C11 C10 H10A . . . 107.00 no
    N8 N11 C19 . . . 109.7(2) no
    N8 N11 B2 . . . 119.3(2) no
    C19 N11 B2 . . . 131.0(2) no
    C12 C11 H11A . . . 109.00 no
    C10 C11 H11A . . . 109.00 no
    C10 C11 H11B . . . 109.00 no
    C12 C11 H11B . . . 109.00 no
    H11A C11 H11B . . . 108.00 no
    N9 N12 C22 . . . 109.8(3) no
    C11 C12 H12A . . . 109.00 no
    C11 C12 H12B . . . 109.00 no
    C13 C12 H12A . . . 109.00 no
    C13 C12 H12B . . . 109.00 no
    H12A C12 H12B . . . 108.00 no
    C22 N12 B2 . . . 131.3(2) no
    N9 N12 B2 . . . 118.9(2) no
    C12 C13 H13B . . . 109.00 no
    C12 C13 H13C . . . 109.00 no
    H13A C13 H13C . . . 110.00 no
    H13B C13 H13C . . . 110.00 no
    H13A C13 H13B . . . 109.00 no
    C12 C13 H13A . . . 109.00 no
    N7 C14 C15 . . . 110.6(3) no
    C14 C15 C16 . . . 104.9(3) no
    N10 C16 C15 . . . 108.1(3) no
    N8 C17 C18 . . . 110.5(3) no
    C17 C18 C19 . . . 104.8(3) no
    N11 C19 C18 . . . 108.3(3) no
    N9 C20 C21 . . . 111.2(3) no
    C20 C21 C22 . . . 104.5(3) no
    N12 C22 C21 . . . 108.6(3) no
    C24 C23 B2 . . . 119.3(3) no
    C23 C24 C25 . . . 112.5(3) no
    C24 C25 C26 . . . 114.0(3) no
    N10 B2 N11 . . . 105.5(2) no
    N10 B2 N12 . . . 105.8(2) no
    N10 B2 C23 . . . 111.7(2) no
    N11 B2 N12 . . . 106.2(2) no
    N11 B2 C23 . . . 114.2(2) no
    N12 B2 C23 . . . 112.8(2) no
    N7 C14 H14 . . . 125.00 no
    C15 C14 H14 . . . 125.00 no
    C14 C15 H15 . . . 128.00 no
    C16 C15 H15 . . . 128.00 no
    N10 C16 H16 . . . 126.00 no
    C15 C16 H16 . . . 126.00 no
    N8 C17 H17 . . . 125.00 no
    C18 C17 H17 . . . 125.00 no
    C17 C18 H18 . . . 128.00 no
    C19 C18 H18 . . . 128.00 no
    N11 C19 H19 . . . 126.00 no
    C18 C19 H19 . . . 126.00 no
    N9 C20 H20 . . . 124.00 no
    C21 C20 H20 . . . 124.00 no
    C20 C21 H21 . . . 128.00 no
    C22 C21 H21 . . . 128.00 no
    N12 C22 H22 . . . 126.00 no
    C21 C22 H22 . . . 126.00 no
    C24 C23 H23A . . . 108.00 no
    C24 C23 H23B . . . 108.00 no
    B2 C23 H23A . . . 107.00 no
    B2 C23 H23B . . . 108.00 no
    H23A C23 H23B . . . 107.00 no
    C23 C24 H24A . . . 109.00 no
    C23 C24 H24B . . . 109.00 no
    C25 C24 H24A . . . 109.00 no
    C25 C24 H24B . . . 109.00 no
    H24A C24 H24B . . . 108.00 no
    C24 C25 H25A . . . 109.00 no
    C24 C25 H25B . . . 109.00 no
    C26 C25 H25A . . . 109.00 no
    C26 C25 H25B . . . 109.00 no
    H25A C25 H25B . . . 108.00 no
    C25 C26 H26A . . . 110.00 no
    C25 C26 H26B . . . 109.00 no
    C25 C26 H26C . . . 109.00 no
    H26A C26 H26B . . . 109.00 no
    H26A C26 H26C . . . 109.00 no
    H26B C26 H26C . . . 109.00 no
loop_
    _geom_torsion_atom_site_label_1
    _geom_torsion_atom_site_label_2
    _geom_torsion_atom_site_label_3
    _geom_torsion_atom_site_label_4
    _geom_torsion_site_symmetry_1
    _geom_torsion_site_symmetry_2
    _geom_torsion_site_symmetry_3
    _geom_torsion_site_symmetry_4
    _geom_torsion
    _geom_torsion_publ_flag
    N2 Fe1 N1 N4 . . . . -45.0(2) no
    N2 Fe1 N1 C1 . . . . 138.6(3) no
    N3 Fe1 N1 N4 . . . . 43.5(2) no
    N3 Fe1 N1 C1 . . . . -132.9(3) no
    N2 Fe1 N1 N4 3_556 . . . 135.0(2) no
    N2 Fe1 N1 C1 3_556 . . . -41.4(3) no
    N3 Fe1 N1 N4 3_556 . . . -136.5(2) no
    N3 Fe1 N1 C1 3_556 . . . 47.1(3) no
    N1 Fe1 N2 N5 . . . . 48.8(2) no
    N1 Fe1 N2 C4 . . . . -138.9(3) no
    N3 Fe1 N2 N5 . . . . -39.7(2) no
    N3 Fe1 N2 C4 . . . . 132.7(3) no
    N1 Fe1 N2 N5 3_556 . . . -131.2(2) no
    N1 Fe1 N2 C4 3_556 . . . 41.1(3) no
    N3 Fe1 N2 N5 3_556 . . . 140.3(2) no
    N3 Fe1 N2 C4 3_556 . . . -47.3(3) no
    N1 Fe1 N3 N6 . . . . -42.0(2) no
    N1 Fe1 N3 C7 . . . . 133.5(3) no
    N2 Fe1 N3 N6 . . . . 45.4(2) no
    N2 Fe1 N3 C7 . . . . -139.1(3) no
    N1 Fe1 N3 N6 3_556 . . . 138.0(2) no
    N1 Fe1 N3 C7 3_556 . . . -46.5(3) no
    N2 Fe1 N3 N6 3_556 . . . -134.6(2) no
    N2 Fe1 N3 C7 3_556 . . . 40.9(3) no
    N9 Fe2 N8 N11 . . . . -44.3(2) no
    N9 Fe2 N8 C17 . . . . 135.2(3) no
    N7 Fe2 N8 N11 3_656 . . . -136.2(2) no
    N7 Fe2 N8 C17 3_656 . . . 43.3(3) no
    N9 Fe2 N8 N11 3_656 . . . 135.7(2) no
    N9 Fe2 N8 C17 3_656 . . . -44.8(3) no
    N7 Fe2 N9 N12 . . . . -42.2(2) no
    N7 Fe2 N9 C20 . . . . 136.2(3) no
    N8 Fe2 N9 N12 . . . . 46.0(2) no
    N8 Fe2 N9 C20 . . . . -135.7(3) no
    N7 Fe2 N9 N12 3_656 . . . 137.8(2) no
    N7 Fe2 N9 C20 3_656 . . . -43.8(3) no
    N8 Fe2 N9 N12 3_656 . . . -134.1(2) no
    N8 Fe2 N9 C20 3_656 . . . 44.3(3) no
    N9 Fe2 N7 C14 3_656 . . . 41.0(3) no
    N7 Fe2 N8 N11 . . . . 43.8(2) no
    N7 Fe2 N8 C17 . . . . -136.7(3) no
    N9 Fe2 N7 N10 . . . . 45.5(2) no
    N9 Fe2 N7 C14 . . . . -139.0(3) no
    N8 Fe2 N7 N10 3_656 . . . 137.8(2) no
    N8 Fe2 N7 C14 3_656 . . . -46.7(3) no
    N9 Fe2 N7 N10 3_656 . . . -134.5(2) no
    N8 Fe2 N7 N10 . . . . -42.2(2) no
    N8 Fe2 N7 C14 . . . . 133.3(3) no
    Fe1 N1 N4 C3 . . . . -177.10(19) no
    Fe1 N1 N4 B1 . . . . 0.0(3) no
    C1 N1 N4 C3 . . . . 0.1(3) no
    C1 N1 N4 B1 . . . . 177.3(2) no
    Fe1 N1 C1 C2 . . . . 176.6(2) no
    N4 N1 C1 C2 . . . . -0.1(3) no
    N5 N2 C4 C5 . . . . 0.7(3) no
    Fe1 N2 N5 C6 . . . . 173.0(2) no
    Fe1 N2 N5 B1 . . . . -6.9(3) no
    C4 N2 N5 C6 . . . . -1.2(3) no
    C4 N2 N5 B1 . . . . 178.9(3) no
    Fe1 N2 C4 C5 . . . . -172.4(2) no
    C7 N3 N6 C9 . . . . -0.4(4) no
    C7 N3 N6 B1 . . . . -179.9(3) no
    Fe1 N3 C7 C8 . . . . -175.8(2) no
    N6 N3 C7 C8 . . . . 0.1(4) no
    Fe1 N3 N6 C9 . . . . 176.2(2) no
    Fe1 N3 N6 B1 . . . . -3.4(4) no
    N1 N4 C3 C2 . . . . -0.1(3) no
    C3 N4 B1 N6 . . . . 119.8(3) no
    B1 N4 C3 C2 . . . . -176.7(3) no
    N1 N4 B1 N6 . . . . -56.6(3) no
    C3 N4 B1 C10 . . . . -1.5(4) no
    N1 N4 B1 N5 . . . . 55.1(3) no
    C3 N4 B1 N5 . . . . -128.5(3) no
    N1 N4 B1 C10 . . . . -177.9(2) no
    N2 N5 B1 N4 . . . . -50.9(3) no
    N2 N5 C6 C5 . . . . 1.2(3) no
    B1 N5 C6 C5 . . . . -178.9(3) no
    N2 N5 B1 N6 . . . . 60.6(3) no
    C6 N5 B1 N6 . . . . -119.3(3) no
    C6 N5 B1 N4 . . . . 129.3(3) no
    C6 N5 B1 C10 . . . . 2.9(4) no
    N2 N5 B1 C10 . . . . -177.3(2) no
    C9 N6 B1 N5 . . . . 126.1(4) no
    N3 N6 B1 N5 . . . . -54.5(3) no
    N3 N6 B1 N4 . . . . 58.3(3) no
    C9 N6 B1 N4 . . . . -121.2(4) no
    B1 N6 C9 C8 . . . . 179.9(3) no
    N3 N6 B1 C10 . . . . -178.8(3) no
    C9 N6 B1 C10 . . . . 1.8(5) no
    N3 N6 C9 C8 . . . . 0.5(4) no
    N1 C1 C2 C3 . . . . 0.1(4) no
    C1 C2 C3 N4 . . . . 0.0(3) no
    N2 C4 C5 C6 . . . . 0.0(4) no
    C4 C5 C6 N5 . . . . -0.7(4) no
    N3 C7 C8 C9 . . . . 0.2(4) no
    C7 C8 C9 N6 . . . . -0.4(4) no
    B1 C10 C11 C12 . . . . 173.6(3) no
    C11 C10 B1 N5 . . . . 60.5(4) no
    C11 C10 B1 N6 . . . . 179.6(3) no
    C11 C10 B1 N4 . . . . -62.5(4) no
    C10 C11 C12 C13 . . . . 67.1(4) no
    Fe2 N7 N10 C16 . . . . 175.6(2) no
    Fe2 N7 N10 B2 . . . . -2.7(3) no
    C14 N7 N10 C16 . . . . -0.9(3) no
    C14 N7 N10 B2 . . . . -179.3(3) no
    Fe2 N7 C14 C15 . . . . -175.1(2) no
    N10 N7 C14 C15 . . . . 0.8(4) no
    Fe2 N8 N11 C19 . . . . -179.9(2) no
    Fe2 N8 N11 B2 . . . . -0.3(4) no
    C17 N8 N11 C19 . . . . 0.5(4) no
    C17 N8 N11 B2 . . . . -179.9(3) no
    Fe2 N8 C17 C18 . . . . -179.7(2) no
    N11 N8 C17 C18 . . . . -0.2(4) no
    Fe2 N9 N12 C22 . . . . 178.28(19) no
    Fe2 N9 N12 B2 . . . . -3.0(3) no
    C20 N9 N12 C22 . . . . -0.5(3) no
    C20 N9 N12 B2 . . . . 178.2(2) no
    Fe2 N9 C20 C21 . . . . -178.0(2) no
    N12 N9 C20 C21 . . . . 0.6(3) no
    N7 N10 C16 C15 . . . . 0.7(4) no
    B2 N10 C16 C15 . . . . 178.7(3) no
    C16 N10 B2 N12 . . . . 127.7(3) no
    N7 N10 B2 C23 . . . . -177.5(3) no
    C16 N10 B2 C23 . . . . 4.6(4) no
    C16 N10 B2 N11 . . . . -120.0(3) no
    N7 N10 B2 N12 . . . . -54.3(3) no
    N7 N10 B2 N11 . . . . 57.9(3) no
    N8 N11 B2 N10 . . . . -56.3(3) no
    C19 N11 B2 N10 . . . . 123.2(3) no
    C19 N11 B2 C23 . . . . 0.3(5) no
    B2 N11 C19 C18 . . . . 179.8(3) no
    C19 N11 B2 N12 . . . . -124.7(3) no
    N8 N11 B2 C23 . . . . -179.3(3) no
    N8 N11 B2 N12 . . . . 55.7(3) no
    N8 N11 C19 C18 . . . . -0.6(4) no
    C22 N12 B2 N10 . . . . -123.8(3) no
    N9 N12 B2 N11 . . . . -53.9(3) no
    N9 N12 B2 N10 . . . . 57.9(3) no
    N9 N12 C22 C21 . . . . 0.3(3) no
    B2 N12 C22 C21 . . . . -178.2(3) no
    C22 N12 B2 C23 . . . . -1.4(4) no
    C22 N12 B2 N11 . . . . 124.5(3) no
    N9 N12 B2 C23 . . . . -179.7(2) no
    N7 C14 C15 C16 . . . . -0.4(4) no
    C14 C15 C16 N10 . . . . -0.2(4) no
    N8 C17 C18 C19 . . . . -0.2(4) no
    C17 C18 C19 N11 . . . . 0.5(4) no
    N9 C20 C21 C22 . . . . -0.4(4) no
    C20 C21 C22 N12 . . . . 0.1(3) no
    B2 C23 C24 C25 . . . . -144.3(3) no
    C24 C23 B2 N12 . . . . 61.3(4) no
    C24 C23 B2 N10 . . . . -179.6(3) no
    C24 C23 B2 N11 . . . . -60.1(4) no
    C23 C24 C25 C26 . . . . 178.9(3) no
loop_
    _geom_hbond_atom_site_label_D
    _geom_hbond_atom_site_label_H
    _geom_hbond_atom_site_label_A
    _geom_hbond_site_symmetry_A
    _geom_hbond_distance_DH
    _geom_hbond_distance_HA
    _geom_hbond_distance_DA
    _geom_hbond_angle_DHA
    C5 H5 Cg11 1_555 0.93 3.00 3.674(4) 131
    C12 H12A Cg2 2_555 0.97 2.87 3.703(3) 145
    C26 H26C Cg11 2_655 0.96 2.84 3.720(4) 153
_shelx_space_group_comment
;
The symmetry employed for this shelxl refinement is uniquely defined
by the following loop, which should always be used as a source of
symmetry information in preference to the above space-group names.
They are only intended as comments.
;
_shelx_estimated_absorpt_T_min     0.956
_shelx_estimated_absorpt_T_max     0.978
_shelx_hkl_file
;
   0   0  -3 1.31553 15.5815   3
   0   0  -3-5.47881 21.3690   1
   0   0  -3 63.3448 36.0206   4
   0   0  -4 101.181 44.1002   1
   0   0   4 141.019 56.3461   4
   0   0  -4 145.319 39.2840   3
   0   0  -4 153.652 50.4896   4
   0   0   4 154.084 67.5247   2
   0   0   4 129.272 31.4321   3
   0   0   5 148.282 72.9112   2
   0   0   5 117.428 70.8904   4
   0   0   5 155.236 48.2184   3
   0   0  -5 142.061 61.8523   4
   0   0  -5 49.5543 40.8182   1
   0   0  -5 83.4450 33.9223   3
   0   0  -6 3648.03 265.511   1
   0   0   6 4348.14 221.688   3
   0   0   6 3427.12 281.302   4
   0   0   6 4333.94 311.679   2
   0   0  -6 3807.25 200.109   3
   0   0  -6 3992.12 266.306   4
   0   0  -7 811.743 109.809   3
   0   0  -7 1078.02 170.278   4
   0   0   7 1732.11 162.689   3
   0   0   7 1449.20 237.408   2
   0   0   8 16788.1 707.662   2
   0   0   8 16821.2 524.497   3
   0   0  -8 16337.0 631.200   4
   0   0  -8 14814.6 478.982   3
   0   0  -9 56.0308 45.7863   3
   0   0   9 201.155 69.4957   3
   0   0   9 99.9959 95.6360   2
   0   0  -9 66.3935 69.1709   4
   0   0  10 37336.1 928.521   3
   0   0 -10 33901.8 846.120   3
   0   0  10 36265.0 1189.13   2
   0   0 -10 37024.8 1089.44   4
   0   0 -11 28.8419 45.0824   3
   0   0 -11-81.0251 58.4851   4
   0   0  11-32.8094 31.9705   3
   0   0  11 49.6269 51.8000   2
   0   0  12 14176.3 794.068   2
   0   0 -12 13648.0 693.528   4
   0   0 -12 12019.2 499.127   3
   0   0  12 14675.1 607.197   3
   0   0  13 72.6904 60.3185   3
   0   0 -13-11.3877 77.9198   4
   0   0  13 163.807 111.469   2
   0   0 -14 22899.5 982.580   4
   0   0  14 22331.3 1092.76   2
   0   0  14 22525.5 838.501   3
   0   0 -15-28.7395 56.0738   4
   0   0  15 42.9575 105.056   2
   0   0  15-38.0284 59.5975   3
   0   0  16 8222.08 702.789   2
   0   0 -16 9021.07 657.063   4
   0   0 -17-23.0447 58.4375   4
   0   0  17-174.553 151.027   2
   0   0 -18 3.20307 66.4808   4
   0   0  18-60.4106 127.784   2
   0   0 -19-60.6068 96.7421   4
   0   0  19-8.63565 139.779   2
   0   0  20 2202.23 423.941   2
   0   0 -20 2261.82 370.686   4
   0   0 -21-43.2540 76.9002   4
   0   0  21 191.196 164.454   2
   0   0 -22 3923.18 519.845   4
   0   0  22 5342.83 689.476   2
   0   1  -2 32885.7 508.216   1
   0   1  -3 49259.5 789.577   1
   0  -1   3 49237.5 921.938   2
   0  -1  -3 50343.5 947.977   4
   0  -1  -3 48650.8 898.715   1
   0   1  -3 47527.3 931.538   2
   0   1   3 50283.9 881.230   3
   0  -1  -3 48805.6 882.175   3
   0   1  -3 49611.1 734.853   4
   0   1   3 48875.8 988.539   4
   0   1  -4 7406.42 279.297   1
   0  -1  -4 6978.21 297.617   3
   0   1  -4 7788.40 260.967   4
   0  -1  -4 8028.60 357.531   4
   0  -1   4 7695.70 344.786   2
   0   1   4 7308.34 302.808   3
   0   1  -4 7620.41 351.209   2
   0  -1  -4 7381.64 331.702   1
   0   1   4 6548.66 354.598   4
   0   1  -5 2038.43 199.752   2
   0  -1  -5 2143.63 191.816   1
   0  -1  -5 2109.17 171.155   3
   0   1   5 1933.98 207.105   4
   0   1  -5 2130.92 170.582   1
   0   1  -5 1977.37 151.592   4
   0  -1  -5 2193.70 198.402   4
   0  -1   5 2421.32 211.183   2
   0   1   5 1854.61 164.269   3
   0   1  -6 1677.36 168.498   1
   0  -1   6 1985.80 120.505   3
   0   1  -6 1943.43 165.328   4
   0   1  -6 1954.37 99.5393   3
   0   1  -6 1950.16 215.792   2
   0   1   6 1941.77 174.751   3
   0  -1   6 2075.58 208.423   2
   0  -1  -6 2200.67 183.853   3
   0  -1  -6 1955.82 202.743   4
   0   1   6 1722.98 213.347   4
   0  -1  -6 2163.57 211.889   1
   0   1   7 27187.5 735.502   3
   0  -1  -7 25992.7 826.980   4
   0  -1   7 26099.1 549.094   3
   0   1  -7 27235.3 716.627   4
   0  -1  -7 24764.9 702.967   3
   0   1  -7 25350.6 488.144   3
   0  -1   7 25517.0 835.286   2
   0   1  -7 25359.8 752.887   1
   0  -1  -8 5491.83 380.931   4
   0  -1  -8 5401.07 318.993   3
   0  -1   8 5488.09 399.410   2
   0   1  -8 5841.45 335.732   4
   0   1  -8 5434.59 212.224   3
   0  -1   8 5563.08 246.106   3
   0   1   8 5771.91 343.086   3
   0  -1   9 25377.3 939.115   2
   0   1  -9 24205.4 534.037   3
   0  -1  -9 24762.6 885.035   4
   0  -1  -9 23484.4 741.157   3
   0  -1   9 25002.8 611.741   3
   0   1   9 23898.2 894.012   2
   0   1   9 25181.9 785.615   3
   0   1  -9 24991.9 784.715   4
   0   1 -10 904.277 97.1020   3
   0  -1  10 983.857 196.565   2
   0   1 -10 1121.20 162.456   4
   0  -1  10 1147.69 127.317   3
   0   1  10 810.202 147.956   3
   0  -1 -10 978.040 181.441   4
   0   1  10 720.432 169.809   2
   0   1 -11 4052.71 335.995   4
   0   1  11 4556.36 350.821   3
   0  -1  11 4023.03 256.332   3
   0   1  11 3861.48 389.380   2
   0  -1  11 4020.65 392.249   2
   0  -1 -11 4011.19 373.840   4
   0   1  12 557.854 169.511   2
   0   1 -12 441.050 118.188   4
   0  -1 -12 615.563 164.597   4
   0  -1  12 847.439 209.224   2
   0   1  12 659.088 148.912   3
   0  -1  12 563.746 105.957   3
   0  -1  13 26848.9 1146.30   2
   0   1  13 25055.6 1122.17   2
   0   1  13 27095.5 976.381   3
   0  -1  13 25886.4 758.779   3
   0   1 -13 28014.8 1007.19   4
   0  -1 -13 28071.3 1099.68   4
   0   1  14 144.204 78.0165   3
   0  -1 -14 242.928 119.797   4
   0   1  14 166.080 94.1234   2
   0  -1  14 366.144 154.160   2
   0   1 -14 395.958 127.646   4
   0  -1  14 223.936 71.1051   3
   0  -1  15 1848.34 321.429   2
   0   1 -15 2217.11 295.864   4
   0   1  15 2242.78 296.540   3
   0   1  15 2029.25 341.778   2
   0  -1 -15 2528.95 348.018   4
   0  -1  16-12.4547 65.3722   2
   0   1 -16 161.312 68.0235   4
   0  -1 -16 49.3771 56.6267   4
   0   1  16-39.5908 62.2654   3
   0   1  16-15.9656 96.2571   2
   0  -1  17 3423.99 475.619   2
   0  -1 -17 3525.75 441.145   4
   0   1  17 3698.68 499.981   2
   0   1 -17 4060.61 431.199   4
   0  -1  18 207.785 138.533   2
   0   1  18 217.899 151.117   2
   0   1 -18 118.161 104.035   4
   0  -1 -18 67.5226 107.285   4
   0  -1 -19 3098.30 438.596   4
   0   1  19 2827.64 465.576   2
   0   1 -19 2719.93 381.973   4
   0  -1  19 3478.67 501.992   2
   0   1 -20 17.2630 59.1400   4
   0  -1  20 115.999 109.973   2
   0  -1 -20 12.3559 65.6851   4
   0   1  20-7.27753 102.914   2
   0  -1  21 1873.57 405.099   2
   0   1  21 1282.14 322.232   2
   0  -1 -21 2036.82 387.865   4
   0  -1 -22 417.917 180.324   4
   0  -1  22 568.501 228.502   2
   0   1  22 332.446 195.794   2
   0  -1 -23 3023.93 491.571   4
   0   2   0 184.436 47.2137   3
   0   2   0 157.142 41.3734   4
   0  -2   0 256.376 57.9884   3
   0  -2   0 149.813 37.6653   4
   0  -2   1 9237.13 303.385   3
   0   2   1 10047.2 355.697   3
   0  -2  -1 9968.98 322.433   4
   0   2  -1 10285.0 311.961   3
   0   2   1 9665.40 353.151   4
   0  -2  -1 9915.31 358.259   3
   0  -2  -2 20077.4 548.350   4
   0   2   2 20565.8 566.591   3
   0   2  -2 20861.5 435.988   3
   0   2   2 20386.2 600.275   4
   0  -2  -2 19704.1 560.894   3
   0  -2  -3 10783.2 433.084   4
   0   2   3 10283.3 459.993   4
   0   2  -3 11225.5 269.307   1
   0   2   3 11186.4 428.665   3
   0   2  -3 11189.8 273.857   3
   0  -2  -3 11260.4 401.873   1
   0  -2  -3 10822.1 426.007   3
   0  -2  -4 5589.40 303.858   1
   0  -2  -4 5688.05 330.359   4
   0   2   4 4977.72 344.168   4
   0   2   4 5679.50 310.051   3
   0   2  -4 5748.82 336.085   2
   0   2  -4 5332.86 158.802   4
   0  -2  -4 5294.94 301.929   3
   0   2  -4 5591.40 217.035   1
   0   2   5 2.41503 49.9960   4
   0   2  -5-5.84500 45.8233   2
   0  -2  -5 16.0993 39.3499   3
   0   2  -5-12.0963 20.1222   4
   0  -2   5 28.7047 51.4027   2
   0   2   5 12.1819 40.8752   3
   0   2  -5 23.1084 27.0703   1
   0  -2  -5-5.06921 35.7047   1
   0  -2  -5-23.9459 47.0934   4
   0  -2   6 4502.08 326.291   2
   0   2   6 4544.80 307.906   3
   0  -2  -6 4797.28 344.160   4
   0   2  -6 4720.62 262.629   1
   0   2  -6 4746.69 217.030   4
   0  -2  -6 4589.61 309.762   3
   0   2   7 2044.01 214.397   3
   0  -2   7 2017.60 228.594   2
   0   2  -7 2085.45 192.179   1
   0   2  -7 2064.96 161.895   4
   0  -2  -7 1724.16 212.734   4
   0   2  -8 1194.77 132.106   4
   0  -2   8 1084.76 178.827   2
   0   2   8 1285.44 176.401   3
   0  -2  -8 1258.01 197.334   4
   0  -2  -9 564.284 151.481   4
   0   2   9 732.443 145.706   3
   0   2  -9 726.747 115.663   4
   0  -2   9 836.814 171.247   2
   0   2 -10 21409.8 697.080   4
   0   2  10 21468.8 810.439   3
   0  -2 -10 20977.3 891.842   4
   0  -2  10 21049.2 906.140   2
   0  -2  11 88.3165 75.8577   2
   0  -2 -11 129.113 73.6934   4
   0   2 -11 82.6093 46.4386   4
   0   2  11 41.2273 62.9725   3
   0   2  12 3427.42 387.925   2
   0   2  12 4079.20 372.423   3
   0  -2 -12 3981.82 410.617   4
   0  -2  12 3509.91 398.225   2
   0   2 -12 4109.73 328.782   4
   0   2  13 80.6576 65.0896   2
   0  -2  13-55.6302 85.2789   2
   0   2  13 98.4762 93.6240   3
   0   2 -13 75.7011 72.9286   4
   0  -2 -13 42.7691 57.1329   4
   0   2  14 733.141 199.119   2
   0  -2  14 960.709 212.438   2
   0  -2 -14 923.832 213.405   4
   0   2 -14 804.993 166.514   4
   0   2  14 587.520 166.452   3
   0  -2  15 2126.43 345.383   2
   0   2 -15 2473.08 292.850   4
   0   2  15 2032.55 346.324   2
   0  -2 -15 2055.92 328.636   4
   0   2  15 1737.87 278.071   3
   0   2 -16 5794.69 474.436   4
   0   2  16 5979.13 610.409   2
   0   2  16 5769.83 527.135   3
   0  -2  16 6278.68 619.343   2
   0  -2 -16 5629.01 565.477   4
   0  -2 -17 2134.07 359.245   4
   0   2  17 2047.91 322.094   3
   0  -2  17 2183.59 377.717   2
   0   2 -17 1911.22 282.432   4
   0   2  17 2547.65 419.646   2
   0   2 -18 8059.69 604.506   4
   0  -2  18 9071.40 789.798   2
   0   2  18 8106.26 766.944   2
   0  -2 -18 8712.28 737.195   4
   0  -2  19 122.994 146.641   2
   0  -2 -19-166.425 122.567   4
   0   2  19-237.011 175.792   2
   0  -2 -20 2658.99 440.160   4
   0   2  20 2132.72 418.895   2
   0  -2  20 2725.13 460.767   2
   0  -2  21 223.965 179.951   2
   0   2  21 7.40968 70.2650   2
   0  -2 -21 146.854 139.581   4
   0  -2  22 1116.96 325.162   2
   0  -2 -22 1220.48 319.448   4
   0   2  22 730.899 249.791   2
   0  -2 -23 176.516 71.7869   4
   0   3   0-18.2304 29.9660   4
   0  -3   0-24.2069 25.3648   4
   0  -3   0-33.5217 42.6544   3
   0   3   0 1.78164 38.6489   3
   0  -3  -1 11319.0 453.988   3
   0  -3   1 11796.2 415.559   3
   0   3   1 10679.3 441.451   4
   0  -3  -1 11334.7 397.368   4
   0   3  -1 11134.5 413.422   3
   0  -3   1 11445.3 298.886   4
   0   3   1 12144.8 463.706   3
   0  -3  -2 34.1014 45.6534   3
   0   3   2-35.3087 50.9767   4
   0  -3  -2 34.4901 45.5420   4
   0   3  -2-33.9459 38.1473   3
   0   3   2-16.9730 39.7256   3
   0  -3  -3 12473.1 526.251   3
   0  -3  -3 13131.2 464.899   1
   0   3   3 13381.1 537.121   3
   0   3   3 11583.0 549.225   4
   0  -3  -3 13308.8 513.709   4
   0   3  -3 13258.9 403.334   3
   0  -3  -4 56.5356 55.6807   4
   0   3  -4 63.3668 27.7491   3
   0   3  -4 50.4311 27.0996   1
   0   3   4-16.1098 75.0293   4
   0  -3  -4 111.240 78.2604   1
   0   3   4 97.2511 62.8724   3
   0  -3  -5 14756.5 614.710   4
   0   3  -5 14089.7 396.732   1
   0   3  -5 14158.1 357.909   3
   0   3   5 14401.9 597.797   3
   0   3   6 2716.11 264.451   3
   0   3  -6 2873.34 195.555   1
   0   3  -6 2888.66 131.497   3
   0  -3  -6 2951.65 288.957   4
   0   3  -6 2996.58 171.835   3
   0   3  -7 17588.0 566.283   1
   0   3   7 19009.8 742.157   3
   0   3  -7 17886.5 430.227   4
   0  -3  -7 18327.1 764.090   4
   0  -3  -8 2175.47 270.383   4
   0   3   8 2075.28 248.693   3
   0   3  -8 2141.19 203.288   1
   0   3  -8 2076.09 151.472   4
   0   3   9 3758.60 346.386   3
   0   3  -9 3386.81 220.249   4
   0  -3  -9 3696.58 372.154   4
   0  -3 -10 1549.61 251.693   4
   0   3  10 1854.02 253.961   3
   0  -3  10 1829.69 265.035   2
   0   3 -10 1942.13 181.060   4
   0  -3 -11 4218.48 423.512   4
   0   3 -11 4294.05 287.513   4
   0  -3  11 4080.05 414.784   2
   0   3  11 4005.68 382.434   3
   0   3 -12 332.866 85.3557   4
   0  -3  12 556.454 157.870   2
   0  -3 -12 309.087 128.553   4
   0   3  12 558.851 148.009   3
   0   3  13 5307.43 475.305   3
   0  -3 -13 5383.01 510.704   4
   0   3 -13 4584.61 341.409   4
   0  -3  13 4992.45 503.263   2
   0  -3  14 236.693 124.113   2
   0  -3 -14-37.0309 97.6677   4
   0   3 -14 55.1262 39.8098   4
   0   3  14 161.779 74.6440   3
   0  -3  15 2605.90 386.074   2
   0   3  15 2644.58 407.975   2
   0  -3 -15 3342.38 431.423   4
   0   3 -15 2526.62 277.077   4
   0   3  15 2581.48 353.510   3
   0   3 -16 48.6705 41.5188   4
   0  -3 -16 56.3709 94.6866   4
   0   3  16 266.314 127.879   3
   0  -3  16-5.59225 93.1350   2
   0   3  16 71.0351 111.743   2
   0  -3  17 5937.17 632.699   2
   0   3  17 6210.63 596.476   3
   0   3  17 5703.36 627.541   2
   0  -3 -17 6709.56 645.425   4
   0   3  18 241.056 126.739   3
   0  -3 -18 325.435 165.899   4
   0  -3  18 416.545 179.971   2
   0   3  18 829.811 275.499   2
   0   3  19 3263.42 504.290   2
   0  -3  19 3145.58 493.399   2
   0  -3 -19 2883.11 456.379   4
   0   3  20 24.0578 94.4350   2
   0  -3  20-79.2066 112.229   2
   0  -3 -20-111.615 121.495   4
   0  -3 -21 400.805 210.395   4
   0   3  21 525.454 255.131   2
   0  -3  21 262.345 152.029   2
   0  -3 -22 78.1638 69.1973   4
   0  -3  22 23.2751 90.1861   2
   0  -3 -23-70.6408 161.587   4
   0  -4   0 314.291 102.058   3
   0  -4   0 249.042 54.0910   4
   0   4   0 461.753 99.3328   3
   0  -4   0 311.815 54.8653   1
   0  -4  -1 4416.47 262.427   4
   0  -4   1 4161.51 283.159   3
   0   4   1 4107.71 307.786   3
   0  -4  -1 4128.82 214.172   1
   0   4  -1 3924.40 277.298   3
   0  -4   1 3984.18 142.209   1
   0  -4   1 4187.33 205.308   4
   0   4  -2 27913.0 753.260   3
   0  -4  -2 27292.8 684.308   1
   0  -4  -2 28350.4 774.142   4
   0  -4   2 27918.4 520.511   4
   0   4   2 28448.7 865.763   3
   0   4  -3-10.8235 32.6181   3
   0  -4  -3 36.3527 51.2346   4
   0  -4  -3 15.0458 38.8212   1
   0   4   3 44.2467 57.6821   3
   0   4  -4 24475.9 647.206   3
   0  -4  -4 24520.3 812.757   4
   0   4   4 24044.6 850.704   3
   0   4   5 3744.93 333.384   3
   0   4  -5 3837.90 225.036   3
   0   4  -5 3628.81 171.732   1
   0  -4  -5 3653.77 321.339   4
   0   4  -6 16740.5 458.633   3
   0   4   6 15668.1 709.151   3
   0   4  -6 16247.3 452.443   1
   0  -4  -6 16333.3 721.419   4
   0  -4  -7-49.4459 61.5443   4
   0   4  -7 141.862 47.9172   1
   0   4   7 67.3490 89.4730   3
   0   4  -7 44.4389 27.2180   3
   0   4  -7-11.1093 26.6755   3
   0   4   8 23117.5 914.868   3
   0   4  -8 18979.6 482.341   3
   0   4  -8 20457.3 635.515   1
   0   4  -8 19761.0 413.955   3
   0  -4  -8 23188.7 936.591   4
   0  -4  -9 204.924 106.641   4
   0   4  -9 45.3363 27.6797   1
   0   4   9-4.26761 84.9910   3
   0  -4 -10 4209.39 427.392   4
   0   4  10 3467.17 376.237   3
   0   4  11 443.097 141.956   3
   0  -4 -11 574.832 175.214   4
   0   4  12 11607.5 728.446   3
   0  -4 -12 12248.1 778.523   4
   0  -4 -13 5752.23 546.649   4
   0   4  13 5024.33 495.888   3
   0  -4 -14 9257.18 726.177   4
   0   4  14 9045.41 684.300   3
   0  -4 -15 478.373 178.063   4
   0   4  15 588.589 188.491   3
   0  -4 -16 2472.34 403.040   4
   0   4  16 2044.94 340.437   3
   0   4  17-41.9858 79.3849   3
   0  -4 -17 60.6492 100.809   4
   0   4  17 47.5548 132.757   2
   0   4  18 3995.93 516.883   3
   0   4  18 3774.07 528.624   2
   0  -4 -18 4313.08 558.001   4
   0   4  19 146.371 136.389   3
   0  -4 -19-23.0607 92.1206   4
   0   4  19 268.256 189.596   2
   0   4  20 1042.00 313.879   2
   0  -4 -20 825.866 258.989   4
   0  -4 -21-29.3326 71.3748   4
   0   4  21-92.7223 99.5876   2
   0  -4 -22 655.596 234.825   4
   0  -5   0 32.2633 27.4377   1
   0   5   0-1.77140 38.3119   3
   0  -5   0-8.79379 33.3812   4
   0  -5   1 11265.3 291.178   1
   0   5   1 12407.5 594.583   3
   0  -5  -1 12341.7 489.273   4
   0  -5  -1 11717.6 404.810   1
   0   5  -1 12245.0 553.838   3
   0  -5   1 12310.0 406.616   4
   0  -5  -2 627.722 97.4098   1
   0   5   2 571.840 131.169   3
   0  -5   2 656.125 78.4615   4
   0   5  -2 448.301 87.9747   3
   0  -5  -2 506.222 106.132   4
   0  -5  -3 304.412 105.154   4
   0   5   3 246.130 110.937   3
   0   5  -3 294.016 81.1851   3
   0  -5  -3 185.876 68.5474   1
   0   5   4 3252.41 324.810   3
   0   5  -4 3703.02 267.046   3
   0  -5  -4 3191.89 296.855   4
   0   5  -5 12062.4 490.835   3
   0   5   5 11759.9 647.597   3
   0  -5  -5 12981.9 636.784   4
   0  -5  -6 407.514 121.990   4
   0   5   6 380.507 120.174   3
   0   5  -6 408.304 84.5304   3
   0   5   7 6414.62 494.179   3
   0   5  -7 6605.59 280.561   1
   0  -5  -7 6879.19 508.477   4
   0   5  -7 7193.11 329.622   3
   0   5  -8 52.3060 36.0188   1
   0   5  -8-22.0984 50.4568   3
   0   5  -8 0.80953 29.3431   3
   0   5   8-61.5935 79.2288   3
   0  -5  -8-36.1172 75.4717   4
   0   5  -9 15961.3 572.311   1
   0   5  -9 16291.6 501.294   3
   0  -5  -9 18413.5 899.732   4
   0   5   9 17065.7 864.709   3
   0   5  -9 16757.5 427.400   3
   0   5 -10 3365.76 274.254   1
   0  -5 -10 4087.03 433.249   4
   0   5  10 4309.82 441.811   3
   0  -5 -11 12210.5 783.200   4
   0   5  11 12079.6 763.615   3
   0  -5 -12 472.550 154.841   4
   0   5  12 480.879 162.653   3
   0  -5 -13 3460.62 444.317   4
   0   5  13 2521.08 368.445   3
   0  -5 -14 1454.89 288.119   4
   0   5  14 1136.97 264.953   3
   0  -5 -15 7788.78 708.228   4
   0   5  15 7016.87 649.635   3
   0   5  16 306.964 163.762   3
   0  -5 -16 92.1612 126.085   4
   0  -5 -17 11523.5 916.206   4
   0   5  17 10332.9 835.975   3
   0   5  18 317.500 175.732   3
   0  -5 -18-115.555 102.919   4
   0   5  18 150.149 153.562   2
   0   5  19 2106.68 422.539   2
   0  -5 -19 2668.47 462.348   4
   0   5  19 3363.84 506.870   3
   0   5  20 453.230 193.938   2
   0  -5 -20-90.5344 135.310   4
   0  -5 -21 5668.24 717.108   4
   0   6   0 6812.65 467.918   3
   0  -6   0 7361.10 372.120   4
   0  -6   0 7658.86 299.666   1
   0   6   1 4768.18 395.762   3
   0   6  -1 4525.91 370.985   3
   0  -6  -1 4218.94 250.751   1
   0  -6   1 4078.09 178.074   1
   0  -6   1 4567.68 270.134   4
   0  -6  -1 4579.20 314.683   4
   0  -6  -2 12557.3 567.238   4
   0   6  -2 13315.7 625.038   3
   0  -6  -2 12285.6 486.688   1
   0   6   2 12806.5 677.186   3
   0   6   3 130.051 90.6508   3
   0   6  -3 94.0636 61.5806   3
   0  -6  -3 79.1591 68.5715   4
   0  -6  -4 13730.5 654.243   4
   0   6   4 13581.4 728.326   3
   0   6  -4 13369.2 594.462   3
   0   6   5 964.579 198.628   3
   0   6  -5 1451.38 183.341   3
   0  -6  -5 1348.90 214.087   4
   0  -6  -6 7212.68 518.157   4
   0   6  -6 7260.22 403.880   3
   0   6   6 6763.39 539.585   3
   0   6  -7 43.9273 39.9706   3
   0  -6  -7 45.7291 73.9237   4
   0   6   7 51.2042 66.3241   3
   0  -6  -8 23238.1 1016.51   4
   0   6   8 19816.7 980.910   3
   0   6  -8 22687.0 686.434   3
   0   6  -9 1816.28 160.403   1
   0   6  -9 2221.98 188.206   3
   0   6  -9 1906.03 210.366   3
   0  -6  -9 2203.06 319.406   4
   0   6   9 2000.59 311.915   3
   0  -6 -10 173.037 90.2752   4
   0   6  10 390.287 155.677   3
   0   6 -10 262.828 57.2715   3
   0   6  11 605.851 180.027   3
   0  -6 -11 660.383 199.466   4
   0   6  12 2765.73 405.318   3
   0  -6 -12 2399.46 373.291   4
   0  -6 -13 119.511 138.813   4
   0   6  13 28.7377 76.3231   3
   0  -6 -14 12083.8 889.914   4
   0   6  14 11293.5 850.665   3
   0   6  15-87.4013 113.152   3
   0  -6 -15 47.6554 90.8498   4
   0  -6 -16 5480.76 629.938   4
   0   6  16 4951.81 595.624   3
   0   6  17 3135.40 485.030   3
   0  -6 -17 2371.23 427.496   4
   0   6  18 3246.99 500.136   3
   0  -6 -18 2814.72 475.477   4
   0   6  19 170.341 156.741   3
   0  -6 -19-240.958 171.081   4
   0  -6 -20 1117.17 331.322   4
   0   6  20 1328.52 350.842   3
   0   6  20 1172.38 338.015   2
   0  -7   0 47.7515 36.5536   1
   0  -7   0 33.3723 41.1391   4
   0   7   0 62.0835 72.3782   3
   0  -7   1 50940.8 1089.90   4
   0   7   1 51034.1 1490.42   3
   0   7  -1 50047.6 1423.27   3
   0  -7  -1 46125.3 998.982   1
   0  -7  -1 49273.6 1203.08   4
   0   7   2 3197.58 365.423   3
   0  -7  -2 2387.16 218.235   1
   0  -7  -2 2886.14 284.300   4
   0   7  -2 3400.67 339.770   3
   0   7  -3 3543.14 340.112   3
   0  -7  -3 3937.94 347.164   4
   0   7   3 3116.35 367.683   3
   0  -7  -4 947.194 183.092   4
   0   7  -4 698.848 152.878   3
   0   7   4 988.035 215.601   3
   0  -7  -5 12596.5 686.243   4
   0   7  -5 11886.9 608.370   3
   0   7   5 12249.1 769.049   3
   0   7  -6 1765.46 227.900   3
   0   7   6 2038.44 322.222   3
   0  -7  -6 1793.11 263.888   4
   0   7  -7 4533.72 347.069   3
   0   7   7 3822.07 443.107   3
   0  -7  -7 3743.75 404.301   4
   0   7  -8 139.827 63.8071   3
   0  -7  -8 46.4335 63.9735   4
   0   7   8 114.622 65.4458   3
   0   7   9 10119.4 753.745   3
   0  -7  -9 10106.6 709.697   4
   0   7  -9 9975.80 481.415   3
   0  -7 -10 55.9345 90.6619   4
   0   7  10 2.09733 66.9980   3
   0   7  11 803.570 212.099   3
   0  -7 -11 648.398 186.098   4
   0   7  12 1789.14 334.369   3
   0  -7 -12 1687.25 322.391   4
   0  -7 -13 2589.18 409.741   4
   0   7  13 2116.24 383.934   3
   0   7  14-246.741 192.455   3
   0  -7 -14-48.5589 116.989   4
   0   7  15 6089.71 662.712   3
   0  -7 -15 7287.61 735.858   4
   0   7  16-22.5496 117.106   3
   0  -7 -16 177.293 145.713   4
   0   7  17 1492.63 368.570   3
   0  -7 -17 1745.42 382.922   4
   0   7  18 268.021 134.128   3
   0  -7 -18 272.518 207.900   4
   0   7  19 127.496 167.487   3
   0  -7 -19 525.207 265.006   4
   0   7  20 472.495 209.317   3
   0  -8   0 33021.2 773.977   1
   0  -8   0 36614.4 1020.96   4
   0   8   0 36763.8 1317.86   3
   0  -8  -1 1217.17 183.900   4
   0   8  -1 1486.67 249.889   3
   0  -8   1 1140.58 98.7070   1
   0  -8  -1 1301.88 154.387   1
   0   8   1 1416.99 258.525   3
   0   8   2 21545.6 1033.13   3
   0  -8  -2 20998.2 829.192   4
   0   8  -2 21050.1 949.714   3
   0   8  -3 1991.85 282.487   3
   0  -8  -3 1978.52 258.156   4
   0   8   3 1793.76 305.773   3
   0   8  -4 4459.42 413.362   3
   0  -8  -4 3885.75 381.963   4
   0   8   4 3938.44 453.086   3
   0   8  -5 368.921 107.799   3
   0  -8  -5 435.668 147.443   4
   0   8   5 686.786 205.990   3
   0   8   6 173.552 126.067   3
   0  -8  -6 160.824 88.5040   4
   0   8  -6 193.573 101.572   3
   0   8   7 4580.58 513.876   3
   0   8  -7 4887.19 404.634   3
   0  -8  -7 5013.32 487.075   4
   0   8   8 2311.29 372.082   3
   0   8  -8 2322.72 273.154   3
   0  -8  -8 2364.61 344.108   4
   0   8   9 958.368 251.203   3
   0  -8  -9 387.514 153.187   4
   0   8  10 3172.61 454.261   3
   0  -8 -10 3089.98 427.708   4
   0   8  11 56.0156 92.2147   3
   0  -8 -11 121.494 121.064   4
   0   8  12 3171.36 481.519   3
   0  -8 -12 4064.65 508.449   4
   0   8  13-22.3272 102.391   3
   0  -8 -13 164.815 108.411   4
   0   8  14 3943.47 550.601   3
   0  -8 -14 4031.13 551.845   4
   0  -8 -15 214.771 170.059   4
   0   8  15 173.785 144.636   3
   0   8  16 2048.49 414.679   3
   0  -8 -16 2321.01 448.736   4
   0  -8 -17-85.6072 103.247   4
   0   8  17 20.0064 80.3316   3
   0   8  18 1693.56 409.108   3
   0   8  19-86.8208 109.740   3
   0   9   0 12.9325 64.3724   3
   0   9   1 3942.08 458.282   3
   0  -9  -1 3665.94 341.244   4
   0   9  -1 3384.32 414.659   3
   0   9   2 4821.56 523.716   3
   0   9  -2 5051.98 499.675   3
   0  -9  -2 4482.89 396.307   4
   0   9   3 4377.22 499.315   3
   0   9  -3 3646.48 414.549   3
   0  -9  -3 3628.38 371.001   4
   0   9   4 50.8578 105.493   3
   0   9  -4 75.5797 58.4120   3
   0  -9  -4 25.0220 64.9165   4
   0   9   5 2837.48 426.206   3
   0  -9  -5 2873.94 356.045   4
   0   9  -5 2776.11 343.737   3
   0   9  -6 116.115 81.2971   3
   0   9   6 78.2367 134.866   3
   0  -9  -6 83.5663 107.944   4
   0   9   7 1048.65 264.473   3
   0   9  -7 1104.60 207.784   3
   0  -9  -7 885.546 209.406   4
   0   9   8 533.436 199.894   3
   0  -9  -8 347.550 146.001   4
   0  -9  -9 4703.24 517.504   4
   0   9   9 5300.12 606.776   3
   0   9  10-128.954 192.551   3
   0  -9 -10-119.460 141.014   4
   0  -9 -11 2668.52 418.894   4
   0   9  11 2636.52 454.087   3
   0   9  12 335.418 185.433   3
   0  -9 -12 560.479 194.358   4
   0   9  13 3665.87 543.134   3
   0  -9 -13 3920.46 538.560   4
   0   9  14-191.539 152.268   3
   0  -9 -14 75.7923 141.726   4
   0   9  15 2017.92 426.718   3
   0  -9 -15 2246.06 428.116   4
   0  -9 -16 371.335 197.290   4
   0   9  16 12.6562 135.355   3
   0   9  17-11.2537 151.536   3
   0  10   0 39.8600 73.6488   3
   0  10   1 2424.46 394.012   3
   0  10  -1 2292.76 366.144   3
   0  10   2 1396.47 303.163   3
   0  10  -2 1279.35 269.657   3
   0 -10  -2 1116.48 209.140   4
   0  10  -3 750.784 199.745   3
   0  10   3 820.606 228.721   3
   0 -10  -3 723.194 174.489   4
   0  10   4 1705.46 343.545   3
   0  10  -4 1447.91 278.732   3
   0 -10  -4 1437.53 247.850   4
   0 -10  -5 346.270 136.389   4
   0  10   5 926.176 281.647   3
   0  10  -5 263.447 125.017   3
   0  10   6 6365.22 674.381   3
   0  10  -6 6123.87 548.771   3
   0 -10  -6 6264.50 569.371   4
   0 -10  -7 931.021 235.739   4
   0  10   7 886.901 234.876   3
   0  10   8 6819.65 719.867   3
   0 -10  -8 6714.10 637.177   4
   0 -10  -9 77.1584 73.0925   4
   0  10   9-41.5122 121.961   3
   0 -10 -10 3074.04 449.570   4
   0  10  10 2984.27 489.010   3
   0  10  11 433.897 207.329   3
   0 -10 -11 226.599 145.767   4
   0  10  12 874.730 255.911   3
   0 -10 -12 1210.34 297.699   4
   0  10  13 160.616 182.996   3
   0 -10 -13-107.883 194.376   4
   0 -10 -14 798.085 277.488   4
   0  10  14 268.160 163.625   3
   0 -10 -15-6.90715 91.2468   4
   0  10  15-1.63844 162.219   3
   0  11   0-37.3366 116.900   3
   0  11  -1 267.402 122.898   3
   0  11   1 158.820 86.8029   3
   0  11  -2 106.860 109.621   3
   0  11   2 297.298 160.415   3
   0  11   3 8362.29 787.499   3
   0  11  -3 7249.18 674.960   3
   0 -11  -4 206.980 101.816   4
   0  11   4 28.6486 74.2608   3
   0  11  -4 256.460 156.444   3
   0  11  -5 4405.37 510.521   3
   0 -11  -5 4286.34 482.703   4
   0  11   5 5230.68 635.186   3
   0 -11  -6 570.873 185.920   4
   0  11   6 938.345 287.777   3
   0  11   7 1443.05 360.094   3
   0 -11  -7 907.979 248.882   4
   0  11   8 784.439 248.991   3
   0 -11  -8 806.983 234.114   4
   0 -11  -9 296.021 124.058   4
   0  11   9 237.560 139.455   3
   0  11  10 227.937 167.135   3
   0 -11 -10-50.3937 132.974   4
   0 -11 -11 507.157 200.717   4
   0  11  11 405.867 205.886   3
   0  11  12 112.653 161.410   3
   0 -11 -12 221.548 162.973   4
   0 -11 -13 2634.08 477.299   4
   0  12   0 2442.30 439.619   3
   0  12  -1-36.0602 110.839   3
   0  12   1 51.2389 90.3306   3
   0  12   2 2447.65 442.109   3
   0  12  -2 1739.63 354.956   3
   0  12   3 0.83415 143.655   3
   0  12  -3-125.616 163.298   3
   0  12   4 3314.06 531.184   3
   0  12  -4 2798.56 438.815   3
   0  12   5 279.369 149.140   3
   0  12   6 2246.30 457.112   3
   0 -12  -7 1125.40 282.230   4
   0  12   7 598.452 227.254   3
   0  12   8 2761.76 514.349   3
   0 -12  -8 3123.48 468.310   4
   0  12   9 1786.30 416.961   3
   0 -12  -9 2214.08 408.258   4
   0 -12 -10 1634.78 335.735   4
   0 -12 -11 1778.53 374.233   4
   0 -12 -12 1718.18 376.496   4
   0  13   0 139.233 128.619   3
   0  13   1 2904.54 512.696   3
   0  13  -1 1645.94 375.254   3
   0  13   2-205.498 168.979   3
   0  13  -2 226.929 152.320   3
   0  13   3 499.422 229.030   3
   0  13   4 656.232 239.820   3
   0  13   5 2684.95 506.081   3
   0  14   0 2157.77 454.858   3
   0  14   1 14.6013 82.5816   3
   0  14  -1-202.482 181.489   3
  -1   0  22-62.4141 93.1278   2
  -1   0  21 279.837 170.245   2
   1   0 -21-81.3719 120.485   4
   1   0 -20-18.1638 96.3410   4
  -1   0  20 90.1383 137.242   2
   1   0 -19-27.1400 67.6987   4
  -1   0  19-139.735 165.793   2
  -1   0  18 1217.61 284.826   2
   1   0 -18 1001.81 235.873   4
   1   0 -17-83.7750 94.9933   4
  -1   0  17 158.372 84.9982   2
  -1   0  16 872.323 182.175   3
  -1   0  16 1000.35 264.680   2
   1   0 -16 777.359 179.652   4
  -1   0  15 41.9275 58.1081   3
  -1   0  15 50.4467 76.3311   2
   1   0 -15-90.2045 89.6237   4
  -1   0  14 13316.8 657.940   3
  -1   0  14 13376.8 827.090   2
   1   0 -14 13559.5 731.038   4
   1   0 -13-42.8583 61.3359   4
  -1   0  13 36.9451 53.3110   3
  -1   0  13 54.9002 72.0733   2
   1   0 -12 95.6612 51.6253   3
   1   0 -12-94.3664 59.5431   4
  -1   0  12 41.4606 49.5825   3
  -1   0  12-82.7586 70.7490   2
  -1   0  11 12.0919 37.5493   3
   1   0 -11 31.4950 66.6905   4
  -1   0  11-39.3093 79.2946   2
   1   0 -11 70.6661 50.0531   3
   1   0 -10-1.26237 23.6545   3
  -1   0  10 2.48107 43.1280   3
  -1   0  10 41.9410 84.8980   2
   1   0 -10-12.8764 64.8553   4
   1   0  -9-6.75949 22.8519   3
   1   0  -9 31.4900 37.7689   4
  -1   0   9 5.69926 56.8402   2
  -1   0   9 39.3135 43.6860   3
  -1   0   8-23.4578 47.8672   2
   1   0  -8 22.8367 61.7626   4
  -1   0   8 29.1767 46.2278   3
   1   0  -8 62.7323 37.7956   3
   1   0  -7 18.0719 38.0906   3
  -1   0   7 35.5204 47.2343   4
  -1   0   7 14.2891 45.2045   2
  -1   0   7 4.43656 35.5559   3
   1   0  -7 35.6438 43.8534   4
  -1   0   6 14838.4 466.197   3
  -1   0   6 13694.7 511.208   4
   1   0  -6 14303.0 434.112   3
  -1   0   6 14578.9 560.748   2
   1   0  -6 14016.3 486.448   4
   1   0  -5-10.2043 44.8492   4
   1   0  -5-16.7851 23.9254   3
  -1   0   5 56.3341 51.1781   3
  -1   0   5 20.8130 46.9055   2
  -1   0   5 2.59969 29.2785   4
  -1   0   4 1548.01 129.147   4
   1   0  -4 1326.77 120.952   4
  -1   0   4 1268.37 134.188   2
  -1   0   4 1585.90 125.928   3
   1   0  -4 1629.21 126.216   3
   1   0  -3-24.7993 23.4239   4
  -1   0   3 43.3283 30.2508   2
   1   0  -3 32.2750 30.1849   3
   1   0   3-18.1917 35.9809   2
  -1   0  -3 14.8413 40.2152   1
   1   0   3-15.2239 30.4499   1
   1   0   3-2.49977 21.2230   3
   1   0   4 242730. 2919.52   3
   1   0   4 238926. 3205.47   2
   1   0   4 240671. 3147.23   1
  -1   0  -4 233062. 3166.15   1
  -1   0  -5-9.64784 41.7038   1
   1   0   5 7.02779 27.8075   3
  -1   0  -5 55.6105 51.3929   4
   1   0   5 36.8085 48.2088   1
   1   0   5 33.7814 48.7069   2
   1   0   6 28631.4 617.159   3
   1   0   6 29057.7 840.528   2
   1   0   6 28411.4 783.099   1
  -1   0  -6 29007.7 850.191   4
  -1   0  -6 25621.2 774.030   1
   1   0   7 110.432 82.8447   2
   1   0   7-2.81616 24.9816   3
  -1   0  -7 4.54954 49.1583   4
  -1   0  -8 38557.8 1095.65   4
   1   0   8 38343.4 1125.46   2
   1   0   8 39531.2 849.884   3
   1   0   9-90.4976 102.779   2
  -1   0  -9 3.81194 43.3632   4
   1   0   9 21.4623 39.8591   3
   1   0  10 154.669 111.434   2
  -1   0 -10 127.918 60.9967   4
   1   0  10 174.531 55.5588   3
   1   0  11 26.9599 54.1027   2
  -1   0 -11-40.5250 61.3148   4
   1   0  11 51.9225 47.7529   3
   1   0  12 1500.48 187.854   3
  -1   0 -12 1751.07 255.996   4
   1   0  12 1700.23 273.337   2
   1   0  13 42.2774 54.3044   3
  -1   0 -13 46.3312 76.1516   4
   1   0  13 26.6740 73.5963   2
   1   0  14 403.072 113.136   3
   1   0  14 252.072 145.279   2
  -1   0 -14 538.876 154.783   4
   1   0  15 122.938 69.5222   2
   1   0  15-53.0550 47.3062   3
  -1   0 -15-59.7209 104.510   4
   1   0  16 711.073 230.549   2
  -1   0 -16 890.183 218.272   4
  -1   0 -17 7.13012 58.8932   4
   1   0  17-154.785 154.876   2
  -1   0 -18 415.202 174.937   4
   1   0  18 374.357 176.805   2
  -1   0 -19-152.960 130.807   4
   1   0  19 2.50920 90.6102   2
  -1   0 -20-129.261 154.100   4
   1   0  20-93.9810 103.639   2
   1   0  21 164.504 160.673   2
  -1   0 -21-398.854 169.577   4
  -1   0 -22-22.1119 132.849   4
   1   0  22 125.011 131.468   2
   1  -1 -22 640.977 223.625   4
  -1   1  22 659.675 270.637   2
  -1  -1  22 442.517 211.243   2
   1  -1 -21 64.2821 121.643   4
  -1  -1  21 689.053 268.680   2
  -1   1  21 287.588 152.211   2
   1  -1 -20 2227.73 388.663   4
  -1  -1  20 2749.50 462.500   2
  -1   1  20 2784.86 480.008   2
  -1  -1  19 414.221 186.431   2
   1  -1 -19 202.101 118.844   4
  -1   1  19 304.623 169.383   2
   1   1 -19 365.088 144.900   4
   1  -1 -18 2579.56 382.533   4
  -1   1  18 2198.51 397.433   2
   1   1 -18 2015.61 310.564   4
  -1  -1  18 1950.79 362.056   2
  -1   1  17 758.505 236.721   2
  -1  -1  17 235.483 154.910   2
   1   1 -17 821.631 196.202   4
   1  -1 -17 623.029 147.709   4
  -1   1  17 657.194 176.145   3
  -1   1  16 207.588 157.533   2
   1   1 -16-20.4034 83.1628   4
  -1  -1  16 102.858 113.743   2
  -1   1  16 252.539 126.096   3
   1  -1 -16 221.040 117.502   4
  -1   1  15 404.676 178.456   2
  -1  -1  15 314.284 95.2245   3
   1   1 -15 478.343 127.893   4
   1  -1 -15 369.031 162.930   4
  -1   1  15 192.230 99.5832   3
  -1  -1  15 513.126 172.530   2
  -1   1  14 2715.21 374.266   2
  -1  -1  14 2716.56 374.396   2
   1  -1 -14 2680.95 332.795   4
  -1  -1  14 2257.21 232.052   3
   1   1 -14 2344.69 287.061   4
  -1   1  14 2934.86 332.228   3
  -1   1  13 697.791 164.797   3
  -1  -1  13 836.823 137.091   3
   1  -1 -13 922.041 197.566   4
   1   1 -13 599.462 139.885   4
   1   1 -13 858.782 117.660   3
  -1   1  13 747.391 194.141   2
  -1  -1  13 717.186 202.814   2
  -1  -1  12 226.544 95.5135   2
  -1   1  12 289.312 100.146   2
  -1   1  12 469.289 127.960   3
   1  -1 -12 519.931 139.535   4
   1   1 -12 400.437 78.9259   3
  -1  -1  12 490.006 105.888   3
   1   1 -12 272.487 84.9006   4
   1   1 -11 230.093 68.0165   4
  -1  -1  11 391.926 94.6607   3
  -1   1  11 266.558 97.1230   2
   1  -1 -11 293.315 89.5757   4
   1   1 -11 208.768 54.6247   3
  -1  -1  11 272.501 121.444   2
  -1   1  11 300.373 96.6114   3
   1   1 -10 5348.99 354.631   4
   1   1 -10 5341.97 266.866   3
   1  -1 -10 5201.54 399.389   4
  -1   1  10 5502.72 434.018   2
  -1   1  10 5095.07 360.930   3
  -1  -1  10 5250.19 436.109   2
  -1  -1  10 5812.88 318.481   3
   1  -1  -9 19363.7 751.121   4
  -1   1   9 19711.5 702.781   3
   1   1  -9 19633.3 520.392   3
  -1   1   9 18299.8 770.214   2
  -1  -1   9 20099.4 594.879   3
   1  -1  -9 18293.8 659.408   3
   1   1  -9 20135.3 664.064   4
  -1  -1   9 19546.3 805.904   2
   1   1  -8 7563.54 369.143   4
   1  -1  -8 8113.92 443.380   4
  -1  -1   8 7479.85 330.394   3
   1  -1  -8 6774.62 372.355   3
  -1  -1   8 7472.40 457.129   2
  -1   1   8 8090.74 419.359   3
  -1  -1   8 6977.30 398.039   4
   1   1  -8 7326.66 288.620   3
   1  -1  -7 64.3172 55.2488   4
   1  -1  -7 81.7604 49.0259   3
  -1   1   7 65.4817 57.9062   3
  -1  -1   7 16.2724 29.8353   4
   1   1  -7 82.3416 32.9783   3
  -1  -1   7 195.185 92.1633   2
   1   1  -7 91.4258 48.1656   1
  -1  -1   7 139.918 53.9119   3
   1   1  -7 58.4650 53.0946   4
  -1  -1   6 25125.2 583.275   3
  -1  -1   6 24421.2 642.212   4
   1   1  -6 24040.0 769.914   2
   1  -1  -6 24788.2 683.777   3
   1   1  -6 25110.5 612.075   4
  -1  -1   6 25486.4 766.374   2
  -1   1   6 24371.1 770.373   4
   1   1  -6 24707.8 536.585   3
  -1   1   6 24763.8 697.385   3
   1  -1  -6 25592.3 733.161   4
  -1   1   5 9301.05 384.424   3
   1  -1  -5 9246.75 375.408   3
   1  -1  -5 9355.14 399.118   4
   1   1  -5 8894.58 416.657   2
  -1   1   5 9080.32 411.714   4
  -1  -1   5 8869.71 318.047   4
   1   1  -5 9446.15 318.789   4
  -1  -1   5 9127.08 414.333   2
   1   1  -5 9699.42 305.148   3
  -1  -1   5 9313.76 312.436   3
   1   1  -4 1419.81 111.123   3
  -1  -1   4 1383.21 103.356   4
  -1  -1   4 1479.62 149.919   2
   1  -1  -4 1301.58 132.322   3
   1   1  -4 1103.77 127.596   2
  -1  -1   4 1434.60 115.168   3
  -1   1   4 1314.39 139.003   3
  -1   1   4 1189.02 133.890   4
   1  -1  -4 1396.22 137.776   4
   1   1  -3 190.437 49.1115   2
  -1  -1   3 237.449 48.5714   3
  -1  -1   3 217.571 53.8285   2
  -1   1   3 188.357 50.6845   3
  -1   1   3 246.131 59.2447   4
  -1  -1   3 224.806 34.6331   4
   1  -1  -3 351.207 65.5496   3
   1  -1  -3 258.841 57.3277   4
   1   1  -3 229.677 46.6969   3
   1   1  -2 3027.68 169.933   3
  -1   1  -2 2034.97 137.818   2
   1   1   2 2181.44 141.333   3
   1   1   2 2025.47 136.047   1
  -1   1  -2 1957.25 121.162   1
  -1  -1  -2 1923.56 137.663   1
   1  -1   2 2026.47 135.390   2
  -1  -1  -3 6792.01 301.016   1
   1  -1   3 6673.73 251.342   1
   1   1   3 6637.86 289.179   1
   1  -1   3 6833.42 293.432   2
  -1   1  -3 6774.91 263.597   1
   1   1   3 7104.87 275.116   3
  -1   1  -3 6772.69 299.737   2
   1   1   4 2796.62 204.659   1
   1  -1   4 2379.74 194.615   2
   1  -1   4 2649.00 176.745   1
  -1   1  -4 2756.15 184.600   1
  -1   1  -4 2352.63 197.215   2
  -1  -1  -4 2365.76 231.803   4
  -1  -1  -4 2397.75 172.769   3
   1   1   4 2717.78 182.704   3
  -1  -1  -4 2162.95 184.624   1
   1   1   5 17670.8 580.876   1
  -1  -1  -5 17405.6 520.471   3
  -1   1  -5 16946.4 545.358   1
   1   1   5 17806.0 527.059   3
  -1   1  -5 17027.6 560.847   4
   1  -1   5 17504.9 601.883   2
  -1  -1  -5 16956.4 589.864   1
   1  -1   5 16531.3 514.236   1
  -1   1  -5 16652.2 600.590   2
  -1  -1  -5 18493.8 674.965   4
   1  -1   6 2067.41 215.214   2
  -1   1  -6 1823.23 183.745   1
  -1  -1  -6 1713.65 164.709   3
  -1   1  -6 2123.02 200.417   4
  -1  -1  -6 2094.16 234.972   4
   1  -1   6 2160.53 193.935   1
   1   1   6 1974.01 171.288   3
  -1  -1  -7 4662.83 283.710   3
  -1   1  -7 4574.54 310.658   4
   1   1   7 4690.95 288.251   3
  -1  -1  -7 5012.40 374.865   4
   1  -1   7 4751.50 309.599   1
   1  -1   7 4740.79 344.811   2
   1  -1   7 4766.51 185.712   3
   1  -1   8 8821.12 289.095   3
  -1  -1  -8 8735.78 520.971   4
  -1   1  -8 9643.15 480.232   4
  -1  -1  -8 9045.34 422.208   3
   1  -1   8 9499.61 535.837   2
   1   1   8 9468.80 430.140   3
   1   1   9 17.6767 58.6430   2
   1  -1   9 10.5148 63.7210   2
  -1   1  -9-45.2760 83.3768   4
   1  -1   9-0.20078 24.9575   3
  -1  -1  -9 104.105 86.0016   4
   1   1   9-27.3637 32.0215   3
   1  -1  10 6946.28 295.710   3
   1   1  10 6451.11 486.504   2
   1   1  10 6788.53 406.441   3
  -1  -1 -10 7157.70 508.139   4
   1  -1  10 6548.67 489.916   2
  -1   1 -10 7215.30 454.639   4
  -1  -1 -11 470.780 152.876   4
  -1   1 -11 649.312 141.877   4
   1  -1  11 509.806 84.4523   3
   1   1  11 493.168 159.129   2
   1   1  11 397.840 113.905   3
   1  -1  11 520.282 161.548   2
   1   1  12 1537.24 207.750   3
   1  -1  12 1281.91 139.219   3
  -1   1 -12 1101.71 190.806   4
   1   1  12 1531.24 276.133   2
   1  -1  12 1335.10 239.035   2
  -1  -1 -12 1454.77 242.148   4
   1   1  13 593.791 143.053   3
   1  -1  13 408.709 146.818   2
   1   1  13 532.615 194.033   2
  -1  -1 -13 326.253 122.276   4
  -1   1 -13 374.349 136.231   4
   1  -1  13 291.500 71.5969   3
   1   1  14 84.2985 67.6308   3
  -1  -1 -14 72.8531 87.5267   4
   1  -1  14 119.009 54.8997   3
  -1   1 -14 31.7670 83.3831   4
   1   1  14 14.8530 73.1296   2
   1  -1  14 189.266 115.806   2
  -1   1 -15 4916.37 452.484   4
   1   1  15 4578.31 417.003   3
   1  -1  15 4579.70 512.805   2
  -1  -1 -15 4812.92 490.805   4
   1   1  15 5317.49 550.349   2
   1   1  16-46.9866 48.3118   3
  -1   1 -16 34.0906 100.250   4
  -1  -1 -16 28.3510 62.4481   4
   1   1  16 42.8088 72.6728   2
   1  -1  16-4.23608 71.4904   2
  -1  -1 -17 107.021 100.645   4
   1   1  17 101.488 93.2158   2
  -1   1 -17 269.609 128.696   4
   1  -1  17 137.123 124.387   2
   1   1  18-6.68567 119.929   2
  -1   1 -18-29.8807 79.4508   4
   1  -1  18-293.204 182.085   2
  -1  -1 -18 1.01066 75.8339   4
  -1   1 -19-54.9439 56.7702   4
  -1  -1 -19 40.9104 99.2622   4
   1  -1  19-86.4870 115.251   2
   1   1  19-26.0994 103.790   2
   1   1  20-44.0070 96.8789   2
  -1   1 -20-31.2129 129.285   4
   1  -1  20-60.9663 84.0452   2
  -1  -1 -20-111.672 140.418   4
   1   1  21 99.8526 102.487   2
   1  -1  21-154.743 167.765   2
  -1  -1 -21-55.9173 93.3446   4
   1  -1  22 73.0347 93.3154   2
   1   1  22 16.4284 105.863   2
  -1  -1 -22 39.3000 85.1236   4
  -1  -1 -23 178.083 128.819   4
   1  -2 -23 362.432 173.007   4
  -1  -2  22-159.763 152.343   2
  -1   2  22-34.7251 86.7264   2
   1  -2 -22 26.4709 81.6111   4
   1  -2 -21-50.9110 141.486   4
  -1   2  21-89.5876 92.7698   2
  -1  -2  20 634.429 224.225   2
  -1   2  20 616.630 235.060   2
   1  -2 -20 981.002 274.953   4
   1  -2 -19 343.921 158.405   4
  -1  -2  19 169.937 132.222   2
  -1   2  19 181.563 149.545   2
  -1  -2  18 196.619 156.237   2
  -1   2  18 9.06630 76.7471   2
   1  -2 -18-55.4371 95.4861   4
  -1   2  18-42.6557 61.8533   3
   1  -2 -17 784.118 195.027   4
  -1   2  17 492.712 189.228   2
  -1  -2  17 1167.45 276.850   2
  -1   2  17 891.384 223.125   3
   1   2 -16 88.0069 89.2494   4
  -1   2  16-196.179 143.303   2
  -1   2  16 106.756 105.760   3
  -1  -2  16 238.289 181.144   2
  -1   2  15 1665.96 305.819   2
   1  -2 -15 2094.14 322.235   4
   1   2 -15 1598.14 235.481   4
  -1  -2  15 1873.73 324.310   2
  -1   2  15 2013.28 302.821   3
   1  -2 -14 79.5094 87.9027   4
  -1   2  14 135.203 77.5981   2
  -1   2  14 89.4710 89.2459   3
  -1  -2  14 61.2469 72.6460   2
  -1  -2  14 141.228 46.5173   3
   1   2 -14 108.808 77.4508   4
  -1   2  13 902.013 184.568   3
   1   2 -13 810.421 153.891   4
   1   2 -13 932.433 89.0276   3
  -1   2  13 1042.83 215.762   2
   1  -2 -13 802.570 181.289   4
  -1  -2  13 972.344 213.692   2
  -1  -2  13 767.690 104.126   3
  -1   2  12 139.357 70.1921   2
  -1  -2  12 124.916 95.3217   2
  -1  -2  12 103.696 44.4524   3
   1   2 -12 131.537 34.7643   3
   1  -2 -12 125.937 92.3359   4
   1   2 -12 89.7422 50.8247   4
  -1   2  12 50.5792 46.5147   3
  -1  -2  11 7120.41 536.582   2
  -1  -2  11 7122.31 308.770   3
   1   2 -11 7113.15 255.594   3
  -1   2  11 8028.54 519.777   3
   1   2 -11 7674.70 415.836   4
   1  -2 -11 7745.46 534.039   4
  -1  -2  10 1158.62 203.137   2
  -1   2  10 1396.90 208.603   3
   1  -2 -10 1294.92 209.274   4
   1   2 -10 1449.08 168.927   4
   1   2 -10 1365.91 106.870   3
  -1  -2  10 1291.94 123.816   3
  -1  -2   9 3473.96 199.177   3
   1  -2  -9 3492.21 328.447   4
  -1  -2   9 2633.39 248.604   4
  -1  -2   9 3692.52 347.466   2
   1   2  -9 3210.23 165.802   3
   1   2  -9 3760.80 255.938   4
  -1   2   9 3613.13 320.625   3
   1   2  -8 2589.65 227.315   1
  -1  -2   8 2797.24 292.333   2
   1   2  -8 2787.98 154.638   3
   1   2  -8 2985.46 208.995   4
  -1  -2   8 2549.25 220.202   4
   1  -2  -8 3119.88 297.148   4
  -1   2   8 2644.57 258.483   3
  -1  -2   7 218.115 57.2639   4
  -1   2   7 190.340 71.0682   3
   1   2  -7 293.605 66.7895   4
   1   2  -7 129.843 38.7429   3
   1   2  -7 223.792 64.1330   1
   1  -2  -7 166.613 79.9386   4
  -1  -2   7 178.112 56.1832   2
   1   2  -6 118.757 45.6992   1
  -1  -2   6 127.925 30.8563   4
   1  -2  -6 97.7568 43.1423   3
  -1  -2   6 136.435 75.7264   2
  -1   2   6 241.551 85.8484   3
   1  -2  -6 169.768 56.1991   4
   1   2  -6 144.411 45.2336   3
   1   2  -5 8327.18 438.084   2
   1  -2  -5 8873.63 414.929   3
  -1   2   5 8649.50 445.208   4
   1  -2  -5 8730.42 416.913   4
   1   2  -5 9111.77 335.890   3
  -1   2   5 8969.22 420.853   3
  -1  -2   5 9241.70 272.239   4
   1   2  -4 20530.6 539.838   3
  -1  -2   4 18213.9 350.612   4
   1  -2  -4 18400.3 581.946   4
  -1   2   4 18501.5 610.169   4
   1   2  -4 18909.0 627.520   2
  -1   2   4 19698.0 612.191   3
   1  -2  -4 17503.2 581.187   3
   1  -2  -3 4520.59 254.063   4
  -1   2   3 4187.64 252.999   4
  -1   2   3 4686.30 272.506   3
   1  -2  -3 4760.47 275.878   3
   1  -2  -2 27404.4 621.930   4
  -1   2   2 28662.0 693.221   3
   1  -2  -2 28282.2 685.419   3
  -1   2   2 27667.8 643.892   4
   1  -2  -1 2.03705 23.8575   4
   1  -2  -1 1.21232 31.3530   3
  -1   2   1 59.9191 46.5632   3
  -1   2   1-7.86552 30.5887   4
  -1   2   0 396.279 76.6192   3
  -1  -2   0 415.675 53.9907   1
   1   2   0 340.324 45.3516   1
   1   2   0 357.489 65.8605   3
   1  -2   0 400.182 68.9528   3
  -1   2   0 393.856 50.7772   4
   1  -2   1 60.4291 39.1549   3
  -1  -2  -1-0.96278 24.3655   1
   1   2   1-22.0420 48.8617   3
  -1   2  -1 27.3336 30.7903   3
   1   2   1 17.5231 33.2649   1
   1  -2   2 110630. 1352.17   1
   1   2   2 104927. 1515.38   1
   1  -2   2 103060. 1372.77   3
  -1   2  -2 102071. 1383.84   3
   1   2   2 102458. 1607.81   3
  -1  -2  -2 103635. 1528.62   1
   1  -2   3 41687.9 631.878   3
   1   2   3 42405.8 918.673   3
  -1   2  -3 41075.8 931.090   2
  -1   2  -3 40172.3 751.295   1
  -1  -2  -3 40492.2 1022.02   4
   1  -2   3 41567.3 719.389   1
  -1  -2  -3 40794.0 880.424   1
  -1   2  -3 41503.4 654.097   3
   1   2   3 41246.1 871.797   1
  -1  -2  -3 41811.8 921.370   3
  -1   2  -4 14432.4 433.755   1
  -1   2  -4 15185.6 557.843   2
  -1  -2  -4 14601.6 608.578   4
  -1  -2  -4 14681.3 526.869   1
  -1  -2  -4 14583.5 526.903   3
   1   2   4 15174.1 525.909   3
   1  -2   4 15172.9 418.328   1
   1  -2   5 965.085 146.697   2
  -1  -2  -5 735.037 153.380   4
   1   2   5 811.199 123.119   3
   1  -2   5 957.230 106.928   1
  -1   2  -5 836.963 140.073   2
  -1  -2  -5 955.490 132.520   3
  -1   2  -5 914.887 102.545   4
  -1   2  -5 866.702 107.878   1
   1  -2   6 175.566 59.6240   2
  -1   2  -6 109.899 37.2818   1
   1  -2   6 255.293 72.4901   1
  -1   2  -6 330.323 76.8452   4
  -1  -2  -6 278.133 67.0374   3
   1   2   6 233.107 70.8694   3
  -1  -2  -6 117.032 48.9737   4
   1  -2   7 727.185 113.311   1
  -1   2  -7 783.724 127.161   1
   1  -2   7 906.389 165.276   2
  -1  -2  -7 829.433 165.380   4
   1   2   7 821.484 130.642   3
  -1   2  -7 715.982 109.836   4
  -1   2  -8 49.4823 48.2523   4
   1   2   8-33.2194 43.8312   3
  -1  -2  -8 58.9216 57.5804   4
   1  -2   8 195.120 100.446   2
   1   2   9 1343.74 190.090   3
  -1   2  -9 1851.65 200.331   4
  -1  -2  -9 1681.38 244.046   4
   1  -2   9 1874.10 249.856   2
   1   2  10 1860.84 230.520   3
  -1  -2 -10 2274.43 299.560   4
   1  -2  10 2067.06 282.352   2
  -1   2 -10 2307.78 231.429   4
  -1  -2 -11 415.497 143.680   4
  -1   2 -11 493.230 115.000   4
   1   2  11 563.516 136.418   3
   1  -2  11 463.075 138.100   2
   1   2  12 125.974 78.4759   3
   1  -2  12 18.9733 56.4556   2
  -1  -2 -12 183.708 146.098   4
  -1   2 -12 69.1912 48.5049   4
   1   2  12 7.36812 84.9592   2
  -1   2 -13 1130.00 192.527   4
   1   2  13 1084.01 233.569   2
   1   2  13 1355.18 226.156   3
   1  -2  13 1410.03 275.220   2
  -1  -2 -13 1585.51 281.146   4
  -1   2 -14 1311.81 218.138   4
   1   2  14 1281.76 256.693   2
   1   2  14 815.173 183.880   3
   1  -2  14 1194.05 260.465   2
  -1  -2 -14 1469.14 278.713   4
  -1   2 -15-5.22925 54.8771   4
   1  -2  15 127.934 96.6580   2
   1   2  15-72.6246 137.342   2
   1   2  15 237.798 101.812   3
  -1  -2 -15 175.467 139.281   4
   1  -2  16 1357.45 300.738   2
  -1   2 -16 980.784 194.761   4
   1   2  16 1409.06 313.511   2
   1   2  16 969.500 215.471   3
  -1  -2 -16 783.242 214.851   4
  -1   2 -17-7.25542 48.7577   4
  -1  -2 -17-59.9191 93.0543   4
   1   2  17-87.9079 98.8787   3
   1   2  17-32.4966 118.296   2
   1  -2  17 3.06590 118.912   2
   1   2  18 405.256 161.382   2
  -1  -2 -18 343.852 166.884   4
   1  -2  18 77.5552 87.7260   2
  -1   2 -18 5.22842 64.0049   4
   1  -2  19 402.394 188.552   2
   1   2  19 22.0443 108.040   2
  -1  -2 -19 510.036 184.928   4
   1   2  20 119.415 145.351   2
  -1  -2 -20-14.3998 65.2273   4
   1  -2  20-80.3741 87.6228   2
  -1  -2 -21 300.103 141.135   4
   1   2  21 880.910 319.120   2
   1  -2  21 335.640 210.817   2
  -1  -2 -22 431.679 209.454   4
   1  -2  22 871.749 292.953   2
  -1  -2 -23 2130.03 440.089   4
   1  -3 -23-69.7287 118.075   4
   1  -3 -22 193.262 114.899   4
  -1  -3  22-177.249 173.659   2
  -1   3  22 0.64727 108.902   2
  -1  -3  21 69.1010 84.7173   2
  -1   3  21 132.106 91.6855   2
   1  -3 -21-166.393 173.948   4
  -1  -3  20 265.772 166.286   2
  -1   3  20 24.1608 110.115   2
   1  -3 -20 108.663 117.193   4
  -1  -3  19 571.822 200.458   2
  -1   3  19 927.195 263.393   2
   1  -3 -19 659.825 210.952   4
  -1   3  18-37.8359 58.6679   3
  -1  -3  18-64.5401 108.826   2
   1  -3 -18-92.8450 126.952   4
  -1   3  18-67.2076 99.5379   2
  -1   3  17 100.621 68.8598   2
   1  -3 -17 4.24038 79.7553   4
  -1  -3  17-111.767 103.522   2
  -1   3  17-186.542 119.372   3
   1  -3 -16 416.961 157.987   4
  -1   3  16 281.728 113.217   3
  -1   3  16 520.190 193.866   2
  -1  -3  16 171.834 72.4190   2
  -1  -3  15 1565.82 309.159   2
  -1   3  15 1464.11 308.289   2
  -1   3  15 1967.38 320.782   3
   1  -3 -15 1532.72 280.220   4
  -1   3  14 782.289 206.651   3
   1  -3 -14 572.674 168.666   4
  -1  -3  14 670.256 195.481   2
  -1   3  13 110.171 65.3064   3
  -1  -3  13 303.901 138.150   2
   1  -3 -13 85.9636 110.681   4
  -1   3  12 910.907 198.592   3
  -1  -3  12 727.063 186.215   2
   1  -3 -12 812.518 168.859   4
  -1  -3  11 1555.16 260.951   2
  -1   3  11 1510.65 244.937   3
   1  -3 -11 1399.82 235.508   4
  -1  -3  10 771.711 176.322   2
  -1   3  10 745.126 171.212   3
   1  -3 -10 681.923 162.744   4
   1  -3  -9 2368.44 285.716   4
   1   3  -9 2391.78 140.625   3
   1   3  -9 2546.10 229.823   1
  -1   3   9 2995.45 306.770   3
   1   3  -8 12813.5 485.209   1
   1   3  -8 12434.7 391.109   3
  -1   3   8 14270.1 669.196   3
   1  -3  -8 12538.0 637.642   4
   1  -3  -7 12419.4 599.246   4
  -1   3   7 12616.9 607.832   3
   1   3  -7 12020.9 420.686   3
   1   3  -7 11107.7 414.780   1
  -1  -3   6 1077.58 88.9738   4
   1   3  -6 1324.89 145.265   3
  -1   3   6 1334.79 186.154   3
   1  -3  -6 1275.80 184.948   4
   1   3  -6 1380.08 120.720   1
   1  -3  -5 2777.49 255.214   4
   1   3  -5 3156.54 156.027   1
  -1   3   5 3143.32 274.801   3
   1   3  -4 130.664 24.8992   1
  -1   3   4 82.6583 51.6041   3
  -1   3   4 159.987 68.0227   4
   1  -3  -4 166.683 54.9358   4
   1  -3  -3 141.717 71.9150   3
  -1   3   3 139.903 57.6049   4
   1  -3  -3 133.983 49.2265   4
   1   3  -3 221.418 65.0389   3
  -1   3   3 154.294 78.7745   3
   1  -3  -2 32.7303 33.7972   4
   1  -3  -2 85.9073 61.1221   3
  -1   3   2 64.8704 40.0346   4
  -1   3   2 182.598 89.1718   3
   1   3  -2 33.6298 25.9281   3
   1   3  -1 407.540 83.4129   3
   1  -3  -1 508.646 80.3778   4
  -1   3   1 444.568 76.8474   4
  -1  -3   1 413.003 43.9623   1
  -1   3   1 421.324 90.8426   3
   1  -3  -1 412.744 81.6196   3
  -1   3   0 246.645 55.6057   4
   1  -3   0 175.447 52.3817   3
   1   3   0 311.386 78.5188   3
  -1   3   0 198.982 61.7281   3
  -1  -3   0 250.415 66.7723   4
  -1  -3   0 235.060 41.8190   1
  -1  -3  -1 1773.42 177.310   4
   1  -3   1 1701.74 159.314   3
  -1   3  -1 1811.88 161.595   3
  -1  -3  -1 1648.49 132.755   1
  -1   3  -1 1723.85 110.701   4
   1   3   1 1699.83 175.998   3
  -1  -3  -2 1264.44 160.831   3
   1   3   2 1087.30 146.241   3
  -1   3  -2 1212.94 120.948   3
  -1  -3  -2 1099.07 153.985   4
   1  -3   2 1105.10 119.676   3
   1  -3   2 1092.33 81.8186   1
  -1   3  -2 1229.77 74.8941   4
  -1  -3  -2 1000.55 116.382   1
  -1   3  -3 441.153 71.9305   3
   1  -3   3 484.897 61.3370   1
   1   3   3 587.127 116.779   3
   1  -3   3 421.808 71.9107   3
  -1  -3  -3 382.125 106.806   4
  -1  -3  -3 439.815 105.478   3
  -1  -3  -3 432.621 89.2214   1
   1   3   4 11250.3 507.253   3
   1  -3   4 11587.2 334.604   1
  -1  -3  -4 11065.0 478.004   1
  -1   3  -4 11319.8 335.553   3
  -1  -3  -4 12238.8 574.672   4
  -1   3  -4 11557.8 364.961   1
  -1  -3  -5 11407.6 587.187   4
  -1   3  -5 11363.9 401.155   1
  -1   3  -5 11230.6 292.984   4
   1  -3   5 11230.5 366.599   1
  -1   3  -5 11070.0 301.640   3
   1   3   5 11786.8 539.513   3
   1   3   6 5056.60 363.565   3
  -1   3  -6 5709.95 226.622   4
  -1  -3  -6 5580.84 426.532   4
   1  -3   6 6319.24 295.801   1
  -1   3  -6 5313.28 293.480   1
   1   3   7 46.9391 50.6327   3
  -1  -3  -7-24.2094 94.1825   4
  -1   3  -7 40.7980 27.6301   4
  -1   3  -7 64.9597 36.4579   1
   1   3   8 1235.48 192.921   3
  -1   3  -8 961.980 112.739   4
  -1  -3  -8 1039.34 202.502   4
  -1   3  -9 235.372 64.9970   4
  -1  -3  -9 163.778 112.159   4
   1   3   9 233.580 84.5103   3
   1  -3   9 90.4110 56.8497   2
  -1   3 -10 27.7488 34.7095   4
   1  -3  10 122.550 83.6341   2
  -1  -3 -10 206.972 122.146   4
   1   3  10 48.2286 75.0605   3
  -1   3 -11 317.298 77.9008   4
   1   3  11 507.096 142.977   3
  -1  -3 -11 447.620 145.762   4
   1  -3  11 486.632 142.473   2
  -1  -3 -12 4004.78 443.109   4
  -1   3 -12 3769.59 301.343   4
   1   3  12 3445.97 367.446   3
   1  -3  12 2636.38 351.762   2
   1  -3  13 1836.97 303.267   2
  -1  -3 -13 1703.44 315.120   4
  -1   3 -13 1940.88 227.698   4
   1   3  13 1495.30 255.514   3
   1  -3  14 698.821 181.745   2
  -1   3 -14 770.384 150.808   4
   1   3  14 486.102 163.693   3
  -1  -3 -14 635.055 199.274   4
   1  -3  15 25.9081 101.014   2
  -1  -3 -15 11.8547 78.7137   4
   1   3  15 29.5975 114.225   2
  -1   3 -15 106.684 69.0559   4
   1   3  15-15.2493 85.3174   3
  -1   3 -16 31.1692 37.2393   4
  -1  -3 -16-136.675 132.532   4
   1  -3  16 79.9854 82.2650   2
   1   3  16 110.600 115.128   2
   1   3  16-61.1473 83.2115   3
   1   3  17 1093.21 259.304   3
  -1  -3 -17 689.820 204.897   4
   1  -3  17 1546.99 327.558   2
   1   3  17 1024.08 258.809   2
  -1  -3 -18-35.8397 101.878   4
   1   3  18-24.6366 78.3584   2
   1  -3  18 184.127 166.263   2
  -1  -3 -19 161.543 120.675   4
   1   3  19 340.646 205.564   2
   1  -3  19 306.810 138.377   2
  -1  -3 -20-94.9573 74.3596   4
   1  -3  20 156.449 134.953   2
   1   3  20-176.050 191.660   2
   1  -3  21 75.1099 100.894   2
  -1  -3 -21-98.1865 112.165   4
   1   3  21 76.7353 121.948   2
  -1  -3 -22 121.605 150.193   4
   1  -4 -22 623.438 239.618   4
   1  -4 -21-68.3665 154.617   4
  -1   4  21-40.8260 95.8820   2
   1  -4 -20 448.060 191.056   4
  -1   4  20 592.633 231.588   2
   1  -4 -19 990.338 288.129   4
  -1   4  19 674.982 242.190   2
  -1   4  19 1379.30 312.286   3
  -1   4  18 1998.89 384.870   2
  -1   4  18 1798.58 362.056   3
   1  -4 -18 2182.28 397.918   4
  -1   4  17 1348.56 323.454   2
   1  -4 -17 696.547 199.373   4
  -1   4  17 915.155 244.933   3
   1  -4 -16 4.05475 76.3529   4
  -1   4  16 221.434 130.910   3
  -1   4  15-76.8818 87.7676   3
   1  -4 -15-62.1239 86.1174   4
  -1   4  14 28.8393 93.2305   3
   1  -4 -14 142.935 122.196   4
   1  -4 -13 730.123 196.107   4
  -1   4  13 995.939 218.911   3
   1  -4 -12-71.8650 91.6812   4
  -1   4  12 103.553 102.588   3
   1  -4 -11-41.9515 73.0093   4
  -1   4  11 14.4519 53.0285   3
  -1   4  10 148.538 72.3243   3
   1  -4 -10-56.7563 102.381   4
   1  -4  -9 3198.36 352.111   4
   1   4  -9 3413.47 247.348   1
   1   4  -9 3361.69 165.597   3
  -1   4   9 3649.79 367.344   3
   1   4  -9 3362.61 211.058   3
   1   4  -8 4125.42 252.174   1
   1  -4  -8 4644.36 402.706   4
   1   4  -8 4360.54 211.952   3
   1   4  -8 4707.29 289.347   3
  -1   4   8 4133.70 383.067   3
   1   4  -7 505.589 76.9896   3
  -1   4   7 491.630 130.437   3
   1  -4  -7 626.628 147.837   4
   1   4  -7 632.598 116.681   3
   1   4  -7 558.382 81.7292   1
  -1   4   6 204.055 100.738   3
   1   4  -6 232.868 44.4366   1
   1  -4  -6 98.2983 49.3351   4
   1   4  -6 129.492 43.0128   3
   1  -4  -5 1398.45 191.803   4
   1   4  -5 1848.43 164.211   3
  -1   4   5 1646.56 220.124   3
  -1   4   4 1325.70 201.591   3
   1  -4  -4 1775.20 201.070   4
   1   4  -4 1825.59 169.836   3
  -1  -4   3 91.8330 24.7615   4
  -1   4   3 172.532 90.9954   4
  -1   4   3 213.909 95.1903   3
   1  -4  -3 85.4747 52.4553   4
   1   4  -3 49.6274 34.1527   3
  -1   4   2 437.505 118.155   3
  -1   4   2 326.421 86.3951   4
  -1  -4   2 390.344 62.3507   4
   1   4  -2 436.433 94.6447   3
   1  -4  -2 397.300 86.7991   4
  -1   4   1 81.5451 56.6945   3
  -1   4   1 93.2813 54.4580   4
   1   4  -1 41.8936 40.3089   3
  -1  -4   1 86.3414 26.7865   1
  -1  -4   1 98.8858 43.6863   4
   1  -4  -1 14.1615 37.6957   4
   1  -4   0 10.8120 25.6880   4
  -1  -4   0-8.77730 21.4198   1
   1   4   0 6.38397 43.9214   3
  -1   4   0 25.3149 53.9729   3
   1  -4   0 22.3910 52.6736   3
  -1  -4   0-5.05572 39.6397   4
  -1   4   0 34.7396 55.0559   4
   1   4   1 6203.71 378.504   3
  -1   4  -1 5740.87 260.738   4
  -1  -4  -1 5693.70 270.090   1
   1  -4   1 5867.96 335.339   3
  -1  -4  -1 6403.81 358.789   4
  -1   4  -1 5962.66 342.147   3
  -1   4  -2 1137.09 141.556   3
  -1  -4  -2 1091.48 131.874   1
  -1   4  -2 920.539 86.4669   4
   1   4   2 980.003 165.013   3
   1  -4   2 1104.37 136.139   3
   1  -4   2 1076.94 83.0443   1
  -1  -4  -2 1206.03 171.335   4
  -1  -4  -3 8426.06 469.903   4
   1   4   3 8989.10 487.177   3
   1  -4   3 8798.02 243.836   1
  -1  -4  -3 8578.79 406.369   1
   1  -4   3 9301.14 380.113   3
  -1   4  -3 8887.42 388.706   3
   1  -4   4 15516.6 365.088   1
   1   4   4 15043.1 658.304   3
  -1   4  -4 15226.4 493.381   3
  -1  -4  -4 15312.0 673.350   4
  -1   4  -5 2704.97 176.940   1
  -1  -4  -5 2974.45 303.639   4
   1   4   5 3115.99 307.593   3
   1  -4   5 3065.05 167.944   1
  -1   4  -5 2883.51 190.070   3
  -1  -4  -6 13995.7 702.253   4
  -1   4  -6 13875.0 470.804   1
   1   4   6 13030.1 645.661   3
  -1   4  -6 14013.0 404.721   3
   1   4   7 600.076 147.370   3
  -1  -4  -7 887.669 193.164   4
  -1   4  -7 794.619 79.1262   3
  -1   4  -7 749.522 117.198   1
  -1   4  -7 700.144 61.9254   4
  -1   4  -8 787.909 78.9245   4
  -1   4  -8 816.930 132.750   1
  -1  -4  -8 884.784 189.711   4
   1   4   8 1021.89 189.289   3
  -1   4  -9 1338.40 117.569   4
  -1  -4  -9 1160.14 225.759   4
   1   4   9 1338.43 225.877   3
   1   4  10 3097.57 346.656   3
  -1  -4 -10 2944.74 368.967   4
  -1   4 -10 3019.96 198.296   4
  -1   4 -11 74.7566 36.4643   4
  -1  -4 -11 22.9374 77.6792   4
   1   4  11-4.93306 60.0975   3
  -1  -4 -12 3197.30 410.916   4
   1   4  12 2646.82 342.010   3
  -1   4 -12 2899.18 232.443   4
  -1   4 -13 3657.90 280.062   4
  -1  -4 -13 3484.72 443.090   4
   1   4  13 3484.54 413.671   3
  -1  -4 -14 607.209 186.153   4
   1   4  14 765.903 200.637   3
  -1   4 -14 765.273 134.028   4
   1   4  15 53.3854 94.6642   3
  -1  -4 -15-167.730 117.611   4
   1   4  16 383.793 154.172   3
  -1  -4 -16 433.563 136.964   4
  -1  -4 -17 841.931 236.090   4
   1   4  17 1079.72 245.628   3
   1   4  17 395.276 101.017   2
   1   4  18 105.910 100.484   3
   1   4  18-1.03427 105.335   2
  -1  -4 -18 273.144 173.479   4
  -1  -4 -19 725.838 252.630   4
   1   4  19 699.105 258.346   2
  -1  -4 -20 121.904 132.778   4
   1   4  20 41.3247 99.9390   2
  -1  -4 -21-169.534 187.104   4
   1   4  21 88.8376 98.2254   2
  -1   5  21-37.5265 95.3834   2
   1  -5 -21-29.3279 88.8169   4
   1  -5 -20-62.3621 92.0034   4
  -1   5  20 94.1102 102.482   3
  -1   5  19 523.438 213.133   3
   1  -5 -19 537.642 262.680   4
  -1   5  19 265.634 158.548   2
   1  -5 -18 1569.17 345.166   4
  -1   5  18 1748.10 362.947   3
   1  -5 -17 1495.05 321.582   4
  -1   5  17 1586.84 330.828   3
  -1   5  16 853.904 260.255   3
   1  -5 -16 617.659 218.602   4
  -1   5  15 310.290 153.887   3
   1  -5 -15 245.004 122.274   4
   1  -5 -14 1392.86 274.292   4
  -1   5  14 655.473 192.660   3
   1  -5 -13 884.768 222.932   4
  -1   5  13 1071.63 250.317   3
  -1   5  12 366.066 160.281   3
   1  -5 -12 560.511 163.242   4
   1  -5 -11 581.320 176.868   4
  -1   5  11 527.043 169.331   3
   1   5 -10-4.40835 27.8022   3
   1  -5 -10 46.7580 80.1291   4
   1   5 -10 2.49751 28.8348   1
   1   5 -10 10.0259 23.3315   3
  -1   5  10 22.1510 64.0892   3
   1   5  -9 3796.83 221.250   3
   1   5  -9 3607.43 277.592   3
   1   5  -9 3763.07 242.914   1
  -1   5   9 3854.45 403.395   3
   1  -5  -9 4110.39 408.572   4
   1   5  -8 495.218 76.1136   1
  -1   5   8 897.355 200.301   3
   1  -5  -8 686.170 169.228   4
   1   5  -8 579.014 120.501   3
   1   5  -8 545.516 88.6031   3
   1   5  -7 2438.55 144.092   1
   1   5  -7 2492.08 207.975   3
  -1   5   7 2861.32 333.177   3
   1  -5  -7 2335.44 284.138   4
   1   5  -6 67.9883 50.4844   3
  -1   5   6 109.303 80.3021   3
   1  -5  -6 0.60913 47.1418   4
  -1   5   5-1.59538 50.0755   3
   1  -5  -5-13.8323 51.7903   4
   1   5  -5 74.9692 49.1088   3
   1   5  -4 5765.84 349.215   3
  -1   5   4 5116.53 418.623   3
   1  -5  -4 5432.59 375.495   4
   1  -5  -3 379.034 101.995   4
  -1  -5   3 401.135 58.0030   4
   1   5  -3 366.633 91.7688   3
  -1   5   3 399.843 125.769   3
  -1   5   2 4945.73 386.071   3
   1  -5  -2 4754.91 309.785   4
  -1  -5   2 4746.35 238.210   4
   1   5  -2 4982.70 344.157   3
  -1  -5   1 5332.41 209.734   1
  -1   5   1 5130.98 379.969   3
   1  -5  -1 5554.29 316.652   4
  -1   5   1 5051.77 348.980   4
   1   5  -1 6225.98 398.075   3
  -1  -5   1 5525.48 297.250   4
   1   5   0 188.066 88.8156   3
  -1  -5   0 242.988 78.0192   4
  -1   5   0 109.000 78.4670   3
   1  -5   0 164.371 58.7902   4
  -1  -5   0 234.031 58.4976   1
  -1   5   0 109.808 28.4163   4
  -1   5  -1 10329.8 508.852   3
  -1  -5  -1 9829.59 386.187   1
  -1  -5  -1 10707.5 489.873   4
  -1   5  -1 9179.37 402.457   4
   1   5   1 9837.84 533.350   3
   1  -5   2 1965.60 115.395   1
  -1   5  -2 2525.71 242.045   3
  -1  -5  -2 2171.39 232.352   4
  -1   5  -2 1756.99 152.659   4
   1   5   2 2709.25 287.677   3
  -1  -5  -2 2118.82 193.930   1
  -1   5  -3 2182.93 214.520   3
   1  -5   3 2098.73 209.329   3
  -1  -5  -3 2421.59 265.620   4
   1   5   3 2315.00 275.284   3
  -1  -5  -4 10528.7 570.991   4
  -1   5  -4 11055.8 468.648   3
   1   5   4 10113.6 577.666   3
   1   5   5 394.197 120.483   3
  -1  -5  -5 528.956 155.860   4
  -1   5  -5 615.822 104.684   3
   1   5   6 386.665 137.762   3
  -1   5  -6 308.610 76.4156   3
  -1  -5  -6 133.757 80.6995   4
  -1   5  -7 62.7751 35.0024   3
   1   5   7 132.872 96.9054   3
  -1  -5  -7 88.9611 60.9710   4
  -1   5  -7 81.6693 36.7710   1
  -1   5  -8 361.327 81.6000   1
   1   5   8 500.111 149.842   3
  -1   5  -8 336.017 59.5107   3
  -1  -5  -8 362.580 136.309   4
   1   5   9-29.8096 69.9343   3
  -1   5  -9 10.7298 28.2383   1
  -1  -5  -9 85.3967 103.646   4
  -1  -5 -10 1919.59 316.424   4
   1   5  10 1540.47 259.348   3
   1   5  11 1223.58 238.012   3
  -1  -5 -11 1235.92 257.421   4
   1   5  12 8144.92 640.433   3
  -1  -5 -12 7989.25 675.261   4
   1   5  13 149.964 102.172   3
  -1  -5 -13-5.33798 61.5150   4
   1   5  14 47.4640 60.0565   3
  -1  -5 -14-28.6417 113.626   4
  -1  -5 -15 26.0344 93.2166   4
   1   5  15 4.94116 102.409   3
  -1  -5 -16 297.986 138.212   4
   1   5  16 71.9110 81.3397   3
   1   5  17-113.252 112.329   3
  -1  -5 -17-32.5216 80.8971   4
   1   5  18 68.0706 101.573   2
  -1  -5 -18 251.119 101.844   4
   1   5  18 214.633 132.779   3
   1   5  19-11.5914 85.4195   3
  -1  -5 -19-175.073 151.342   4
   1   5  19 2.28370 109.807   2
   1   5  20 29.0189 67.9209   2
  -1  -5 -20 103.886 149.240   4
  -1   6  20 280.445 192.920   2
   1  -6 -20-1.50221 92.2934   4
  -1   6  20 130.566 121.278   3
   1  -6 -19-145.821 129.746   4
  -1   6  19-3.08515 110.802   3
   1  -6 -18 82.9667 96.7771   4
  -1   6  18 277.132 160.980   3
  -1   6  17 281.350 150.093   3
   1  -6 -17 168.626 79.9133   4
  -1   6  16 133.745 92.9689   3
   1  -6 -16 303.514 149.173   4
   1  -6 -15 50.2642 81.7176   4
  -1   6  15 179.471 160.619   3
   1  -6 -14 522.869 161.029   4
  -1   6  14 639.560 220.625   3
   1  -6 -13 19.1624 79.0518   4
  -1   6  13 167.170 132.084   3
  -1   6  12 75.9771 65.9935   3
   1  -6 -12 206.276 114.424   4
  -1   6  11 153.890 92.6747   3
   1  -6 -11 107.930 59.9921   4
   1   6 -10 3700.80 238.562   3
  -1   6  10 4238.24 475.560   3
   1  -6 -10 4287.41 447.174   4
  -1   6   9 438.079 150.660   3
   1   6  -9 315.460 87.7553   3
   1   6  -9 313.721 68.1334   3
   1  -6  -9 447.887 164.358   4
   1   6  -9 266.207 54.0483   1
   1   6  -8 573.074 106.931   3
   1  -6  -8 522.179 149.339   4
  -1   6   8 573.915 190.250   3
  -1   6   7 164.663 104.037   3
   1   6  -7 602.112 117.000   3
   1  -6  -7 479.294 142.689   4
   1   6  -6 109.903 62.7142   3
  -1   6   6 136.445 97.6629   3
   1  -6  -6 274.903 103.946   4
   1   6  -5 1362.84 187.730   3
  -1   6   5 1143.73 223.322   3
   1  -6  -5 1181.59 190.886   4
   1  -6  -4 2175.08 246.574   4
   1   6  -4 2656.13 265.447   3
  -1   6   4 2760.63 333.277   3
  -1   6   3 1062.68 201.020   3
   1   6  -3 1365.94 200.435   3
  -1  -6   3 1215.92 112.407   4
   1  -6  -3 964.931 163.361   4
  -1  -6   2 531.871 85.3486   4
   1   6  -2 624.667 142.258   3
   1  -6  -2 464.478 101.819   4
  -1   6   2 669.728 170.114   3
   1   6  -1 108.542 66.9046   3
  -1  -6   1 134.532 36.7361   1
  -1   6   1 252.061 89.5512   3
   1  -6  -1 48.4780 33.2911   4
  -1  -6   1 219.815 62.2930   4
  -1   6   0 604.759 146.507   3
   1   6   0 605.712 143.640   3
  -1  -6   0 464.576 78.8041   1
  -1  -6   0 365.408 93.8659   4
   1   6   1 2148.82 269.970   3
  -1  -6  -1 2113.64 188.394   1
  -1   6  -1 1792.80 232.913   3
  -1  -6  -1 2095.22 222.999   4
  -1  -6  -2 133.720 86.9745   4
  -1  -6  -2 114.933 55.0136   1
   1   6   2 236.060 102.924   3
   1  -6   2 105.037 29.8826   1
  -1   6  -2 200.188 87.1362   3
  -1   6  -3 10044.0 527.731   3
   1   6   3 10387.6 622.377   3
  -1  -6  -3 10412.6 566.210   4
  -1  -6  -4 1474.21 230.114   4
   1   6   4 1517.50 247.571   3
  -1   6  -4 1629.65 203.818   3
   1   6   5 337.677 108.278   3
  -1  -6  -5 409.471 148.667   4
  -1   6  -5 447.338 106.297   3
  -1   6  -6 1614.37 192.441   3
  -1  -6  -6 1469.12 241.391   4
   1   6   6 1480.92 261.937   3
   1   6   7 2792.08 357.416   3
  -1   6  -7 2759.90 240.228   3
  -1  -6  -7 3313.42 374.592   4
   1   6   8 1997.70 314.533   3
  -1   6  -8 2463.73 204.872   3
  -1  -6  -8 2732.18 362.291   4
  -1  -6  -9 581.674 186.223   4
   1   6   9 731.778 194.111   3
  -1   6  -9 595.440 89.5464   3
   1   6  10 577.297 189.336   3
  -1  -6 -10 1275.50 275.416   4
   1   6  11 257.130 148.953   3
  -1  -6 -11 65.0982 62.9691   4
  -1  -6 -12 729.757 215.103   4
   1   6  12 793.807 208.991   3
   1   6  13 306.082 119.198   3
  -1  -6 -13 866.489 245.549   4
  -1  -6 -14 1302.67 315.534   4
   1   6  14 1590.51 321.743   3
   1   6  15 6.10660 95.0704   3
  -1  -6 -15 16.9276 95.7160   4
   1   6  16 528.186 195.161   3
  -1  -6 -16 407.254 158.973   4
   1   6  17 221.686 122.988   3
  -1  -6 -17 661.011 248.638   4
  -1  -6 -18 173.028 142.113   4
   1   6  18-94.4839 86.1986   3
   1   6  19-145.785 95.5087   3
  -1  -6 -19 171.167 146.729   4
  -1   7  21 111.223 148.584   3
  -1   7  20 1325.11 353.550   3
   1  -7 -19 604.027 232.943   4
  -1   7  19 398.790 196.004   3
  -1   7  18 47.3415 117.616   3
   1  -7 -18-40.8624 132.933   4
  -1   7  17 144.342 168.135   3
   1  -7 -17 1.06540 104.303   4
   1  -7 -16 69.9577 115.062   4
  -1   7  16 58.8390 102.045   3
   1  -7 -15 1537.33 313.609   4
  -1   7  15 2239.55 408.809   3
  -1   7  14 84.4653 128.137   3
   1  -7 -14-51.0144 81.8608   4
   1  -7 -13 3349.52 462.832   4
  -1   7  13 2715.76 424.052   3
   1  -7 -12 324.867 145.697   4
  -1   7  12 250.162 143.765   3
   1  -7 -11-44.4649 106.401   4
  -1   7  11 66.2296 108.988   3
  -1   7  10 222.498 141.600   3
   1   7 -10 175.473 56.1249   3
   1  -7 -10 72.4571 63.8715   4
  -1   7   9 2.94700 76.5928   3
   1  -7  -9 155.800 112.354   4
   1   7  -9 216.288 79.9079   3
   1   7  -8 47.6640 39.1410   3
   1  -7  -8 122.161 84.3571   4
  -1   7   8-5.09742 90.7831   3
  -1   7   7 491.492 170.233   3
   1   7  -7 769.229 154.171   3
   1  -7  -7 584.546 169.639   4
   1   7  -6-31.9377 63.4933   3
   1  -7  -6 57.5909 45.4459   4
  -1   7   6-69.4051 77.9225   3
   1   7  -5 137.026 64.7402   3
  -1   7   5 194.826 108.739   3
   1  -7  -5 61.3389 69.9828   4
   1   7  -4 1918.21 248.137   3
  -1   7   4 1673.35 289.693   3
   1  -7  -4 1743.52 241.389   4
  -1   7   3 133.007 96.0454   3
   1  -7  -3 66.3192 58.8215   4
  -1  -7   3 110.357 37.9384   4
   1   7  -3 42.4825 46.3941   3
   1  -7  -2 10763.5 470.578   1
  -1   7   2 11995.1 715.196   3
   1  -7  -2 12785.8 592.364   4
  -1  -7   2 11939.3 460.880   4
   1   7  -2 13229.7 688.668   3
   1   7  -1 2020.28 282.898   3
  -1   7   1 1644.97 255.467   3
   1  -7  -1 1387.56 146.503   1
  -1  -7   1 1524.21 175.185   4
   1  -7  -1 1611.96 195.978   4
  -1  -7   1 1613.86 127.532   1
   1  -7   0 116.036 37.7698   1
   1   7   0 145.680 97.3196   3
  -1  -7   0 96.7967 36.1227   1
  -1  -7   0 116.663 37.0721   4
  -1   7   0 120.107 59.7021   3
   1  -7   1 2622.90 152.496   1
  -1   7  -1 2936.70 324.322   3
  -1  -7  -1 2904.99 277.310   4
   1   7   1 2829.35 338.523   3
  -1  -7  -1 2629.72 220.771   1
  -1  -7  -2 715.750 156.461   4
   1   7   2 1299.64 235.523   3
  -1   7  -2 993.806 183.324   3
   1   7   3 358.805 143.706   3
  -1  -7  -3 64.3781 62.7260   4
  -1   7  -3 63.4835 68.8284   3
  -1   7  -4 395.979 110.524   3
   1   7   4 254.058 117.496   3
  -1  -7  -4 441.049 131.122   4
  -1  -7  -5 654.997 165.547   4
  -1   7  -5 701.300 147.068   3
   1   7   5 942.128 215.422   3
   1   7   6 585.962 178.813   3
  -1   7  -6 535.462 124.818   3
  -1  -7  -6 880.534 199.689   4
  -1  -7  -7 1501.05 258.009   4
  -1   7  -7 1790.55 220.399   3
   1   7   7 2285.41 341.332   3
   1   7   8 5421.41 532.539   3
  -1   7  -8 5234.02 362.357   3
  -1  -7  -8 5994.87 543.627   4
   1   7   9 6662.48 603.599   3
  -1  -7  -9 6276.24 578.776   4
   1   7  10 781.172 210.177   3
  -1  -7 -10 729.384 209.791   4
   1   7  11 10.3588 64.5599   3
  -1  -7 -11 95.0454 119.077   4
  -1  -7 -12-77.4857 115.028   4
   1   7  12-40.7908 91.1770   3
  -1  -7 -13 1178.79 295.479   4
   1   7  13 880.799 229.117   3
  -1  -7 -14-148.518 139.744   4
   1   7  14-119.633 132.464   3
   1   7  15 123.404 101.671   3
  -1  -7 -15 687.936 248.803   4
  -1  -7 -16 159.398 148.308   4
   1   7  16-30.1758 117.558   3
  -1  -7 -17 664.745 215.200   4
   1   7  17 1197.28 335.389   3
   1   7  18 633.294 232.833   3
  -1  -7 -18 260.317 133.383   4
   1   7  19-102.484 64.9999   3
   1   7  20 312.367 203.167   3
  -1   8  20 84.9972 112.184   3
  -1   8  19-123.706 211.045   3
  -1   8  18-22.4479 160.321   3
   1  -8 -18 569.441 251.738   4
   1  -8 -17 229.194 183.041   4
  -1   8  17 56.3768 162.567   3
  -1   8  16 104.861 84.6658   3
   1  -8 -16 2.42036 99.0647   4
  -1   8  15 61.1047 84.9179   3
   1  -8 -15 173.130 119.300   4
  -1   8  14 195.838 133.875   3
   1  -8 -14 210.056 106.074   4
   1  -8 -13 48.0465 100.401   4
  -1   8  13 143.451 131.484   3
  -1   8  12 3521.07 506.468   3
   1  -8 -12 2842.09 427.232   4
  -1   8  11 1806.96 361.345   3
   1  -8 -11 2032.92 342.652   4
   1  -8 -10 1362.31 289.279   4
  -1   8  10 1150.13 276.723   3
   1   8  -9 1022.15 174.401   3
   1  -8  -9 944.860 231.168   4
  -1   8   9 699.396 216.386   3
   1  -8  -8 1239.00 239.634   4
  -1   8   8 1040.17 266.035   3
   1   8  -8 1250.97 200.462   3
   1  -8  -7 368.611 137.456   4
  -1   8   7 665.612 207.587   3
   1   8  -7 513.465 135.397   3
   1  -8  -6 80.3305 94.8476   4
   1   8  -6 111.402 77.5853   3
  -1   8   6 136.143 129.051   3
   1  -8  -5 2476.33 310.582   4
   1   8  -5 2208.68 286.276   3
  -1   8   5 2064.69 326.304   3
   1  -8  -4 108.592 63.5914   4
  -1   8   4 24.0195 80.7871   3
   1   8  -4-62.1996 49.1431   3
   1   8  -3 1148.69 217.613   3
  -1   8   3 1092.88 235.074   3
   1  -8  -3 1230.81 203.074   4
  -1  -8   2 578.495 99.5839   4
   1   8  -2 559.142 155.349   3
  -1   8   2 636.927 191.121   3
   1  -8  -2 560.066 124.748   4
   1   8  -1-43.9292 91.6540   3
  -1   8   1 68.9373 82.5461   3
   1  -8  -1-17.3210 36.5315   1
  -1  -8   1 57.2881 49.3645   4
  -1   8   0 459.169 143.887   3
  -1  -8   0 260.918 85.7524   4
   1   8   0 72.8436 55.4393   3
  -1   8  -1 1326.30 238.596   3
   1   8   1 1405.69 267.166   3
  -1  -8  -1 1221.43 154.944   1
  -1  -8  -1 1594.05 220.775   4
   1   8   2 879.825 217.528   3
  -1  -8  -2 639.705 144.788   4
  -1   8  -2 698.967 180.720   3
   1   8   3 1.14371 65.1945   3
  -1  -8  -3 50.5265 43.5788   4
  -1   8  -3 118.293 77.2514   3
  -1   8  -4 1086.63 202.062   3
   1   8   4 1181.46 243.406   3
  -1  -8  -4 1314.83 225.770   4
   1   8   5 804.760 214.787   3
  -1   8  -5 1374.68 219.661   3
  -1  -8  -5 1015.63 204.637   4
   1   8   6 671.732 176.792   3
  -1   8  -6 830.367 173.438   3
  -1  -8  -6 725.239 185.501   4
   1   8   7 672.737 201.828   3
  -1  -8  -7 805.947 215.607   4
  -1   8  -7 798.823 166.954   3
  -1   8  -8-8.78645 39.5219   3
  -1  -8  -8-2.10464 63.6983   4
   1   8   8 53.2550 96.4032   3
   1   8   9 2198.80 367.836   3
  -1  -8  -9 2392.83 368.853   4
  -1  -8 -10 3097.84 433.415   4
   1   8  10 2053.80 358.095   3
   1   8  11 433.622 191.234   3
  -1  -8 -11 427.581 177.030   4
  -1  -8 -12 370.654 130.199   4
   1   8  12 234.969 74.2648   3
  -1  -8 -13 25.6625 76.0922   4
   1   8  13-41.7993 96.5279   3
   1   8  14 71.1310 136.548   3
  -1  -8 -14 43.4156 82.5745   4
   1   8  15 75.8057 139.998   3
  -1  -8 -15-552.705 220.632   4
   1   8  16 620.625 247.017   3
  -1  -8 -16 1207.13 304.774   4
   1   8  17 21.6048 91.2329   3
  -1  -8 -17-18.2635 125.277   4
   1   8  18 211.388 171.292   3
   1   8  19 92.5928 59.7755   3
  -1   9  17 268.846 171.670   3
   1  -9 -16-10.9640 100.262   4
  -1   9  16-32.0846 133.945   3
  -1   9  15 305.665 187.319   3
   1  -9 -15 362.021 205.081   4
   1  -9 -14 727.740 259.834   4
  -1   9  14 490.126 228.236   3
  -1   9  13 807.115 265.704   3
   1  -9 -13 1116.93 286.218   4
   1  -9 -12-49.1548 97.1742   4
  -1   9  12 26.9782 104.878   3
   1  -9 -11 224.640 105.106   4
  -1   9  11 154.499 93.8820   3
   1  -9 -10 31.1485 76.0612   4
  -1   9  10-113.134 122.527   3
   1  -9  -9 1883.12 330.532   4
  -1   9   9 1801.60 366.703   3
  -1   9   8 753.493 231.203   3
   1  -9  -8 791.378 211.090   4
   1   9  -8 755.570 175.376   3
   1   9  -7 67.3653 50.3141   3
   1  -9  -7 168.719 125.617   4
  -1   9   7 308.707 149.462   3
   1   9  -6 1606.81 263.880   3
  -1   9   6 1534.13 323.694   3
   1  -9  -6 1846.21 297.338   4
   1   9  -5-124.109 102.259   3
   1  -9  -5-38.7920 84.7377   4
  -1   9   5-29.2666 78.9731   3
   1  -9  -4 108.003 79.7430   4
  -1   9   4 247.211 136.465   3
   1   9  -4 251.488 137.620   3
   1   9  -3 382.531 148.202   3
   1  -9  -3 604.502 142.345   4
  -1   9   3 454.027 151.416   3
   1   9  -2 183.187 115.785   3
  -1   9   2 79.1666 95.2997   3
   1   9  -1 277.411 113.710   3
  -1  -9   1 171.620 81.6451   4
  -1   9   1 71.7877 59.2717   3
  -1   9   0 1792.67 303.119   3
   1   9   0 1359.59 262.858   3
  -1  -9   0 1531.81 212.192   4
  -1  -9  -1 78.0448 44.3627   4
  -1   9  -1-107.746 121.562   3
   1   9   1 42.3231 76.9892   3
   1   9   2 105.029 112.285   3
  -1  -9  -2 137.205 67.4117   4
  -1   9  -2 165.849 127.976   3
  -1   9  -3 3220.16 388.984   3
   1   9   3 3587.62 452.476   3
  -1  -9  -3 2588.98 326.464   4
  -1   9  -4 135.635 97.7704   3
  -1  -9  -4 167.319 103.347   4
   1   9   4 70.0289 78.5735   3
  -1  -9  -5 163.580 98.8532   4
   1   9   5 51.1963 66.4297   3
  -1   9  -5 154.501 110.084   3
  -1   9  -6 1115.07 218.702   3
   1   9   6 1051.27 258.084   3
  -1  -9  -6 577.017 177.745   4
   1   9   7 117.649 75.8559   3
  -1   9  -7 94.1547 70.4836   3
  -1  -9  -7-47.3205 112.630   4
   1   9   8 235.684 173.429   3
  -1  -9  -8 27.7924 87.4892   4
   1   9   9 539.766 164.390   3
  -1  -9  -9 1185.72 270.344   4
  -1  -9 -10 1434.96 295.118   4
   1   9  10 2200.29 418.771   3
   1   9  11-122.014 71.1997   3
  -1  -9 -11-79.1011 148.887   4
   1   9  12-95.8898 121.789   3
  -1  -9 -12 376.787 187.981   4
  -1  -9 -13 104.045 88.5790   4
   1   9  13-262.951 207.865   3
  -1  -9 -14-75.5861 146.224   4
   1   9  14-40.2105 156.643   3
  -1  -9 -15 134.544 163.265   4
   1   9  15 146.567 120.526   3
  -1  -9 -16 6.12685 120.809   4
   1   9  16 28.8985 87.7801   3
   1   9  17 109.302 113.974   3
  -1  10  15-227.852 186.950   3
   1 -10 -15 80.8788 154.102   4
  -1  10  14 97.8652 159.301   3
   1 -10 -14 126.241 123.244   4
  -1  10  13 30.2467 127.193   3
   1 -10 -13-348.971 173.082   4
  -1  10  12 26.2291 90.8417   3
   1 -10 -12-20.5154 94.3523   4
  -1  10  11 32.9237 90.7556   3
   1 -10 -11-108.819 126.977   4
   1 -10 -10 217.719 148.145   4
  -1  10  10 380.916 214.473   3
   1 -10  -9-129.245 118.433   4
  -1  10   9-141.699 155.799   3
   1 -10  -8 465.185 126.806   4
  -1  10   8 442.352 215.940   3
   1  10  -7 211.787 109.266   3
  -1  10   7 108.984 97.5174   3
   1 -10  -7-86.3358 104.937   4
  -1  10   6 188.998 132.283   3
   1  10  -6 445.916 149.715   3
   1 -10  -6 655.146 191.432   4
   1 -10  -5 1771.56 292.621   4
   1  10  -5 1693.44 292.281   3
  -1  10   5 1474.63 325.458   3
  -1  10   4 444.423 182.168   3
   1  10  -4 316.718 139.712   3
  -1  10   3 3661.79 484.572   3
   1  10  -3 4132.44 480.301   3
   1  10  -2-68.4585 96.9657   3
  -1  10   2 223.159 120.196   3
  -1  10   1 1937.90 348.632   3
   1  10  -1 1446.49 292.674   3
   1  10   0 169.315 101.302   3
  -1  10   0 382.917 141.860   3
  -1 -10   0 218.985 87.3564   4
   1  10   1-183.407 147.476   3
  -1 -10  -1 92.4642 70.0649   4
  -1  10  -1-7.85898 68.2798   3
   1  10   2 379.978 158.866   3
  -1  10  -2 21.4818 60.3131   3
  -1 -10  -2 244.385 106.874   4
  -1  10  -3 3575.10 445.257   3
  -1 -10  -3 3771.66 407.018   4
   1  10   3 4004.12 513.875   3
  -1  10  -4-0.88246 103.372   3
  -1 -10  -4-24.2567 92.5634   4
   1  10   4 9.55548 69.4957   3
   1  10   5 503.451 190.835   3
  -1  10  -5 764.900 197.346   3
  -1 -10  -5 705.047 185.546   4
   1  10   6 1096.78 302.785   3
  -1  10  -6 690.799 182.660   3
  -1 -10  -6 1119.94 252.487   4
   1  10   7-106.208 120.694   3
  -1 -10  -7-101.803 121.082   4
   1  10   8-78.4120 107.153   3
  -1 -10  -8-116.929 108.451   4
   1  10   9 675.316 236.284   3
  -1 -10  -9 1363.92 302.493   4
  -1 -10 -10 597.610 222.860   4
   1  10  10 537.015 207.493   3
   1  10  11 556.382 213.114   3
  -1 -10 -11 463.571 192.600   4
   1  10  12 13.3815 79.9163   3
  -1 -10 -12-11.1881 113.737   4
   1  10  13-26.3576 87.7961   3
  -1 -10 -13 131.832 101.650   4
   1  10  14 74.0671 81.6526   3
  -1 -10 -14-24.2207 77.7114   4
   1 -11 -14 44.0992 89.6077   4
   1 -11 -13 124.383 128.608   4
   1 -11 -12-72.7997 110.324   4
  -1  11  12-320.831 184.319   3
   1 -11 -11 53.8655 126.477   4
  -1  11  11-192.914 111.160   3
   1 -11 -10 16.2538 95.0050   4
  -1  11  10-155.662 161.123   3
   1 -11  -9-61.4708 90.9581   4
  -1  11   9 231.381 167.051   3
   1 -11  -8 366.524 175.237   4
  -1  11   8 3.72777 139.771   3
  -1  11   7 829.626 256.325   3
  -1  11   6 781.071 277.504   3
  -1  11   5-56.5285 115.557   3
   1  11  -5 188.560 134.135   3
  -1  11   4 1247.17 318.782   3
   1  11  -4 1624.91 316.922   3
   1  11  -3 96.0398 89.9407   3
  -1  11   3-200.124 129.074   3
   1  11  -2 1073.20 273.446   3
  -1  11   2 648.960 225.580   3
   1  11  -1 110.485 88.6137   3
  -1  11   1-14.4271 79.5764   3
  -1  11   0-68.3871 93.8466   3
   1  11   0 106.213 114.925   3
   1  11   1-99.0592 94.6971   3
  -1  11  -1 5.96703 68.5149   3
   1  11   2 971.096 256.327   3
  -1  11  -2 948.705 254.992   3
   1  11   3 62.9692 70.3357   3
  -1  11  -3 45.4635 89.4597   3
  -1 -11  -3 110.603 57.2360   4
   1  11   4 1311.20 304.402   3
  -1  11  -4 1163.30 254.983   3
  -1 -11  -4 1226.12 254.753   4
  -1 -11  -5 1134.99 252.534   4
   1  11   5 1390.93 336.466   3
   1  11   6 1319.43 312.427   3
  -1 -11  -6 801.197 221.929   4
  -1 -11  -7 155.248 93.5634   4
   1  11   7 263.507 134.026   3
  -1 -11  -8-479.638 183.003   4
   1  11   8 145.626 165.663   3
  -1 -11  -9 338.125 159.796   4
   1  11   9 432.787 199.285   3
  -1 -11 -10 40.8945 82.5735   4
   1  11  10 94.8642 122.172   3
   1  11  11 486.079 199.152   3
  -1 -11 -11 978.861 269.279   4
  -1 -11 -12-106.638 145.378   4
   1  11  12 271.255 193.673   3
  -1 -11 -13 120.259 148.601   4
  -1  12   9-183.514 210.776   3
  -1  12   8 2.57981 102.025   3
  -1  12   7-65.5896 120.520   3
  -1  12   6 425.511 192.892   3
  -1  12   5 90.2339 89.3553   3
  -1  12   4 343.939 195.745   3
   1  12  -4 398.619 181.837   3
   1  12  -3 646.046 211.659   3
  -1  12   3 704.844 243.543   3
  -1  12   2-56.0652 103.439   3
   1  12  -2 56.9813 82.5451   3
  -1  12   1 60.1857 78.0423   3
   1  12  -1 331.769 151.841   3
  -1  12   0 247.083 134.630   3
   1  12   0 160.137 116.414   3
   1  12   1 496.233 213.149   3
  -1  12  -1 435.549 170.827   3
   1  12   2 437.102 193.894   3
  -1  12  -2 209.400 140.778   3
   1  12   3 79.8988 85.1328   3
  -1  12  -3 142.566 159.861   3
   1  12   4-52.2517 95.0970   3
   1  12   5 212.221 122.497   3
   1  12   6 55.4194 93.7856   3
   1  12   7 21.7421 130.800   3
  -1 -12  -7 491.416 217.656   4
   1  12   8 235.813 146.169   3
  -1 -12  -8 275.190 178.254   4
  -1 -12  -9 766.181 238.276   4
   1  12   9 917.589 303.144   3
  -1 -12 -10-107.923 97.0404   4
  -1 -12 -11 305.774 208.955   4
  -1  13   6 49.1875 104.444   3
  -1  13   5 2421.46 492.012   3
  -1  13   4 191.368 148.562   3
   1  13  -3 17.5932 168.461   3
  -1  13   3-44.5647 122.475   3
  -1  13   2 466.113 213.251   3
   1  13  -2 59.4730 124.909   3
  -1  13   1-88.1482 173.617   3
   1  13  -1-177.631 108.802   3
   1  13   0 169.896 168.364   3
  -1  13   0-118.449 78.4042   3
   1  13   1 115.166 68.7396   3
  -1  13  -1 58.8755 110.893   3
  -1  13  -2 134.305 94.9720   3
   1  13   2 85.3610 99.0343   3
   1  13   3 121.635 142.279   3
   1  13   4-178.262 191.734   3
   1  13   5 1025.08 330.155   3
  -1  14   1 583.260 253.358   3
   1  14  -1 644.849 254.441   3
  -1  14   0 206.280 192.242   3
   1  14   0-75.4379 104.855   3
  -2   0  23-9.08093 77.7646   2
  -2   0  22 1670.47 384.510   2
  -2   0  21-9.08721 78.8447   2
  -2   0  20 6247.51 700.601   2
  -2   0  19 75.2543 92.8148   2
  -2   0  18 7684.90 710.664   2
   2   0 -18 7470.82 629.851   4
  -2   0  17 28.7820 52.0070   3
  -2   0  17-47.3669 92.5729   2
   2   0 -17 31.9392 73.5842   4
  -2   0  16 11263.5 815.249   2
  -2   0  16 10906.0 660.745   3
   2   0 -16 10865.8 705.151   4
  -2   0  15-89.9581 100.635   2
   2   0 -15-32.8336 104.998   4
  -2   0  15 39.9063 54.1841   3
  -2   0  14 1156.00 248.426   2
  -2   0  14 884.560 180.310   3
   2   0 -14 800.311 170.148   4
  -2   0  13-17.1406 81.2017   2
   2   0 -13 89.2377 83.0012   4
  -2   0  13 12.9620 68.2336   3
  -2   0  12 1502.03 252.371   2
   2   0 -12 1892.41 244.214   4
  -2   0  12 1955.85 242.822   3
  -2   0  11-41.7184 57.7823   3
   2   0 -11 27.6166 34.9763   3
  -2   0  11 101.523 97.4407   2
   2   0 -11-11.9485 61.7447   4
  -2   0  10 18279.7 803.988   2
  -2   0  10 17454.1 684.569   3
   2   0 -10 17209.4 625.738   3
   2   0 -10 18032.2 703.491   4
  -2   0   9 5.52471 55.3544   3
   2   0  -9-39.0849 58.5342   4
   2   0  -9-35.2752 38.6446   3
  -2   0   9-44.1354 62.6920   2
  -2   0   8 1225.92 162.962   3
   2   0  -8 1088.10 160.167   4
  -2   0   8 953.426 165.993   2
   2   0  -8 923.635 128.772   3
   2   0  -7 12.9794 25.5071   3
   2   0  -7 71.5559 55.4652   4
  -2   0   7-49.0688 49.0325   2
  -2   0   7 103.546 56.0179   3
  -2   0   7-22.0366 31.3380   4
  -2   0   6 9666.80 442.219   2
  -2   0   6 9980.68 418.493   3
   2   0  -6 9249.87 390.159   4
  -2   0   6 10012.1 411.985   4
   2   0  -6 9196.89 394.245   3
  -2   0   5 8.01722 32.5104   4
  -2   0   5-26.1854 45.7988   3
   2   0  -5 130.459 63.0047   3
  -2   0   5-7.35368 41.6095   2
   2   0  -4 456.052 79.8095   2
  -2   0   4 560.953 96.9393   3
  -2   0   4 570.179 76.8616   4
   2   0  -4 364.796 66.4182   3
  -2   0   4 539.915 86.8255   2
  -2   0   3-33.5953 38.4275   3
   2   0  -3 2.23871 49.2798   3
  -2   0   3-29.4098 29.7461   2
   2   0  -3 14.1097 22.0524   2
  -2   0   2 171783. 2112.54   2
  -2   0  -1 7.26542 32.8385   1
   2   0   2 25076.0 586.664   1
  -2   0  -2 24107.6 601.905   1
  -2   0  -3 22.0555 31.4112   1
   2   0   3-36.3621 36.4314   2
   2   0   3-47.7891 40.8972   1
   2   0   4 96523.9 1584.77   1
   2   0   4 95546.4 1586.24   2
  -2   0  -4 92853.2 1622.66   1
   2   0   5-20.0809 54.8633   2
   2   0   5 17.6181 22.9805   3
   2   0   5-66.5431 52.8163   1
  -2   0  -5 26.4477 49.3490   1
   2   0   6 12353.9 537.917   2
   2   0   6 12582.0 393.868   3
   2   0   6 12421.4 516.323   1
  -2   0  -7-67.4106 86.2874   4
   2   0   7 22.9613 39.7570   1
   2   0   7-83.8410 74.7396   2
   2   0   7 27.5462 39.1377   3
   2   0   8 349.206 106.840   1
  -2   0  -8 310.118 102.977   4
   2   0   8 512.345 142.045   2
   2   0   8 296.499 67.3295   3
   2   0   9-10.3775 61.8468   2
   2   0   9 133.510 91.4932   1
   2   0   9-36.0510 40.0278   3
  -2   0  -9-47.2607 81.3842   4
   2   0  10 8411.84 394.791   3
  -2   0 -10 7966.51 544.518   4
   2   0  10 7652.16 536.816   2
   2   0  11-11.9000 62.7281   2
  -2   0 -11 54.7413 92.0389   4
   2   0  11-21.2128 33.6527   3
   2   0  12 23412.6 1053.58   2
   2   0  12 25117.9 788.496   3
  -2   0 -12 23789.4 1021.36   4
  -2   0 -13-42.4493 92.5434   4
   2   0  13 99.7080 59.8256   3
   2   0  13 178.345 136.456   2
  -2   0 -14 7763.75 612.244   4
   2   0  14 8553.54 480.850   3
   2   0  14 7783.19 648.415   2
  -2   0 -15-103.597 86.2519   4
   2   0  15 183.494 147.600   2
  -2   0 -16 4985.80 510.762   4
   2   0  16 4979.77 559.115   2
  -2   0 -17 33.3013 83.6631   4
   2   0  17-58.6865 152.598   2
  -2   0 -18 1693.52 318.091   4
   2   0  18 1286.06 296.612   2
  -2   0 -19-168.404 147.628   4
   2   0  19-122.599 92.1052   2
  -2   0 -20 1707.31 342.579   4
   2   0  20 2106.36 421.525   2
  -2   0 -21 53.1996 106.112   4
   2   0  21-233.081 186.325   2
  -2  -1  23 1363.57 353.220   2
  -2   1  23 1286.70 353.230   2
  -2  -1  22 135.919 180.341   2
  -2   1  22 158.675 103.461   2
  -2   1  21 3323.47 527.257   2
  -2  -1  21 3205.11 516.769   2
  -2  -1  20 49.7882 124.295   2
  -2   1  20-148.749 120.319   2
   2  -1 -20 34.7749 80.3731   4
   2  -1 -19 5606.45 577.867   4
  -2  -1  19 5749.75 643.139   2
  -2   1  19 6212.21 680.856   2
  -2   1  18 1078.70 287.889   2
   2  -1 -18 925.124 215.505   4
  -2  -1  18 894.440 233.721   2
  -2   1  17 941.154 225.724   3
   2  -1 -17 1035.79 236.600   4
  -2  -1  17 1209.32 274.567   2
  -2   1  16 70.1887 107.544   3
   2  -1 -16 153.708 92.4852   4
  -2   1  16 29.1831 67.1335   2
  -2  -1  16 248.789 123.866   2
  -2  -1  16 163.741 74.0854   3
  -2   1  15 3450.60 436.414   2
  -2  -1  15 3300.58 310.590   3
  -2  -1  15 2626.91 377.597   2
  -2   1  15 3435.56 383.431   3
   2   1 -15 3291.47 354.594   4
   2  -1 -15 3439.82 389.981   4
  -2  -1  14 75.3558 61.4638   3
   2  -1 -14 88.4325 65.5692   4
   2   1 -14 113.303 67.7676   4
  -2   1  14 325.942 131.268   2
  -2   1  14 74.8816 88.0239   3
  -2  -1  14 213.097 111.444   2
   2   1 -14 133.494 66.3482   3
  -2   1  13 9453.25 667.928   2
   2   1 -13 9115.10 542.143   4
   2  -1 -13 9543.09 609.804   4
  -2   1  13 9995.26 601.456   3
  -2  -1  13 10006.1 676.970   2
   2   1 -13 8501.53 422.918   3
  -2  -1  13 8845.58 489.733   3
   2   1 -12 89.2412 49.9551   4
  -2  -1  12 124.162 70.3980   3
   2  -1 -12-23.4424 65.0662   4
  -2   1  12 9.27692 46.9076   3
  -2   1  12 59.5881 61.8786   2
  -2  -1  12 78.0807 97.4708   2
   2   1 -12 107.191 47.4776   3
  -2   1  11 8794.93 524.417   3
   2   1 -11 8885.43 409.918   3
  -2  -1  11 9986.64 621.403   2
   2  -1 -11 9543.04 558.068   4
  -2  -1  11 9728.77 482.324   3
  -2   1  11 9600.14 605.401   2
   2   1 -11 9828.95 511.824   4
  -2  -1  10 16597.3 621.450   3
   2   1 -10 16108.0 552.594   3
   2  -1 -10 17653.1 729.610   4
  -2  -1  10 17371.6 785.634   2
  -2   1  10 16775.6 706.292   3
   2   1 -10 17198.8 647.555   4
  -2   1  10 16610.6 763.029   2
   2   1  -9 9152.62 432.849   4
   2  -1  -9 8356.83 474.817   4
  -2  -1   9 7965.99 494.491   2
   2   1  -9 8271.45 375.044   3
  -2   1   9 8040.62 495.140   2
  -2  -1   9 8281.85 441.659   4
  -2   1   9 7439.04 446.250   3
  -2  -1   9 8508.39 421.255   3
   2   1  -8 8427.95 374.313   3
  -2  -1   8 8602.52 408.566   3
   2  -1  -8 8807.67 461.789   4
  -2   1   8 8425.27 477.070   2
  -2   1   8 9278.85 475.593   3
   2  -1  -8 7944.39 424.662   3
  -2  -1   8 8909.03 497.846   2
  -2  -1   8 8529.43 415.220   4
   2  -1  -7 34203.8 893.841   3
   2   1  -7 34566.1 813.087   3
  -2  -1   7 34374.3 851.017   3
  -2   1   7 34359.8 920.540   3
  -2  -1   7 33380.8 819.408   4
   2  -1  -7 33563.4 911.749   4
  -2  -1   7 35146.2 980.849   2
  -2  -1   6 12335.8 465.616   3
  -2  -1   6 12702.3 521.773   2
   2   1  -6 12750.9 540.711   2
   2  -1  -6 12125.3 491.540   3
   2   1  -6 13096.0 463.583   3
  -2   1   6 12508.3 515.134   4
  -2  -1   6 12352.3 424.431   4
   2  -1  -6 12521.9 489.987   4
  -2   1   6 12527.2 504.022   3
  -2  -1   5 14976.6 522.712   2
   2  -1  -5 15118.8 515.187   4
   2  -1  -5 14812.8 525.138   3
  -2   1   5 14900.1 532.247   3
   2   1  -5 14517.8 536.560   2
  -2  -1   5 15271.0 504.072   3
  -2  -1   5 15274.6 438.481   4
  -2   1   5 14368.4 512.582   4
   2   1  -5 15500.8 502.815   3
   2   1  -4 41087.4 896.157   3
   2   1  -4 43176.0 913.283   2
   2  -1  -4 41615.7 920.789   3
  -2   1   4 42197.6 885.822   4
  -2   1   4 41940.8 927.773   3
  -2  -1   4 42462.2 900.902   3
  -2  -1   4 42497.2 882.392   2
   2   1  -3 29777.9 664.307   2
   2  -1  -3 29173.3 712.382   3
  -2   1   3 30621.4 675.020   4
  -2  -1   3 30331.2 714.865   3
   2   1  -3 28934.8 729.876   3
  -2   1   3 29181.7 718.515   3
  -2  -1   2 11627.8 425.009   3
   2   1  -2 12137.7 435.931   3
   2  -1  -2 12261.6 413.921   3
  -2   1   2 11674.8 405.247   3
  -2   1   1 49846.0 932.241   3
   2   1   0 52.1344 30.3469   1
  -2   1   0 182.500 54.8808   3
  -2  -1  -1 33417.9 702.897   1
   2   1   1 34081.2 684.140   1
   2  -1   1 34103.8 670.724   1
  -2   1  -1 35306.0 694.634   3
  -2   1  -1 34108.3 604.057   2
  -2   1  -2 799.809 91.7516   2
  -2   1  -2 751.145 87.2087   3
  -2  -1  -2 658.585 93.3315   1
   2  -1   2 873.527 89.6453   3
   2   1   2 684.024 95.4855   1
   2  -1   2 705.870 88.5933   1
   2  -1   2 818.787 86.9353   2
  -2   1  -2 850.317 104.350   1
  -2   1  -3 112747. 1727.39   2
   2  -1   3 114760. 1717.74   2
   2  -1   3 111137. 1552.24   3
  -2   1  -3 112444. 1740.72   1
   2   1   3 111409. 1751.82   1
   2  -1   3 115044. 1699.52   1
  -2  -1  -3 114192. 1814.40   1
   2  -1   4 154.745 41.9970   3
   2   1   4 54.0322 49.0093   1
  -2   1  -4 132.212 60.0954   2
  -2   1  -4 41.3431 44.8527   1
   2  -1   4 88.8791 50.6832   1
   2  -1   4 73.3854 49.6037   2
  -2  -1  -4 156.458 63.3686   1
   2   1   4 105.488 56.5189   3
  -2   1  -5 5388.80 330.903   2
   2  -1   5 5597.42 307.608   1
   2  -1   5 5672.53 335.954   2
   2   1   5 5491.97 330.788   1
  -2   1  -5 5116.13 311.964   1
   2   1   5 5749.32 289.307   3
   2  -1   5 5509.84 228.684   3
   2  -1   6 486.326 70.3442   3
  -2  -1  -6 282.418 81.8720   4
   2  -1   6 530.283 107.696   2
   2  -1   6 594.207 60.5886   3
   2   1   6 627.191 126.069   1
   2   1   6 547.929 100.351   3
   2  -1   6 437.819 81.9160   1
   2  -1   7 12407.4 532.523   1
   2  -1   7 13806.0 618.844   2
  -2  -1  -7 13351.0 683.782   4
  -2   1  -7 11525.5 567.708   4
   2  -1   7 13263.4 335.154   3
   2   1   7 12401.3 488.483   3
   2   1   7 12565.6 572.519   1
  -2  -1  -8 1027.18 195.628   4
   2   1   8 1290.97 191.880   1
   2  -1   8 1574.76 226.067   2
   2   1   8 1372.41 165.730   3
  -2   1  -8 1402.29 208.548   4
   2  -1   8 1473.86 192.148   1
   2  -1   8 1241.16 103.441   3
  -2  -1  -9 10734.4 641.449   4
   2   1   9 9235.99 556.029   2
  -2   1  -9 9824.20 551.871   4
   2   1   9 9576.69 461.508   3
   2  -1   9 9422.66 516.971   1
   2  -1   9 10083.4 332.060   3
   2  -1   9 10373.4 595.959   2
   2  -1  10 262.862 56.3530   3
   2   1  10 167.952 85.2302   2
   2  -1  10 245.220 133.177   2
  -2  -1 -10 5.14176 55.0330   4
  -2   1 -10 222.981 90.6382   4
   2   1  10 120.473 58.3940   3
   2   1  11 6959.88 534.419   2
   2  -1  11 6628.27 299.215   3
   2  -1  11 7303.33 553.272   2
  -2  -1 -11 7398.74 565.888   4
   2   1  11 7557.00 443.375   3
  -2   1 -11 6132.37 458.617   4
   2   1  12-143.839 136.447   2
   2  -1  12 140.485 99.5962   2
   2  -1  12 44.1686 40.4968   3
  -2  -1 -12-48.1373 87.1107   4
   2   1  12-14.6352 42.6453   3
  -2   1 -12 43.1121 76.1373   4
   2   1  13 10799.8 587.104   3
   2  -1  13 11582.4 760.326   2
   2   1  13 11669.2 770.613   2
  -2  -1 -13 12154.2 776.474   4
   2  -1  13 11571.7 439.118   3
  -2   1 -13 11864.9 686.687   4
   2   1  14 320.633 164.011   2
   2  -1  14 158.124 101.876   2
  -2  -1 -14 127.029 126.615   4
   2   1  14 143.914 62.1177   3
  -2   1 -14 78.6141 48.0560   4
   2   1  15 5110.98 433.482   3
  -2   1 -15 5304.91 492.916   4
   2  -1  15 4835.39 525.314   2
  -2  -1 -15 5249.29 536.882   4
   2   1  15 4479.64 512.981   2
  -2   1 -16 992.008 221.512   4
  -2  -1 -16 1079.66 259.640   4
   2  -1  16 1221.89 267.938   2
   2   1  16 1234.29 287.642   2
   2  -1  17 10410.2 837.145   2
   2   1  17 11230.9 877.532   2
  -2  -1 -17 11697.7 845.761   4
  -2   1 -17 12614.2 802.786   4
  -2  -1 -18-38.3235 94.7284   4
  -2   1 -18 61.5537 57.5140   4
   2  -1  18 400.600 204.982   2
   2   1  18 309.122 159.487   2
   2  -1  19 786.941 245.566   2
   2   1  19 621.143 208.556   2
  -2   1 -19 867.278 236.437   4
  -2  -1 -19 667.425 219.017   4
  -2   1 -20 90.4947 76.6088   4
   2   1  20 37.2173 130.623   2
   2  -1  20-90.4511 142.208   2
  -2  -1 -20-142.437 119.143   4
  -2  -1 -21-6.02823 92.1457   4
   2   1  21 205.830 179.843   2
   2  -1  21 66.7131 140.923   2
  -2  -1 -22 505.657 170.637   4
  -2  -1 -23 425.742 202.983   4
  -2  -2  22 1320.62 351.183   2
  -2   2  22 1178.01 357.359   2
  -2  -2  21-16.7927 118.767   2
  -2   2  21 33.5203 133.319   2
   2  -2 -21-22.5798 87.6474   4
  -2  -2  20 4822.93 608.341   2
  -2   2  20 5637.06 682.463   2
   2  -2 -20 4461.52 555.450   4
   2  -2 -19-121.803 136.193   4
  -2  -2  19 270.063 189.342   2
  -2   2  19 50.5567 111.864   2
  -2   2  18 4026.03 493.761   3
   2  -2 -18 3259.24 442.690   4
  -2   2  18 4311.95 552.229   2
  -2  -2  18 3750.77 506.966   2
  -2   2  17 3707.08 497.773   2
   2  -2 -17 3874.24 467.407   4
  -2   2  17 4235.69 479.970   3
  -2  -2  17 4278.44 518.052   2
  -2   2  16 153.896 84.0696   3
   2  -2 -16 293.342 140.070   4
  -2  -2  16 210.483 124.632   2
  -2   2  16 16.9345 88.8413   2
   2  -2 -15 2649.53 361.044   4
  -2  -2  15 2355.80 365.332   2
  -2   2  15 2406.35 337.597   3
  -2  -2  15 2197.14 215.344   3
  -2   2  15 1899.64 335.824   2
   2  -2 -14 8359.78 614.719   4
  -2  -2  14 7933.05 630.641   2
  -2   2  14 8978.85 627.320   3
  -2  -2  14 7380.98 397.333   3
  -2   2  14 8111.44 654.879   2
   2  -2 -13 485.704 144.721   4
  -2  -2  13 413.471 94.1100   3
  -2  -2  13 437.065 164.523   2
  -2   2  13 330.142 129.892   3
  -2   2  13 355.823 140.553   2
   2   2 -13 318.032 68.3002   3
   2  -2 -12 16556.1 807.782   4
  -2   2  12 17489.4 870.330   2
  -2   2  12 17228.0 816.724   3
  -2  -2  12 15575.8 577.070   3
   2   2 -12 15137.2 492.743   3
  -2  -2  12 16834.7 857.755   2
   2  -2 -11 880.141 182.764   4
   2   2 -11 592.517 95.1626   3
  -2  -2  11 898.970 191.371   2
  -2   2  11 775.080 166.880   3
  -2  -2  11 740.652 118.965   3
  -2  -2  10 16131.6 566.822   3
  -2  -2  10 16949.4 788.641   2
  -2   2  10 17008.5 753.537   3
   2  -2 -10 16832.8 750.032   4
   2   2 -10 16611.5 520.155   3
  -2  -2  10 15098.3 631.892   4
  -2  -2   9 1892.59 244.818   2
  -2  -2   9 1900.37 181.938   3
   2   2  -9 2067.23 178.119   3
   2  -2  -9 1936.97 233.543   4
  -2   2   9 2324.24 265.049   3
  -2  -2   9 1704.93 189.673   4
  -2  -2   8 8291.57 382.142   3
   2   2  -8 9004.41 385.792   3
  -2   2   8 9039.61 501.372   3
  -2  -2   8 8474.91 373.684   4
   2  -2  -8 8347.05 474.902   4
  -2  -2   8 8740.78 506.135   2
   2  -2  -7 8751.16 467.452   4
  -2   2   7 9122.48 488.418   3
  -2  -2   7 9621.48 407.390   3
   2   2  -7 9760.66 406.275   3
  -2  -2   7 8988.56 483.410   2
  -2  -2   7 8750.03 349.580   4
  -2  -2   6 64506.2 1067.13   4
   2   2  -6 62356.7 1235.45   3
   2  -2  -6 64005.9 1343.78   4
  -2   2   6 63786.7 1381.68   3
   2  -2  -6 62243.4 1358.85   3
  -2   2   5 12803.2 525.814   4
  -2   2   5 13502.3 550.926   3
   2  -2  -5 12775.0 526.922   3
   2  -2  -5 13502.8 519.500   4
   2   2  -5 13020.5 499.946   3
   2   2  -5 13982.3 560.584   2
  -2   2   4 9172.46 431.464   3
   2  -2  -4 8379.38 401.203   3
   2   2  -4 9075.06 422.973   2
   2   2  -4 9055.61 416.676   3
   2  -2  -4 8601.34 385.082   4
  -2   2   4 8568.46 392.353   4
  -2   2   3 9420.53 375.077   4
  -2   2   3 9178.14 411.294   3
   2  -2  -3 9502.24 409.771   3
  -2   2   2 200.650 59.9399   3
  -2   2   2 152.563 45.1170   4
   2  -2  -2 96.6296 47.2439   3
   2  -2  -1 13311.4 460.905   3
   2   2  -1 13920.9 346.094   1
  -2   2   1 14526.0 474.115   3
   2   2   0 19273.9 456.568   1
  -2  -2   0 19622.6 480.044   1
  -2   2   0 19117.0 536.119   3
   2  -2   0 18105.8 522.442   3
  -2  -2  -1 1775.85 146.405   1
  -2   2  -1 1881.75 146.785   3
   2  -2   1 1826.09 142.269   3
   2   2   1 1786.43 147.195   1
   2   2   2 36009.4 778.575   1
  -2   2  -2 35145.2 712.382   3
  -2  -2  -2 35151.4 800.357   1
   2  -2   2 35573.4 710.720   1
   2  -2   2 33331.0 670.251   3
   2   2   3 329.901 91.3513   1
   2   2   3 361.603 78.5050   3
  -2   2  -3 293.898 70.7756   2
   2  -2   3 304.479 50.7365   3
  -2  -2  -3 308.369 82.5787   1
  -2   2  -3 262.618 58.4542   1
   2  -2   3 321.656 62.7263   1
  -2   2  -3 246.450 49.9306   3
   2  -2   4 12279.3 287.307   3
  -2   2  -4 12146.7 499.672   2
  -2  -2  -4 12580.0 518.268   1
  -2   2  -4 12636.8 457.715   1
   2  -2   4 12709.7 424.969   1
   2   2   4 12797.1 500.138   1
  -2   2  -4 12820.7 340.422   3
   2   2   4 12394.9 486.257   3
   2   2   5 4864.55 325.300   1
  -2   2  -5 4538.90 288.011   1
  -2  -2  -5 4170.16 371.913   4
   2  -2   5 4876.14 274.208   1
   2   2   5 5128.58 317.709   3
   2  -2   5 5019.50 328.483   2
  -2   2  -5 4417.58 318.892   2
  -2  -2  -6 9462.32 579.851   4
   2   2   6 9411.05 482.777   1
   2   2   6 9190.61 444.588   3
  -2   2  -6 9249.68 448.090   1
   2  -2   6 9478.27 486.988   2
   2  -2   6 9191.07 413.715   1
   2   2   7 21150.6 723.443   3
  -2   2  -7 19153.8 693.869   4
   2   2   7 21255.4 782.313   1
   2  -2   7 21082.5 792.578   2
   2  -2   7 21668.0 694.894   1
  -2  -2  -7 22179.5 925.736   4
   2  -2   8 17320.9 658.725   1
   2  -2   8 17487.8 750.793   2
  -2   2  -8 17560.0 667.171   4
   2   2   8 16994.9 667.264   3
  -2  -2  -8 18644.7 867.147   4
   2   2   9 38.9478 56.9612   3
   2  -2   9-29.0037 49.6109   1
   2  -2   9-26.9924 70.2195   2
  -2   2  -9 83.6403 55.1575   4
  -2  -2  -9 122.842 110.128   4
   2  -2  10 21545.6 933.116   2
  -2   2 -10 21138.5 804.101   4
  -2  -2 -10 21440.1 990.745   4
   2   2  10 21375.5 806.264   3
  -2  -2 -11 246.959 124.033   4
  -2   2 -11 185.752 67.5404   4
   2   2  11 57.1850 65.0897   3
   2  -2  11 51.1560 62.3917   2
  -2  -2 -12 2448.18 356.621   4
  -2   2 -12 2647.14 291.559   4
   2   2  12 2246.90 277.614   3
   2  -2  12 2700.23 357.420   2
   2   2  12 2189.87 314.425   2
  -2   2 -13 333.154 127.998   4
   2   2  13 236.282 104.608   3
   2  -2  13 272.870 138.301   2
   2   2  13 133.609 95.3259   2
  -2  -2 -13 307.355 157.093   4
  -2  -2 -14 5124.09 536.992   4
   2   2  14 4087.25 466.110   2
   2  -2  14 3899.51 454.208   2
  -2   2 -14 3644.20 369.953   4
   2   2  14 3923.63 388.752   3
  -2  -2 -15 119.022 93.6456   4
   2   2  15 70.3871 66.9601   3
  -2   2 -15 113.405 92.9139   4
   2   2  15-12.4461 85.2668   2
   2  -2  15-0.38694 71.6458   2
  -2   2 -16 15094.4 811.465   4
  -2  -2 -16 16379.9 1013.50   4
   2   2  16 15333.5 1002.96   2
   2  -2  16 16301.5 1015.61   2
   2   2  16 16155.0 869.460   3
   2  -2  17 274.398 153.220   2
  -2   2 -17 637.158 165.679   4
   2   2  17 751.893 199.368   2
  -2  -2 -17 591.560 188.737   4
   2   2  18 2345.89 418.648   2
  -2  -2 -18 2618.50 424.577   4
   2  -2  18 1691.78 341.405   2
  -2   2 -18 2410.46 341.617   4
   2  -2  19 519.407 211.149   2
  -2  -2 -19 401.905 183.628   4
   2   2  19 90.5868 119.092   2
  -2  -2 -20 825.342 250.324   4
   2  -2  20 511.032 219.541   2
   2   2  20 659.499 229.162   2
   2  -2  21 81.2193 133.837   2
  -2  -2 -21 358.208 192.466   4
   2   2  21-5.14959 117.618   2
  -2  -2 -22 938.260 296.543   4
   2  -3 -22 1256.92 333.449   4
  -2   3  22 876.733 297.847   2
  -2  -3  22 1484.50 366.714   2
   2  -3 -21 464.367 204.518   4
  -2  -3  21 467.950 201.146   2
  -2   3  21 628.270 254.766   2
  -2   3  20 124.071 107.012   2
   2  -3 -20-61.7727 65.3283   4
  -2  -3  20-36.0876 124.436   2
  -2  -3  19 4585.28 576.278   2
  -2   3  19 4668.47 564.086   3
   2  -3 -19 4422.20 547.699   4
  -2   3  19 4231.54 581.019   2
  -2  -3  18 709.797 227.745   2
  -2   3  18 240.367 127.832   3
   2  -3 -18 339.333 110.537   4
  -2   3  18 176.220 96.1560   2
   2  -3 -17 2043.89 345.995   4
  -2  -3  17 1933.28 349.049   2
  -2   3  17 1649.78 329.650   2
  -2   3  17 2211.73 353.887   3
  -2  -3  16 96.0643 115.628   2
  -2   3  16 139.085 111.577   2
  -2   3  16 227.200 106.781   3
   2  -3 -16 96.4535 124.846   4
  -2   3  15 10782.8 751.144   3
  -2  -3  15 9902.91 752.643   2
  -2   3  15 10365.2 783.364   2
   2  -3 -15 11454.4 771.039   4
  -2   3  14 169.711 98.0574   3
   2  -3 -14 15.4642 70.4938   4
  -2  -3  14 113.940 73.6879   2
  -2  -3  13 17246.7 923.317   2
  -2   3  13 16411.1 875.927   3
   2   3 -13 15617.6 412.587   3
   2  -3 -13 16558.7 876.261   4
   2  -3 -12 5126.54 458.890   4
   2   3 -12 4993.20 237.281   3
  -2   3  12 5201.35 472.719   3
  -2  -3  12 5080.79 478.080   2
   2   3 -11 12365.1 415.997   3
  -2  -3  11 10704.0 539.414   4
   2  -3 -11 12494.5 703.131   4
  -2   3  11 14144.4 747.405   3
  -2  -3  11 15614.6 805.485   2
  -2  -3  10 113.502 49.1606   4
   2  -3 -10 224.066 107.055   4
  -2   3  10 92.9816 71.2743   3
   2   3 -10 100.981 42.2708   3
   2   3  -9 8637.41 421.561   1
   2   3  -9 8762.10 395.905   3
  -2  -3   9 8947.05 391.218   4
   2  -3  -9 8474.22 532.371   4
  -2   3   9 9682.72 577.120   3
   2   3  -8 346.047 75.3137   1
   2   3  -8 377.889 93.6183   3
  -2   3   8 206.938 89.1926   3
  -2  -3   8 321.701 67.2057   4
   2  -3  -8 236.405 87.5722   4
  -2  -3   7 508.813 71.8001   4
  -2   3   7 623.951 139.331   3
   2  -3  -7 375.194 101.319   4
   2   3  -7 579.594 120.522   3
   2   3  -6 578.104 115.203   3
   2  -3  -6 612.187 126.088   4
  -2   3   6 531.644 122.676   3
  -2  -3   6 581.781 66.0894   4
  -2   3   5 4952.85 360.772   3
   2  -3  -5 4969.68 330.987   4
   2   3  -5 5131.52 349.151   3
  -2   3   4 8379.96 427.302   4
   2  -3  -4 8870.98 420.070   4
  -2   3   4 8099.61 445.622   3
   2  -3  -3 4968.58 332.798   3
  -2   3   3 5581.02 353.624   3
   2  -3  -3 5004.22 297.261   4
  -2   3   3 5067.09 304.388   4
   2   3  -2 111.151 27.0030   1
   2  -3  -2 173.855 68.4309   3
  -2   3   2 80.7927 38.1022   4
  -2   3   2 211.042 87.7915   3
  -2  -3   1 15873.8 405.113   1
   2  -3  -1 15627.4 555.030   3
  -2   3   1 16253.0 569.877   3
  -2   3   1 16198.9 478.581   4
   2   3  -1 16740.8 384.686   1
   2  -3   0 619.420 106.593   3
  -2  -3   0 629.214 85.2690   1
   2   3   0 584.842 78.1163   1
  -2   3   0 592.877 98.5264   3
  -2   3   0 604.887 83.5598   4
   2  -3   1 5070.76 276.136   3
   2   3   1 5205.29 256.351   1
   2   3   1 5249.25 311.899   3
  -2   3  -1 5373.18 290.614   3
  -2  -3  -1 5792.43 282.280   1
   2   3   2 1112.91 154.784   3
  -2   3  -2 963.822 124.071   3
   2   3   2 1096.19 126.520   1
   2  -3   2 1210.84 126.733   3
   2  -3   2 1067.54 104.683   1
  -2  -3  -2 975.097 128.850   1
   2  -3   3 25365.0 586.500   1
  -2  -3  -3 24510.3 730.369   1
  -2   3  -3 24074.8 613.287   3
   2   3   3 25379.2 778.905   3
   2   3   3 25588.6 712.013   1
   2  -3   3 24282.3 583.086   3
  -2  -3  -4 2835.34 307.827   4
   2  -3   4 3344.64 205.536   1
   2   3   4 3124.85 271.806   3
  -2   3  -4 3294.63 192.159   3
   2   3   4 3120.08 250.318   1
   2  -3   4 3162.03 166.080   3
  -2   3  -4 2954.96 213.065   1
  -2   3  -5 8969.71 301.013   3
  -2  -3  -5 9639.49 588.502   4
   2  -3   5 9483.90 378.258   1
   2   3   5 9091.05 464.457   1
  -2   3  -5 8852.23 400.663   1
   2  -3   5 8649.15 244.439   3
   2   3   5 8928.51 475.592   3
  -2   3  -6 1058.10 149.229   1
  -2  -3  -6 1468.79 242.487   4
   2  -3   6 1462.20 155.493   1
   2   3   6 1459.43 198.483   3
   2  -3   7 23624.1 703.869   1
  -2   3  -7 20909.8 741.277   1
  -2   3  -7 22847.0 676.215   4
   2   3   7 22959.7 828.708   3
  -2  -3  -7 24585.7 1011.74   4
  -2   3  -8 1174.52 144.672   4
  -2  -3  -8 1172.45 241.353   4
   2  -3   8 1238.68 168.938   1
   2   3   8 812.288 162.061   3
   2  -3   9 8391.35 461.672   1
   2   3   9 7977.71 507.294   3
  -2   3  -9 8676.22 426.194   4
  -2  -3  -9 8664.70 623.909   4
   2  -3   9 8382.17 558.975   2
  -2  -3 -10 219.855 106.476   4
  -2   3 -10 268.081 75.9869   4
   2  -3  10 648.745 158.929   2
   2   3  10 206.854 80.3633   3
  -2  -3 -11 9917.77 710.144   4
  -2   3 -11 9720.66 492.757   4
   2  -3  11 10643.3 686.951   2
   2   3  11 9368.87 586.111   3
   2   3  12 1055.99 201.345   3
   2  -3  12 1014.97 223.207   2
  -2  -3 -12 1156.94 259.275   4
  -2   3 -12 1071.86 172.633   4
  -2  -3 -13 496.980 184.287   4
   2  -3  13 316.115 95.1658   2
  -2   3 -13 421.539 120.420   4
   2   3  13 404.888 136.641   3
   2  -3  14 630.616 189.240   2
  -2   3 -14 481.042 111.578   4
  -2  -3 -14 288.017 136.020   4
   2   3  14 371.738 136.964   3
  -2  -3 -15 2581.50 412.020   4
   2   3  15 2763.39 417.143   2
   2  -3  15 2638.42 397.501   2
  -2   3 -15 2432.31 288.944   4
   2   3  15 2217.96 327.234   3
  -2   3 -16 113.359 87.6171   4
  -2  -3 -16 179.957 138.078   4
   2  -3  16 27.1394 94.4967   2
   2   3  16-223.114 157.095   2
   2   3  16 22.7360 49.2957   3
   2   3  17 6341.81 591.449   3
  -2  -3 -17 6626.58 683.173   4
   2  -3  17 6711.17 678.597   2
   2   3  17 6848.16 699.903   2
   2  -3  18 320.596 167.967   2
  -2  -3 -18 545.646 189.378   4
   2   3  18 592.250 250.802   2
  -2  -3 -19 6650.06 714.191   4
   2  -3  19 6388.12 708.333   2
   2   3  19 6833.25 742.206   2
   2  -3  20 92.5017 103.902   2
   2   3  20 158.018 177.453   2
  -2  -3 -20-200.877 166.202   4
   2  -3  21 3161.20 537.633   2
   2   3  21 3039.84 526.031   2
  -2  -3 -21 3525.10 540.104   4
  -2  -3 -22 228.979 147.814   4
   2  -4 -22 2725.44 497.798   4
  -2   4  22 2052.24 460.369   2
   2  -4 -21 251.435 133.216   4
  -2   4  21 452.733 204.504   2
  -2   4  20-35.7955 83.6917   3
  -2   4  20 542.747 219.240   2
   2  -4 -20 458.047 223.929   4
  -2   4  19 93.3539 111.438   2
  -2   4  19 463.922 206.027   3
   2  -4 -19 19.9188 111.496   4
   2  -4 -18 2949.02 448.006   4
  -2   4  18 2751.10 439.872   3
  -2   4  18 2923.40 469.891   2
  -2   4  17 369.877 180.400   3
   2  -4 -17 944.027 238.847   4
  -2   4  17 600.772 247.568   2
   2  -4 -16 1281.26 280.194   4
  -2   4  16 1232.08 284.388   3
   2  -4 -15-29.0137 115.535   4
  -2   4  15-56.2506 77.5933   3
   2  -4 -14 21126.2 1067.22   4
  -2   4  14 20817.0 1067.36   3
   2  -4 -13 3233.58 396.975   4
  -2   4  13 3845.93 445.411   3
   2   4 -12 26693.7 590.522   3
  -2   4  12 29630.7 1217.78   3
   2  -4 -12 30318.1 1191.61   4
   2   4 -12 27488.4 537.617   3
   2   4 -11 1087.56 125.751   3
   2  -4 -11 1327.98 234.570   4
  -2   4  11 1167.40 228.822   3
  -2   4  10 32345.7 1203.67   3
   2  -4 -10 32893.7 1163.04   4
   2   4 -10 31789.9 827.387   3
   2   4 -10 27627.5 820.547   1
   2   4  -9 1339.37 170.158   3
   2  -4  -9 1486.85 236.151   4
  -2   4   9 1340.56 232.582   3
   2   4  -9 1436.61 156.278   1
   2  -4  -8 6890.97 476.791   4
   2   4  -8 7251.93 425.471   3
  -2   4   8 6847.22 506.203   3
   2   4  -8 6797.05 310.906   1
  -2  -4   8 6770.07 256.525   4
   2   4  -7 149.436 72.7251   3
   2  -4  -7 180.561 93.3695   4
   2   4  -7 142.396 42.5921   1
  -2  -4   7 141.764 30.1278   4
  -2   4   7 143.158 73.9660   3
  -2   4   6 9562.02 564.360   3
   2   4  -6 8933.20 274.936   1
   2  -4  -6 9050.37 502.408   4
  -2  -4   6 8717.26 223.390   4
   2  -4  -5 4927.66 349.450   4
   2   4  -5 4903.03 157.978   1
  -2   4   5 5063.77 399.445   3
   2  -4  -4 18223.2 657.095   4
  -2   4   4 17956.1 741.370   3
  -2   4   3 1413.00 198.031   3
   2  -4  -3 1192.57 152.463   4
  -2   4   3 1196.20 162.826   4
  -2   4   2 31204.1 841.332   4
   2   4  -2 32718.3 537.055   1
  -2   4   2 32408.5 964.743   3
   2   4  -2 33639.3 885.874   3
   2   4  -1 307.013 81.0354   3
  -2  -4   1 333.636 57.8313   1
   2   4  -1 390.394 56.9619   1
  -2   4   1 385.456 78.0389   4
  -2   4   1 201.751 71.7518   3
  -2  -4   0 6673.65 290.165   1
   2  -4   0 6485.18 377.698   3
   2   4   0 7196.27 281.833   1
   2   4   0 6673.63 392.490   3
  -2   4   0 6525.20 380.506   3
  -2   4   0 6618.79 302.448   4
  -2   4  -1 141.340 64.9720   3
  -2  -4  -1 125.951 47.6016   1
  -2   4  -1 87.9475 43.5400   4
   2   4   1 81.5131 42.9435   1
   2  -4   1 112.990 42.2516   3
   2   4   1 100.111 91.1918   3
   2   4   2 31831.5 783.987   1
  -2  -4  -2 29371.8 795.325   1
  -2  -4  -2 29060.4 978.163   4
   2  -4   2 30692.5 795.406   3
   2   4   2 31725.6 941.076   3
   2  -4   2 31293.3 653.597   1
  -2   4  -2 30602.8 819.471   3
  -2   4  -2 29531.0 599.918   4
  -2  -4  -3 2815.61 251.838   1
   2   4   3 2750.94 274.580   3
   2  -4   3 2996.25 178.514   1
   2  -4   3 3070.02 222.886   3
  -2   4  -3 2866.20 221.740   3
  -2  -4  -3 2665.22 292.128   4
  -2  -4  -4 10934.1 623.247   4
  -2   4  -4 10772.9 422.580   3
   2  -4   4 11658.6 379.615   1
   2  -4   4 10723.9 391.321   3
   2   4   4 11225.6 570.952   3
   2   4   5 953.148 176.870   3
  -2  -4  -5 800.714 184.243   4
  -2   4  -5 1118.23 125.618   3
   2  -4   5 1107.95 108.123   3
   2  -4   5 1279.37 130.823   1
   2  -4   6 7644.62 342.917   1
  -2   4  -6 7285.67 299.531   3
  -2  -4  -6 7734.23 556.961   4
   2   4   6 7085.31 477.295   3
  -2   4  -6 6854.13 366.970   1
   2  -4   7 247.652 70.2318   1
  -2  -4  -7 227.873 72.5405   4
  -2   4  -7 229.896 67.2777   1
  -2   4  -7 213.274 53.0980   4
   2   4   7 260.002 120.906   3
   2   4   8 4946.18 418.094   3
  -2   4  -8 5177.99 258.209   4
  -2  -4  -8 5618.94 508.764   4
   2  -4   8 5407.29 332.930   1
  -2  -4  -9 2278.49 334.546   4
   2   4   9 2399.46 299.116   3
  -2   4  -9 2268.03 179.877   4
   2   4  10 4276.65 409.921   3
  -2  -4 -10 4476.10 483.980   4
  -2   4 -10 4794.84 285.069   4
  -2  -4 -11 116.474 84.9572   4
   2   4  11-27.4275 59.2264   3
  -2   4 -11 77.0110 29.9354   4
   2   4  12 282.263 120.097   3
  -2  -4 -12 183.233 107.669   4
  -2   4 -12 216.937 69.2015   4
  -2   4 -13 2153.88 228.767   4
   2   4  13 2490.06 343.679   3
  -2  -4 -13 2519.83 395.302   4
  -2  -4 -14-1.04739 138.627   4
   2   4  14-13.8480 76.5503   3
  -2  -4 -15 285.107 168.192   4
   2   4  15 228.634 106.408   3
  -2  -4 -16 7081.82 707.623   4
   2   4  16 5809.85 578.081   3
   2   4  17-13.8611 78.7891   2
  -2  -4 -17-73.3443 142.246   4
   2   4  17-67.0293 96.1512   3
   2   4  18 6514.53 647.644   3
   2   4  18 5875.63 683.515   2
  -2  -4 -18 6287.38 705.381   4
  -2  -4 -19-54.3607 132.020   4
   2   4  19-257.765 152.531   2
   2   4  20 4992.60 668.646   2
  -2  -4 -20 5610.36 704.244   4
  -2  -4 -21 634.485 239.417   4
   2  -5 -21 1858.43 414.080   4
  -2   5  21 1652.21 408.745   2
  -2   5  20 438.319 211.378   2
  -2   5  20 1302.49 330.958   3
   2  -5 -20 969.697 299.232   4
  -2   5  19 5056.98 663.088   2
   2  -5 -19 5349.71 645.147   4
  -2   5  19 5355.83 651.837   3
   2  -5 -18 100.665 88.8166   4
  -2   5  18 109.637 116.205   3
  -2   5  17 1977.29 373.786   3
   2  -5 -17 1630.15 332.313   4
   2  -5 -16 412.159 159.851   4
  -2   5  16 746.411 235.942   3
  -2   5  15 2636.97 413.857   3
   2  -5 -15 2468.21 385.025   4
  -2   5  14 1600.91 309.174   3
   2  -5 -14 1176.48 256.551   4
   2  -5 -13 7600.81 632.244   4
  -2   5  13 7303.03 639.342   3
  -2   5  12 495.666 156.701   3
   2   5 -12 544.013 70.8669   3
   2  -5 -12 673.532 189.399   4
   2  -5 -11 33120.7 1253.61   4
   2   5 -11 29093.2 821.995   3
   2   5 -11 26519.8 809.200   1
  -2   5  11 29892.0 1252.17   3
   2   5 -11 31154.1 687.044   3
   2   5 -10 9173.51 408.766   1
  -2   5  10 10885.8 720.435   3
   2  -5 -10 11038.0 685.753   4
   2   5 -10 9217.45 491.862   3
   2   5 -10 10389.7 396.042   3
   2   5  -9 22899.7 850.574   3
   2   5  -9 23442.3 623.369   1
  -2   5   9 24720.2 1077.59   3
   2   5  -9 25690.8 689.591   3
   2  -5  -9 24363.7 999.872   4
   2  -5  -8 3243.50 340.964   4
  -2   5   8 4110.01 413.258   3
   2   5  -8 3537.81 249.773   3
   2   5  -8 3070.56 310.144   3
   2   5  -8 3458.58 192.528   1
  -2   5   7 6177.77 500.210   3
   2  -5  -7 5150.47 414.483   4
   2   5  -7 5696.09 335.456   3
   2   5  -7 4738.83 188.948   1
  -2   5   6 3227.66 349.785   3
   2   5  -6 3541.03 268.302   3
   2  -5  -6 3357.34 316.919   4
  -2  -5   5 19405.3 415.307   4
   2  -5  -5 21497.2 795.305   4
   2   5  -5 22176.3 720.223   3
  -2   5   5 21702.0 905.216   3
  -2   5   4 4608.94 397.903   3
  -2  -5   4 4277.33 217.763   4
   2  -5  -4 4348.00 331.206   4
   2   5  -4 4646.40 326.976   3
  -2  -5   3 6391.34 310.162   4
   2  -5  -3 6557.51 390.729   4
   2   5  -3 5911.21 378.301   3
  -2   5   3 6259.47 452.791   3
  -2  -5   2 1029.77 141.612   4
  -2   5   2 947.919 177.824   3
   2   5  -2 1121.91 167.560   3
  -2  -5   1 14440.7 578.381   4
  -2   5   1 13652.7 545.071   4
  -2   5   1 14099.9 647.106   3
  -2  -5   1 14847.5 428.405   1
   2   5  -1 15216.4 647.420   3
  -2  -5   0 17829.9 528.716   1
  -2   5   0 18083.4 720.891   3
   2   5   0 18170.0 733.372   3
  -2   5   0 16737.7 564.140   4
  -2  -5   0 18730.8 699.192   4
  -2   5  -1 15569.2 496.219   4
  -2   5  -1 15966.9 658.740   3
  -2  -5  -1 16833.3 699.184   4
   2   5   1 17000.7 720.770   3
  -2  -5  -1 17110.1 564.556   1
   2  -5   2 7607.16 293.754   1
  -2   5  -2 7338.70 426.069   3
   2   5   2 8130.48 502.663   3
  -2   5  -2 8107.90 309.815   4
  -2  -5  -2 7990.53 498.218   4
  -2  -5  -2 7352.52 391.821   1
   2  -5   3 7983.00 417.089   3
  -2   5  -3 7813.43 426.349   3
   2   5   3 7864.00 511.357   3
   2  -5   3 8060.80 293.978   1
  -2  -5  -3 8205.99 527.949   4
  -2   5  -3 7330.75 258.987   4
  -2   5  -4 2395.38 118.326   4
   2  -5   4 3258.08 183.061   1
   2   5   4 2953.45 313.096   3
  -2   5  -4 2887.00 245.530   3
   2  -5   4 2604.68 223.058   3
  -2  -5  -4 2342.77 295.095   4
   2  -5   5 4792.95 236.126   1
  -2  -5  -5 4738.80 432.559   4
  -2   5  -5 4705.97 301.996   3
   2   5   5 4484.57 401.671   3
   2  -5   6 618.129 91.8175   1
  -2  -5  -6 789.375 192.914   4
   2   5   6 225.346 93.6112   3
  -2   5  -6 525.512 99.5389   3
   2  -5   7 11464.0 439.677   1
  -2   5  -7 11153.7 422.215   3
   2   5   7 11507.2 674.381   3
  -2  -5  -7 11775.1 730.369   4
   2   5   8 137.483 115.804   3
  -2   5  -8 24.7185 18.0242   3
  -2   5  -8 82.1684 54.1184   1
  -2  -5  -8-67.3588 100.767   4
   2   5   9 5284.74 470.895   3
  -2  -5  -9 5851.87 542.667   4
  -2   5  -9 4615.19 182.453   4
  -2   5 -10 18.4217 13.2518   4
  -2  -5 -10-65.0226 67.2920   4
   2   5  10 100.499 83.2447   3
   2   5  11 2100.17 313.771   3
  -2   5 -11 1978.22 152.250   4
  -2  -5 -11 2288.00 366.235   4
   2   5  12 559.911 158.007   3
  -2  -5 -12 829.920 238.950   4
   2   5  13 227.335 126.646   3
  -2  -5 -13 282.904 150.838   4
  -2  -5 -14-35.2708 107.437   4
   2   5  14-5.70879 74.3753   3
   2   5  15 4134.12 495.636   3
  -2  -5 -15 4767.11 592.316   4
  -2  -5 -16-77.8675 118.730   4
   2   5  16-64.3819 68.3051   3
  -2  -5 -17 3084.70 495.859   4
   2   5  17 2953.42 433.235   3
  -2  -5 -18 66.7771 130.586   4
   2   5  18-132.936 130.786   3
   2   5  18-48.0891 85.7305   2
   2   5  19 1629.15 393.298   2
  -2  -5 -19 1216.92 331.128   4
  -2  -5 -20 48.4541 100.208   4
   2   5  20 245.333 131.925   2
  -2   6  21 85.0857 109.161   3
  -2   6  20 236.256 129.788   3
   2  -6 -20 427.099 197.501   4
  -2   6  20 319.337 189.841   2
   2  -6 -19 73.0291 88.1612   4
  -2   6  19 77.5515 82.0318   3
   2  -6 -18 1133.98 290.246   4
  -2   6  18 1589.28 362.202   3
   2  -6 -17 1596.54 333.000   4
  -2   6  17 1640.26 357.254   3
  -2   6  16 2804.17 447.540   3
   2  -6 -16 3098.87 460.495   4
   2  -6 -15 1116.22 277.165   4
  -2   6  15 1228.27 294.931   3
   2  -6 -14 2411.29 382.385   4
  -2   6  14 1716.75 333.759   3
   2  -6 -13-178.397 164.130   4
  -2   6  13 82.6741 72.3922   3
  -2   6  12 2093.20 345.476   3
   2  -6 -12 2024.71 328.193   4
   2   6 -11 500.615 90.3895   3
   2  -6 -11 526.691 163.175   4
  -2   6  11 398.920 135.809   3
   2   6 -10 1136.64 143.498   3
   2  -6 -10 1039.77 222.031   4
  -2   6  10 845.019 210.723   3
   2   6  -9 2290.78 140.778   1
   2   6  -9 1652.51 243.073   3
   2   6  -9 2720.11 238.030   3
   2  -6  -9 2470.69 322.372   4
  -2   6   9 2334.52 333.731   3
   2  -6  -8 3937.46 391.545   4
  -2   6   8 3971.84 435.270   3
   2   6  -8 4046.78 302.473   3
   2   6  -7 4909.29 342.513   3
  -2   6   7 3997.48 432.734   3
   2  -6  -7 4579.42 412.031   4
   2  -6  -6 4224.31 380.106   4
  -2   6   6 3747.03 406.421   3
   2   6  -6 3782.28 314.831   3
  -2   6   5 581.464 144.261   3
   2  -6  -5 705.161 147.050   4
   2   6  -5 1037.83 172.666   3
  -2  -6   5 761.143 66.2375   4
   2   6  -4 3159.17 296.923   3
   2  -6  -4 2594.68 267.495   4
  -2   6   4 3140.61 354.888   3
  -2  -6   4 2839.46 171.569   4
  -2   6   3 74.6389 49.2696   3
   2  -6  -3 6.60680 46.7099   4
   2   6  -3 116.724 98.4475   3
  -2  -6   3-30.9786 23.7366   4
  -2   6   2 16404.6 780.884   3
   2   6  -2 16546.2 726.310   3
  -2  -6   2 16614.9 576.789   4
  -2   6   1 758.808 157.581   3
  -2  -6   1 539.466 115.591   4
  -2  -6   1 658.139 89.6295   1
   2   6  -1 568.434 143.173   3
  -2   6   0 4005.37 301.694   4
  -2  -6   0 4083.50 324.318   4
  -2   6   0 4600.25 386.117   3
   2   6   0 4617.76 395.162   3
  -2  -6   0 4423.62 265.188   1
   2   6   1 631.362 159.041   3
  -2   6  -1 224.060 66.4702   4
  -2  -6  -1 366.901 93.9429   1
  -2   6  -1 341.926 110.886   3
  -2  -6  -1 576.748 143.952   4
  -2   6  -2 6580.94 322.359   4
  -2  -6  -2 7174.68 480.772   4
   2  -6   2 6712.38 276.562   1
  -2   6  -2 6567.91 440.212   3
   2   6   2 7589.91 527.877   3
  -2  -6  -3 1570.68 230.469   4
  -2   6  -3 1420.82 129.904   4
   2  -6   3 1624.41 121.607   1
  -2   6  -3 1640.36 206.715   3
   2   6   3 1839.68 276.495   3
  -2   6  -4 8867.32 491.256   3
  -2  -6  -4 8296.20 568.180   4
   2   6   4 8190.60 574.537   3
   2  -6   4 8472.08 275.907   1
   2  -6   5 159.154 39.2072   1
  -2   6  -5 150.043 74.7893   3
  -2  -6  -5 48.9414 75.8360   4
   2   6   5 260.737 111.371   3
   2  -6   6 10567.8 346.026   1
  -2   6  -6 9814.84 487.570   3
  -2  -6  -6 11193.7 702.075   4
   2   6   6 9969.61 661.201   3
  -2   6  -7 1630.67 185.582   3
   2   6   7 1396.20 249.332   3
  -2  -6  -7 1821.53 295.066   4
  -2  -6  -8 20431.2 1028.05   4
  -2   6  -8 20399.3 641.437   3
   2   6   8 19761.5 976.458   3
   2   6   9 612.206 178.950   3
  -2  -6  -9 643.826 217.719   4
  -2  -6 -10 4355.39 497.240   4
   2   6  10 3194.44 408.486   3
  -2  -6 -11 1291.52 282.089   4
   2   6  11 719.550 186.019   3
   2   6  12 8466.91 695.416   3
  -2  -6 -12 9558.35 787.931   4
   2   6  13-67.4746 143.000   3
  -2  -6 -13-52.9790 95.3592   4
   2   6  14 7651.29 689.354   3
  -2  -6 -14 8093.27 767.010   4
  -2  -6 -15 579.652 201.828   4
   2   6  15 206.074 94.1896   3
   2   6  16 4668.33 578.192   3
  -2  -6 -16 5104.46 641.159   4
  -2  -6 -17 81.3010 76.3538   4
   2   6  17-192.458 152.811   3
  -2  -6 -18 4638.56 643.062   4
   2   6  18 3898.38 544.724   3
  -2  -6 -19-95.8920 171.461   4
   2   6  19 191.213 123.202   2
   2   6  19 75.8939 105.091   3
  -2   7  21 1563.09 404.964   3
  -2   7  20-130.319 169.032   3
   2  -7 -19 1011.27 327.870   4
  -2   7  19 476.291 223.707   3
   2  -7 -18-241.026 204.401   4
  -2   7  18-102.004 138.142   3
  -2   7  17 1113.14 311.635   3
   2  -7 -17 1022.37 284.211   4
  -2   7  16 228.219 156.308   3
   2  -7 -16 85.4333 81.5053   4
  -2   7  15 2672.90 458.324   3
   2  -7 -15 1835.28 355.281   4
   2  -7 -14 1493.36 311.638   4
  -2   7  14 1558.17 351.062   3
  -2   7  13 565.477 194.559   3
   2  -7 -13 356.363 169.825   4
   2  -7 -12 3641.30 455.922   4
  -2   7  12 2722.69 430.299   3
  -2   7  11 4265.87 520.468   3
   2  -7 -11 4009.69 469.697   4
   2  -7 -10 132.606 123.338   4
  -2   7  10 76.0723 112.693   3
   2   7 -10 316.304 90.3787   3
   2  -7  -9 2233.49 336.136   4
   2   7  -9 2420.60 251.547   3
  -2   7   9 2479.97 378.059   3
   2   7  -8 768.802 151.623   3
   2  -7  -8 1017.14 218.981   4
  -2   7   8 986.318 256.136   3
  -2   7   7 634.258 181.154   3
   2   7  -7 776.486 154.513   3
   2  -7  -7 879.725 188.563   4
   2   7  -6 237.372 79.0180   3
   2  -7  -6 261.467 115.740   4
  -2   7   6 122.494 88.0668   3
   2  -7  -5 4621.29 399.435   4
  -2   7   5 4505.21 466.737   3
  -2  -7   5 4352.61 176.047   4
   2   7  -5 5126.60 409.167   3
  -2  -7   4 905.604 104.673   4
   2  -7  -4 849.316 165.419   4
   2   7  -4 879.443 171.352   3
  -2   7   4 955.788 215.756   3
  -2   7   3 9970.01 665.283   3
  -2  -7   3 9007.93 391.831   4
   2   7  -3 9680.29 586.293   3
  -2  -7   2 1964.21 198.156   4
  -2   7   2 2346.16 315.844   3
   2   7  -2 2527.17 303.605   3
  -2   7   1 22391.4 976.120   3
  -2  -7   1 21765.8 586.444   1
   2   7  -1 23625.3 971.200   3
  -2  -7   1 22958.5 769.536   4
  -2  -7   0 4802.38 359.509   4
   2   7   0 5338.28 457.095   3
  -2  -7   0 4711.29 290.595   1
  -2   7   0 4253.00 405.970   3
   2   7   1 17097.8 848.691   3
  -2  -7  -1 15456.8 591.657   1
  -2   7  -1 17188.8 810.065   3
  -2  -7  -1 17262.9 739.241   4
  -2   7  -1 12942.6 594.237   4
  -2   7  -2 4573.40 404.907   3
   2  -7   2 4742.79 223.617   1
  -2  -7  -2 5284.98 424.129   4
   2   7   2 4759.00 448.563   3
   2  -7   3 8471.48 250.247   1
  -2   7  -3 9363.04 567.627   3
  -2  -7  -3 9066.64 583.760   4
   2   7   3 9705.62 647.620   3
   2   7   4 1055.21 233.677   3
  -2  -7  -4 490.125 155.917   4
  -2   7  -4 505.568 117.298   3
  -2  -7  -5 10772.7 686.792   4
  -2   7  -5 9696.98 556.908   3
   2   7   5 11693.5 746.424   3
   2   7   6 191.299 119.231   3
  -2  -7  -6 79.1017 67.8120   4
  -2   7  -6 62.2019 46.3241   3
   2   7   7 4954.48 506.766   3
  -2   7  -7 4905.00 373.957   3
  -2  -7  -7 5146.73 514.521   4
   2   7   8 142.772 121.100   3
  -2   7  -8 120.544 54.3621   3
  -2  -7  -8 76.4334 100.736   4
  -2  -7  -9 3090.34 432.701   4
   2   7   9 3893.09 466.095   3
  -2  -7 -10 770.632 235.360   4
   2   7  10 1213.75 278.809   3
  -2  -7 -11 6077.18 630.486   4
   2   7  11 4858.54 546.302   3
   2   7  12 116.119 139.124   3
  -2  -7 -12 462.512 192.675   4
  -2  -7 -13 10742.8 887.511   4
   2   7  13 9031.17 769.920   3
  -2  -7 -14 1016.51 285.563   4
   2   7  14 530.048 164.741   3
   2   7  15 5675.78 639.742   3
  -2  -7 -15 5945.85 696.537   4
   2   7  16-81.7067 125.906   3
  -2  -7 -16-46.3808 138.724   4
   2   7  17 4339.04 582.598   3
  -2  -7 -17 5120.89 677.554   4
   2   7  18 265.547 223.541   3
  -2  -7 -18-159.932 167.000   4
   2   7  19 1617.33 362.856   3
  -2   8  20 3255.55 579.069   3
  -2   8  19 131.544 161.480   3
   2  -8 -18 3070.82 534.802   4
  -2   8  18 2649.46 518.009   3
  -2   8  17 128.332 159.340   3
   2  -8 -17-44.9237 101.300   4
  -2   8  16 2700.44 481.471   3
   2  -8 -16 3372.28 517.793   4
  -2   8  15 620.219 263.861   3
   2  -8 -15-25.4196 91.7345   4
  -2   8  14 4544.73 605.991   3
   2  -8 -14 5346.84 610.721   4
  -2   8  13 769.433 218.986   3
   2  -8 -13 1275.02 294.113   4
  -2   8  12 10764.6 888.632   3
   2  -8 -12 11793.4 854.282   4
  -2   8  11 1350.96 318.406   3
   2  -8 -11 1467.46 293.076   4
   2  -8 -10 4613.31 496.906   4
  -2   8  10 3332.04 477.206   3
  -2   8   9 20.2221 84.7899   3
   2  -8  -9-74.1210 124.055   4
   2   8  -9 114.863 63.7714   3
  -2   8   8 136.098 97.2596   3
   2  -8  -8 105.766 89.3551   4
   2   8  -8 146.547 74.5902   3
   2   8  -7 388.745 113.664   3
   2  -8  -7 373.019 124.084   4
  -2   8   7 345.810 195.280   3
   2  -8  -6 8501.90 598.732   4
  -2   8   6 8446.58 694.085   3
   2   8  -6 8493.99 561.013   3
   2   8  -5 840.560 175.686   3
   2  -8  -5 689.352 166.529   4
  -2   8   5 1003.79 242.603   3
  -2   8   4 13145.8 843.241   3
   2   8  -4 13323.6 738.339   3
  -2  -8   4 13013.9 439.833   4
   2   8  -3 2720.25 338.333   3
  -2  -8   3 2197.72 197.619   4
  -2   8   3 2617.72 369.065   3
  -2  -8   2 17487.6 642.559   4
  -2   8   2 17786.0 945.211   3
   2   8  -2 17983.5 893.683   3
  -2   8   1 3593.32 415.272   3
   2   8  -1 4067.90 427.208   3
  -2  -8   1 3361.79 297.657   4
   2   8   0 13838.7 803.424   3
  -2   8   0 14472.7 818.119   3
  -2  -8   0 14407.2 664.459   4
   2   8   1 529.599 162.151   3
  -2   8  -1 409.197 116.668   3
  -2  -8  -1 375.070 118.653   4
   2   8   2 27797.7 1184.99   3
  -2   8  -2 27627.0 1106.99   3
  -2  -8  -2 28019.0 1034.10   4
   2   8   3 338.940 117.625   3
  -2   8  -3 340.523 127.427   3
  -2  -8  -3 681.607 184.667   4
  -2   8  -4 6839.07 520.209   3
   2   8   4 7611.05 633.104   3
  -2  -8  -4 7650.04 580.987   4
   2   8   5 349.830 145.581   3
  -2   8  -5 353.811 123.625   3
  -2  -8  -5 330.941 133.600   4
   2   8   6 511.049 201.119   3
  -2  -8  -6 197.855 128.118   4
  -2   8  -6 156.269 97.4860   3
   2   8   7-131.921 121.073   3
  -2  -8  -7 35.5620 83.6781   4
  -2   8  -7 135.354 82.9967   3
  -2  -8  -8 7217.75 645.141   4
   2   8   8 8384.57 714.405   3
   2   8   9 1.65375 72.0529   3
  -2  -8  -9 105.578 71.9701   4
  -2  -8 -10 2144.51 362.149   4
   2   8  10 1668.46 339.737   3
   2   8  11 1386.28 312.904   3
  -2  -8 -11 1967.27 363.102   4
   2   8  12 2230.75 394.462   3
  -2  -8 -12 2051.69 387.322   4
  -2  -8 -13 73.5441 140.064   4
   2   8  13 230.670 125.694   3
  -2  -8 -14 106.294 109.565   4
   2   8  14 346.423 207.493   3
  -2  -8 -15-65.6955 152.991   4
   2   8  15-144.623 151.779   3
  -2  -8 -16 1206.72 323.370   4
   2   8  16 614.582 233.120   3
   2   8  17-80.3723 151.669   3
  -2  -8 -17-41.8777 81.3445   4
   2   8  18 966.845 301.114   3
   2   8  19 81.0535 115.409   3
  -2   9  18 27.1445 127.662   3
  -2   9  17 585.424 217.099   3
   2  -9 -17 1076.06 324.911   4
   2  -9 -16-0.56838 68.8383   4
  -2   9  16 219.620 172.425   3
  -2   9  15 2031.51 440.293   3
   2  -9 -15 1990.68 395.389   4
   2  -9 -14-131.852 111.436   4
  -2   9  14 106.817 132.960   3
   2  -9 -13 5884.33 638.354   4
  -2   9  13 5282.57 664.034   3
   2  -9 -12 49.4626 68.2460   4
  -2   9  12 58.8164 170.354   3
  -2   9  11 5880.48 675.320   3
   2  -9 -11 5795.15 600.143   4
  -2   9  10 1231.90 314.634   3
   2  -9 -10 1525.91 292.035   4
   2  -9  -9 2380.71 368.465   4
  -2   9   9 1454.27 339.147   3
   2  -9  -8 1238.86 255.322   4
   2   9  -8 695.114 172.863   3
  -2   9   8 740.133 231.210   3
   2   9  -7 2207.18 303.649   3
   2  -9  -7 2053.29 321.305   4
  -2   9   7 1919.18 359.418   3
   2  -9  -6 461.866 151.817   4
  -2   9   6 527.249 202.660   3
   2   9  -6 554.163 164.384   3
  -2   9   5 9888.91 791.116   3
   2   9  -5 11376.5 720.720   3
  -2   9   4 2137.72 351.415   3
   2   9  -4 2318.60 327.337   3
   2   9  -3 3447.21 407.855   3
  -2   9   3 3590.97 462.417   3
   2   9  -2 1141.90 239.073   3
  -2  -9   2 1294.04 180.114   4
  -2   9   2 1368.78 271.363   3
   2   9  -1 1925.87 317.676   3
  -2   9   1 1701.21 302.706   3
  -2  -9   1 1429.90 202.737   4
   2   9   0 118.435 103.128   3
  -2  -9   0-13.5371 69.1856   4
  -2   9   0-17.2714 57.5273   3
  -2   9  -1 3189.70 400.395   3
   2   9   1 3759.17 453.498   3
  -2  -9  -1 3532.00 353.854   4
  -2  -9  -2 60.2703 52.7348   4
   2   9   2-14.2510 88.6988   3
  -2   9  -2 99.5154 70.7244   3
  -2   9  -3 7388.56 597.271   3
  -2  -9  -3 7728.70 576.181   4
   2   9   3 7365.71 654.846   3
   2   9   4 165.736 112.352   3
  -2   9  -4 366.381 128.411   3
  -2  -9  -4 106.404 111.412   4
  -2  -9  -5 3190.97 395.465   4
   2   9   5 3526.97 475.996   3
  -2   9  -5 2651.82 347.259   3
  -2  -9  -6 695.460 212.432   4
   2   9   6 643.200 206.526   3
  -2   9  -6 647.521 168.609   3
  -2  -9  -7 5707.74 572.183   4
   2   9   7 6100.28 641.157   3
   2   9   8 8.12061 102.444   3
  -2  -9  -8-120.998 127.877   4
  -2  -9  -9 5990.99 622.553   4
   2   9   9 6187.06 659.456   3
   2   9  10 71.1081 111.765   3
  -2  -9 -10-99.7081 146.709   4
  -2  -9 -11 4413.21 572.425   4
   2   9  11 3919.14 538.688   3
   2   9  12 78.4546 122.133   3
  -2  -9 -12-25.1727 133.910   4
  -2  -9 -13 253.592 179.115   4
   2   9  13 78.8752 125.650   3
   2   9  14 49.5402 100.035   3
  -2  -9 -14-140.064 143.586   4
  -2  -9 -15 1554.66 380.532   4
   2   9  15 1144.20 316.026   3
   2   9  16 234.348 171.740   3
   2 -10 -15-79.8364 122.588   4
  -2  10  15-80.4216 152.883   3
  -2  10  14 934.667 293.022   3
   2 -10 -14 1278.08 326.737   4
  -2  10  13 91.8091 149.950   3
   2 -10 -13 87.6356 168.986   4
   2 -10 -12 326.911 142.451   4
  -2  10  12 426.407 201.342   3
   2 -10 -11-122.313 165.709   4
  -2  10  11 688.467 240.644   3
   2 -10 -10 6447.05 652.264   4
  -2  10  10 5696.17 691.968   3
  -2  10   9 664.367 231.873   3
   2 -10  -9 986.202 237.230   4
  -2  10   8 2101.68 421.406   3
   2  10  -7 170.323 104.620   3
  -2  10   7 214.090 113.107   3
   2  10  -6 2702.29 366.353   3
  -2  10   6 3113.93 479.322   3
  -2  10   5 401.018 171.700   3
   2  10  -5 365.687 110.471   3
  -2  10   4 1372.05 310.641   3
   2  10  -4 999.853 240.837   3
   2  10  -3 102.764 110.765   3
  -2  10   3-59.2036 111.986   3
   2  10  -2 831.165 216.343   3
  -2  10   2 418.458 184.766   3
   2  10  -1 2733.53 415.108   3
  -2  10   1 2974.84 429.530   3
   2  10   0 32.3475 105.470   3
  -2 -10   0 122.242 67.7639   4
  -2  10   0 132.039 128.899   3
  -2 -10  -1 3549.25 368.181   4
  -2  10  -1 4379.70 501.029   3
   2  10   1 4152.81 507.219   3
  -2 -10  -2 2021.70 293.304   4
  -2  10  -2 1897.55 323.768   3
   2  10   2 2332.11 380.642   3
  -2  10  -3 99.2058 131.120   3
  -2 -10  -3 2.13480 61.7302   4
   2  10   3 359.347 164.072   3
  -2  10  -4 1324.73 266.796   3
   2  10   4 1473.37 326.011   3
  -2 -10  -4 1518.12 276.727   4
   2  10   5 116.098 126.880   3
  -2  10  -5 5.25402 47.2945   3
  -2 -10  -5-119.533 101.328   4
   2  10   6 5870.48 648.482   3
  -2 -10  -6 5715.01 571.049   4
  -2 -10  -7 108.652 98.8986   4
   2  10   7 358.082 203.450   3
  -2 -10  -8 5697.93 607.892   4
   2  10   8 5022.02 624.959   3
  -2 -10  -9-79.9181 109.920   4
   2  10   9-85.2045 83.4426   3
   2  10  10 1618.57 370.552   3
  -2 -10 -10 1791.92 362.536   4
  -2 -10 -11-57.6687 131.836   4
   2  10  11 305.404 177.143   3
   2  10  12 2721.92 477.151   3
  -2 -10 -12 4005.37 576.492   4
  -2 -10 -13 188.249 182.046   4
   2  10  13 353.041 179.800   3
  -2 -10 -14 1687.58 398.869   4
   2  10  14 1416.59 364.537   3
  -2  11  13 5142.97 725.031   3
  -2  11  12 337.111 227.218   3
  -2  11  11 1185.44 336.843   3
  -2  11  10-125.628 166.880   3
  -2  11   9 462.932 211.377   3
  -2  11   8-473.682 212.173   3
  -2  11   7 1906.31 401.936   3
   2  11  -6-74.8557 54.5400   3
  -2  11   6-67.6307 100.318   3
  -2  11   5 5863.71 677.421   3
   2  11  -5 5162.78 556.721   3
  -2  11   4 140.203 100.121   3
   2  11  -4 377.708 141.280   3
   2  11  -3 2160.58 375.209   3
  -2  11   3 2903.81 459.350   3
   2  11  -2 277.772 142.998   3
  -2  11   2 486.274 161.677   3
  -2  11   1 2667.25 436.528   3
   2  11  -1 2787.02 438.236   3
   2  11   0 1435.10 318.418   3
  -2  11   0 1250.21 293.479   3
   2  11   1 4427.95 558.874   3
  -2  11  -1 3926.89 510.452   3
   2  11   2 687.448 228.440   3
  -2  11  -2 554.157 188.585   3
  -2  11  -3 3929.66 499.426   3
  -2 -11  -3 3775.32 433.809   4
   2  11   3 3203.29 488.439   3
  -2  11  -4 108.740 118.092   3
  -2 -11  -4-36.1379 74.4871   4
   2  11   4 60.5416 104.173   3
  -2 -11  -5 909.534 239.169   4
   2  11   5 770.102 237.083   3
   2  11   6 507.573 230.024   3
  -2 -11  -6 421.295 171.221   4
   2  11   7 2351.80 440.389   3
  -2 -11  -7 1744.19 347.705   4
  -2 -11  -8 100.219 70.2354   4
   2  11   8-84.0876 90.9518   3
   2  11   9 1216.93 313.961   3
  -2 -11  -9 2095.87 390.804   4
  -2 -11 -10 112.081 92.5852   4
   2  11  10 425.907 215.145   3
   2  11  11 359.120 193.716   3
  -2 -11 -11 195.490 117.333   4
  -2 -11 -12-209.126 154.774   4
  -2  12  10 5483.05 752.873   3
  -2  12   9-34.4416 134.336   3
  -2  12   8 2345.43 465.623   3
  -2  12   7 437.014 229.416   3
  -2  12   6 2115.65 442.597   3
  -2  12   5 29.2764 116.243   3
   2  12  -5 222.624 135.132   3
  -2  12   4 4193.35 604.780   3
   2  12  -4 3748.39 517.268   3
  -2  12   3 368.447 179.232   3
   2  12  -3 978.977 277.799   3
  -2  12   2 3005.65 499.694   3
   2  12  -2 1925.63 384.660   3
   2  12  -1 480.956 205.704   3
  -2  12   1 451.705 209.275   3
  -2  12   0 4035.22 568.913   3
   2  12   0 3366.96 521.416   3
  -2  12  -1 137.593 99.1088   3
   2  12   1 322.374 170.201   3
  -2  12  -2 3282.63 498.480   3
   2  12   2 3134.71 508.310   3
  -2  12  -3-32.8136 104.578   3
   2  12   3-111.165 179.444   3
   2  12   4 1658.75 388.083   3
   2  12   5 189.688 147.913   3
  -2 -12  -6 1500.61 318.538   4
   2  12   6 1420.15 368.035   3
   2  12   7-64.1426 151.537   3
  -2 -12  -7-28.8941 152.378   4
   2  12   8 646.006 255.443   3
  -2 -12  -8 431.240 169.427   4
  -2 -12  -9 202.617 153.026   4
  -2 -12 -10 406.012 191.535   4
  -2 -12 -11-350.398 182.990   4
  -2  13   6 59.8181 114.088   3
  -2  13   5 191.053 174.118   3
  -2  13   4 929.246 310.442   3
   2  13  -3 733.472 250.286   3
  -2  13   3 1081.85 333.168   3
   2  13  -2 124.588 82.2194   3
  -2  13   2 358.135 163.118   3
   2  13  -1 1894.33 400.789   3
  -2  13   1 1700.19 403.871   3
   2  13   0-140.569 122.285   3
  -2  13   0 356.164 155.906   3
   2  13   1 197.700 129.381   3
  -2  13  -1 404.142 172.008   3
   2  13   2-13.9702 89.3004   3
   2  13   3 2095.73 446.891   3
   2  13   4-215.446 132.342   3
   2  14  -2 489.091 176.248   3
   2  14  -1-96.1070 171.117   3
  -2  14   1 297.189 201.627   3
  -2  14   0 1103.88 335.005   3
  -3   0  23 28.2424 90.7717   2
  -3   0  22 690.960 271.752   2
  -3   0  21-90.9907 103.000   2
  -3   0  20 263.651 146.528   2
  -3   0  19 135.294 161.781   2
  -3   0  18 1635.17 325.723   2
  -3   0  17-35.8825 80.2721   2
  -3   0  17-17.2331 60.3140   3
  -3   0  16 72.1720 103.565   2
  -3   0  16 404.011 141.705   3
  -3   0  15-8.68720 76.9029   3
  -3   0  15-65.5443 106.915   2
  -3   0  14 479.012 122.338   3
  -3   0  14 565.410 172.205   2
  -3   0  13 80.9823 56.1558   2
  -3   0  13-84.4987 59.4312   3
  -3   0  12 1023.03 188.070   3
  -3   0  12 1727.35 263.448   2
  -3   0  11-19.5899 48.1432   3
  -3   0  11 34.7452 95.6914   2
  -3   0  10 32040.5 1071.52   2
   3   0 -10 30164.0 925.918   3
  -3   0  10 30713.6 993.703   3
  -3   0   9 49.3918 52.2423   2
  -3   0   9 64.1607 59.2294   3
   3   0  -9 44.2109 37.6088   3
  -3   0   8 24542.8 827.768   2
   3   0  -8 23104.6 767.260   3
  -3   0   8 24523.8 819.163   3
  -3   0   7 18.7850 49.0848   3
  -3   0   7-31.4375 53.3610   2
  -3   0   7 82.1129 50.0491   4
   3   0  -7 12.5136 48.6404   3
  -3   0   6 13696.6 569.217   3
  -3   0   6 14226.4 533.382   2
   3   0  -6 14126.2 558.634   3
  -3   0   6 13758.4 505.920   4
   3   0  -5 98.8638 56.6956   3
  -3   0   5 17.4109 36.0549   2
  -3   0   5-12.3247 52.3072   3
   3   0  -5 10.7904 35.5940   2
   3   0  -4 197573. 2908.92   3
  -3   0   4 196807. 2903.46   3
   3   0  -4 195094. 2627.82   2
  -3   0   4 198324. 2632.23   2
   3   0  -3-4.87549 61.6281   3
  -3   0   3-58.2928 61.5121   3
  -3   0   3-36.9523 34.3010   2
   3   0  -3 68.5772 40.4781   2
  -3   0   2 6188.44 181.784   2
  -3   0   2 6372.58 345.362   3
   3   0  -2 5791.00 328.541   3
   3   0  -2 6206.49 187.572   2
  -3   0   1 33.4004 50.3476   3
   3   0  -1-56.2559 61.0573   3
  -3   0   0 6038.42 329.604   3
   3   0   0 5123.11 309.296   3
   3   0   0 5622.45 270.848   1
  -3   0  -1 44.2040 51.2255   3
  -3   0  -1-15.4921 38.6477   1
   3   0   1-36.4963 42.1348   1
   3   0   1 93.2920 67.7587   3
   3   0   2 34279.6 863.325   3
  -3   0  -2 34209.8 837.244   1
   3   0   2 34577.9 804.294   1
  -3   0  -3 24.3342 44.1557   1
   3   0   3 8.02021 58.3498   1
   3   0   3 123.595 67.0541   2
   3   0   4 738.931 111.596   2
  -3   0  -4 950.014 144.576   1
   3   0   4 860.442 137.966   1
   3   0   5-37.1625 57.9151   2
   3   0   5-54.9541 55.6681   1
   3   0   6 7566.90 418.645   1
   3   0   6 7868.49 438.311   2
   3   0   6 7724.05 321.224   3
   3   0   7 33.1059 38.4376   3
   3   0   7-9.01424 54.3571   1
   3   0   7-108.553 70.3217   2
   3   0   8 19982.9 778.474   1
   3   0   8 20697.3 822.478   2
   3   0   8 20129.1 591.411   3
   3   0   9 81.2575 44.5644   3
   3   0   9-83.6790 86.4345   1
   3   0   9-21.3737 64.2666   2
  -3   0  -9-98.3612 108.994   4
   3   0  10 1314.90 230.957   2
  -3   0 -10 1091.24 221.448   4
   3   0  10 1313.84 153.497   3
   3   0  10 1067.36 193.670   1
  -3   0 -11-4.13021 78.6649   4
   3   0  11 109.599 123.075   2
   3   0  11-26.3426 31.0568   3
  -3   0 -12 11145.6 723.095   4
   3   0  12 10360.1 696.989   2
   3   0  12 10475.4 495.654   3
   3   0  13 123.917 139.811   2
   3   0  13-13.1696 48.7161   3
  -3   0 -13 136.381 122.436   4
  -3   0 -14-49.3229 72.3705   4
   3   0  14 78.7366 82.7255   2
   3   0  14 109.966 56.8974   3
  -3   0 -15-7.76963 70.3575   4
   3   0  15-20.8375 91.6865   2
   3   0  16 79.8722 85.8666   2
  -3   0 -16 86.3181 111.324   4
  -3   0 -17 7.92175 73.2386   4
   3   0  17 208.171 143.469   2
  -3   0 -18 746.762 218.148   4
   3   0  18 812.429 266.925   2
  -3   0 -19-34.2331 68.8662   4
   3   0  19 94.3515 132.660   2
  -3   0 -20 86.2509 69.7540   4
   3   0  20-62.1582 72.5909   2
  -3   0 -21 31.9721 133.487   4
   3   0  21 137.168 116.036   2
  -3  -1  23 54.6573 69.2242   2
  -3   1  23-15.8977 164.858   2
  -3   1  22 8.04798 101.890   2
  -3  -1  22 221.655 175.577   2
  -3  -1  21 65.7996 136.522   2
  -3   1  21 26.4798 77.0372   2
  -3  -1  20 264.248 153.677   2
  -3   1  20 239.522 157.300   2
  -3  -1  19-155.991 177.605   2
  -3   1  19 81.1447 89.1014   2
  -3   1  18 1246.05 267.328   3
  -3   1  18 849.141 242.499   2
  -3  -1  18 1381.61 303.120   2
  -3  -1  17 2274.47 373.107   2
  -3   1  17 2392.65 349.675   3
  -3   1  17 2306.73 383.844   2
  -3  -1  16 41.6949 57.7593   3
  -3   1  16 177.043 106.458   2
  -3  -1  16-127.051 85.2272   2
  -3   1  16-27.4081 63.4603   3
   3  -1 -16 32.2669 62.1439   4
  -3   1  15 192.452 111.776   3
  -3   1  15 62.5807 77.3629   2
  -3  -1  15 122.382 113.549   2
   3  -1 -15 17.1188 52.7204   4
  -3  -1  15 144.188 80.7493   3
  -3   1  14 848.207 219.454   2
  -3   1  14 739.554 180.807   3
  -3  -1  14 816.942 215.046   2
  -3  -1  14 685.500 148.743   3
   3  -1 -14 818.755 179.707   4
  -3   1  13 1785.38 266.315   3
  -3  -1  13 2027.01 252.752   3
   3  -1 -13 2065.07 269.757   4
  -3  -1  13 1716.96 274.602   2
   3   1 -13 1732.33 207.334   3
  -3   1  13 1968.64 301.916   2
  -3  -1  12 388.780 116.243   3
  -3  -1  12 164.053 83.9666   2
  -3   1  12 135.191 48.7800   3
  -3   1  12 127.579 96.3403   2
   3   1 -12 106.605 50.4462   3
   3  -1 -12 210.127 90.8329   4
  -3   1  11 2858.38 303.709   3
  -3  -1  11 2356.66 260.919   3
   3   1 -11 2360.63 237.486   3
  -3  -1  11 2454.67 300.792   2
  -3   1  11 2780.38 323.132   2
   3  -1 -11 2541.51 286.625   4
   3  -1 -10-60.6308 63.5861   4
  -3  -1  10 156.540 78.3218   3
  -3   1  10 63.7650 60.2122   3
  -3  -1  10-75.4513 77.1780   2
   3   1 -10 15.4764 34.0203   3
  -3   1  10 45.6950 70.0090   2
  -3  -1   9 4943.94 385.384   2
  -3  -1   9 4867.69 351.231   3
   3   1  -9 4772.40 328.727   3
   3  -1  -9 4265.96 335.254   4
  -3   1   9 4253.88 356.529   2
  -3   1   9 4791.61 375.261   3
  -3  -1   8 212.667 68.9983   4
  -3  -1   8 293.753 87.8793   3
   3   1  -8 64.5541 30.0703   3
  -3  -1   8 227.904 90.2787   2
  -3   1   8-5.94025 59.1885   3
   3  -1  -8 381.041 100.191   3
  -3   1   8 15.0116 46.0838   2
  -3  -1   7 648.459 124.842   2
   3  -1  -7 820.200 144.441   3
  -3  -1   7 902.654 149.040   3
   3   1  -7 778.730 134.623   3
  -3  -1   7 934.578 122.843   4
  -3   1   7 799.593 143.895   3
   3   1  -6 2028.04 208.913   2
   3  -1  -6 2005.30 212.592   3
  -3   1   6 1751.48 202.959   3
  -3  -1   6 1837.61 193.591   2
  -3   1   6 1957.46 195.913   4
   3   1  -6 1748.90 194.492   3
  -3  -1   6 1761.87 200.001   3
  -3  -1   5 13514.7 488.462   2
  -3   1   5 13707.4 510.108   4
   3  -1  -5 14588.3 570.221   3
   3   1  -5 14225.0 561.687   3
  -3  -1   5 13262.3 546.413   3
   3   1  -5 14065.9 511.500   2
  -3   1   5 14039.9 566.561   3
   3   1  -4 35890.2 943.240   3
  -3  -1   4 35968.7 931.777   3
  -3   1   4 35629.5 927.092   3
  -3  -1   4 35354.9 789.625   2
   3   1  -4 37176.3 820.554   2
   3  -1  -4 36386.0 929.154   3
  -3  -1   3 10947.1 476.303   3
   3   1  -3 11587.5 506.088   3
   3   1  -3 10941.5 372.511   2
  -3   1   3 11052.4 470.892   3
   3  -1  -3 10933.7 469.782   3
   3  -1  -2 8710.26 401.517   3
  -3   1   2 8626.68 400.144   3
   3   1  -2 9013.33 444.595   3
  -3  -1   2 8242.89 412.319   3
  -3   1   1 1960.66 182.975   3
   3   1  -1 1976.38 210.244   3
   3  -1  -1 2039.40 187.052   3
   3  -1   0 35233.5 833.261   3
  -3  -1   0 34595.6 774.479   1
  -3   1   0 33766.2 827.253   3
   3   1   0 34773.8 756.921   1
  -3   1  -1 11150.7 307.187   2
   3  -1   1 12399.5 445.113   3
  -3  -1  -1 11520.0 436.196   1
   3   1   1 12000.0 421.294   1
  -3   1  -1 11865.9 446.448   3
   3  -1   1 11545.7 411.992   1
   3   1   2 18932.6 574.468   1
  -3   1  -2 19529.3 495.321   2
  -3   1  -2 19458.1 582.455   3
   3  -1   2 19485.8 569.119   1
   3  -1   2 18910.2 558.797   3
   3  -1   2 19421.2 482.782   2
  -3  -1  -2 19745.3 616.310   1
  -3   1  -2 19202.9 589.775   1
   3   1   3 12132.6 470.630   1
   3  -1   3 12016.2 425.722   3
  -3   1  -3 11251.1 469.514   1
  -3   1  -3 12425.4 445.512   3
  -3  -1  -3 11966.0 495.734   1
  -3   1  -3 11523.1 415.309   2
   3  -1   3 11923.2 418.152   2
   3  -1   3 11841.2 445.775   1
   3  -1   4 25.2463 43.2989   1
   3  -1   4 42.0543 44.8873   2
   3  -1   4 54.2141 38.9457   3
   3   1   4 140.748 68.5624   1
  -3   1  -4 43.5925 47.7212   2
  -3   1  -4-0.33691 48.6623   1
   3   1   5 412.432 108.016   1
   3  -1   5 222.859 63.1494   3
   3  -1   5 302.190 86.7397   2
   3  -1   5 211.534 84.2587   1
  -3   1  -5 210.782 66.3774   2
   3   1   6 56.4256 47.6563   1
   3  -1   6 59.1953 61.2729   1
   3  -1   6 39.3575 54.4180   2
   3  -1   6 69.1675 33.0126   3
   3   1   6 11.4513 38.0450   3
   3  -1   7 11106.2 431.132   3
   3  -1   7 11371.8 536.162   1
   3  -1   7 11444.8 574.466   2
   3   1   7 11595.4 570.315   1
   3   1   7 11494.9 470.976   3
   3  -1   7 11663.2 342.289   3
   3  -1   8 2960.50 173.194   3
   3  -1   8 3014.01 309.054   2
   3  -1   8 3204.30 290.053   1
   3   1   8 3256.39 260.128   3
   3   1   8 2897.71 299.310   1
   3  -1   8 3339.38 237.327   3
  -3  -1  -8 2871.55 352.051   4
   3  -1   9 223.207 67.4543   3
   3  -1   9 337.138 107.404   1
   3   1   9 292.030 100.135   1
   3  -1   9 292.267 58.4018   3
  -3   1  -9 226.025 103.172   4
  -3  -1  -9-58.4349 74.5345   4
   3   1   9 150.483 53.9682   3
   3  -1   9 261.251 109.872   2
   3   1   9 186.084 77.8059   2
   3  -1  10 507.883 139.946   1
   3   1  10 297.991 97.5783   3
   3  -1  10 238.264 65.0640   3
   3   1  10 251.780 114.475   1
  -3   1 -10 90.1164 61.0490   4
  -3  -1 -10 198.519 82.2487   4
   3  -1  10 219.970 53.6076   3
   3   1  10 294.649 109.595   2
   3  -1  10 392.275 133.619   2
  -3   1 -11 2285.75 309.195   4
   3   1  11 1968.43 294.134   2
   3  -1  11 2949.88 325.089   1
   3  -1  11 2048.91 289.546   2
   3   1  11 2384.30 250.495   3
   3  -1  11 2063.46 199.879   3
   3  -1  11 2692.54 191.526   3
  -3  -1 -11 2931.60 382.843   4
   3  -1  12 182.482 66.7527   3
  -3   1 -12 338.012 134.448   4
   3  -1  12 371.353 151.702   2
  -3  -1 -12 366.798 156.053   4
   3  -1  12 232.636 56.8945   3
   3   1  12 107.742 89.0443   2
   3   1  12 189.410 82.8070   3
   3  -1  13 821.462 114.448   3
  -3  -1 -13 692.407 180.988   4
   3  -1  13 589.141 161.395   2
  -3   1 -13 843.706 203.147   4
   3   1  13 783.548 204.527   2
   3   1  13 721.626 148.367   3
  -3  -1 -14 744.331 232.576   4
   3  -1  14 1013.57 249.000   2
  -3   1 -14 1030.07 211.745   4
   3   1  14 852.834 222.430   2
   3   1  14 984.981 183.514   3
  -3   1 -15 549.787 173.523   4
   3  -1  15 921.719 240.653   2
   3   1  15 468.125 179.016   2
   3   1  15 513.749 130.537   3
  -3  -1 -15 520.736 174.257   4
   3   1  16-85.3156 105.092   2
   3  -1  16-89.1583 70.7201   2
  -3   1 -16-13.6862 68.7561   4
  -3  -1 -16-19.9531 94.9913   4
  -3   1 -17 244.401 124.391   4
  -3  -1 -17 158.013 148.027   4
   3  -1  17 166.618 126.460   2
   3   1  17 113.269 137.207   2
   3   1  18 1096.78 293.343   2
  -3   1 -18 1428.48 271.500   4
  -3  -1 -18 990.213 270.459   4
   3  -1  18 878.568 257.545   2
  -3  -1 -19 456.765 184.087   4
  -3   1 -19 431.080 178.761   4
   3  -1  19 227.401 159.235   2
   3   1  19 410.520 203.842   2
   3   1  20 1155.13 294.203   2
   3  -1  20 715.012 246.441   2
  -3  -1 -20 983.098 269.580   4
   3  -1  21-24.8521 72.1760   2
   3   1  21-295.221 202.510   2
  -3  -1 -21 122.827 182.700   4
  -3  -1 -22-39.7865 81.3871   4
  -3   2  23 584.204 221.804   2
  -3  -2  23 637.434 254.171   2
  -3  -2  22 155.308 86.7288   2
  -3   2  22 60.2029 128.853   2
  -3  -2  21 466.407 178.697   2
  -3   2  21 927.393 287.195   2
  -3  -2  20 161.037 95.1982   2
  -3   2  20 79.2360 107.397   2
  -3  -2  19-182.840 159.348   2
  -3   2  19 47.7638 99.2756   3
  -3   2  19 102.661 81.2926   2
  -3   2  18 819.434 222.217   3
  -3   2  18 752.316 235.438   2
  -3  -2  18 669.647 214.672   2
   3  -2 -18 406.205 158.394   4
  -3  -2  17 1898.40 327.497   2
  -3   2  17 1771.43 338.004   2
   3  -2 -17 1247.63 265.424   4
  -3   2  17 1971.36 332.971   3
  -3   2  16 467.989 159.707   3
   3  -2 -16 222.535 102.210   4
  -3   2  16 93.1281 82.0923   2
  -3  -2  16 384.375 119.162   2
  -3  -2  15 1253.31 185.297   3
  -3   2  15 1211.81 243.361   3
  -3  -2  15 963.001 217.921   2
  -3   2  15 1009.11 235.645   2
   3  -2 -15 1180.84 234.636   4
  -3   2  14 51.0726 61.2887   3
  -3   2  14 24.6048 81.0919   2
  -3  -2  14 18.4553 42.6572   3
  -3  -2  14 56.7837 57.9803   2
   3   2 -14 67.0065 53.3916   3
   3  -2 -14 114.724 80.0588   4
  -3  -2  13 5463.23 493.373   2
   3  -2 -13 6082.99 499.941   4
  -3   2  13 5367.16 472.958   3
  -3   2  13 5450.37 498.993   2
  -3  -2  13 4843.94 361.082   3
   3   2 -13 5060.16 327.564   3
   3   2 -12 5341.98 338.529   3
  -3  -2  12 4670.35 351.004   3
   3  -2 -12 6040.58 482.296   4
  -3   2  12 5879.45 502.676   2
  -3  -2  12 5029.88 464.053   2
  -3   2  12 4959.74 449.205   3
  -3  -2  11 3246.03 359.123   2
  -3   2  11 3023.55 335.531   3
  -3  -2  11 3422.61 294.353   3
   3  -2 -11 3139.82 333.800   4
   3   2 -11 3296.23 266.669   3
  -3  -2  10 7940.08 527.863   2
   3   2 -10 7312.69 408.060   3
  -3  -2  10 6844.51 412.017   3
  -3   2  10 7468.65 510.212   3
   3  -2 -10 7942.73 510.305   4
  -3  -2   9 137.535 90.0407   2
  -3  -2   9 167.413 73.6675   3
  -3  -2   9 29.6810 33.0580   4
   3   2  -9 97.4781 49.0268   3
  -3   2   9 89.9829 54.6695   3
   3  -2  -9 169.611 80.3007   4
  -3  -2   8 17.2579 30.4947   4
  -3  -2   8-0.89855 50.0071   3
  -3  -2   8 75.4449 75.9896   2
   3   2  -8-48.4935 51.4756   3
  -3   2   8 65.8573 88.9069   3
   3  -2  -8 51.7226 60.1946   4
  -3  -2   7 833.416 129.510   3
  -3   2   7 923.038 173.384   3
   3   2  -7 765.618 137.991   3
   3  -2  -7 785.165 141.944   4
  -3  -2   7 675.473 128.782   2
  -3  -2   7 974.734 119.702   4
  -3  -2   6 2613.30 239.343   3
  -3   2   6 2379.35 250.502   3
   3   2  -6 2345.44 231.837   3
  -3   2   5 143.370 76.8684   3
   3   2  -5 370.455 110.764   3
   3   2  -5 369.051 98.6457   2
   3  -2  -5 311.617 98.7882   3
  -3   2   5 216.974 66.9175   4
   3   2  -4 1745.48 204.194   3
   3  -2  -4 2078.49 216.197   3
  -3   2   4 1687.52 179.754   4
  -3   2   4 1449.63 183.099   3
   3   2  -3 13356.8 589.701   3
   3  -2  -3 12951.8 529.691   3
  -3   2   3 13942.9 550.632   3
  -3   2   2 107920. 1850.48   3
   3  -2  -2 109295. 1859.17   3
  -3   2   1 3415.67 253.020   3
   3   2  -1 3330.13 200.185   1
   3  -2  -1 3503.88 250.281   3
  -3   2   0 461.952 93.1494   3
  -3  -2   0 531.671 90.8651   1
   3   2   0 536.040 80.3462   1
   3  -2   0 577.746 101.875   3
  -3   2  -1 19039.5 590.550   3
   3  -2   1 18192.2 550.399   3
  -3  -2  -1 18201.7 568.970   1
   3   2   1 17565.2 539.265   1
   3  -2   2 2062.37 168.646   3
  -3   2  -2 1854.60 170.585   3
  -3   2  -2 1758.97 156.445   2
  -3  -2  -2 1838.95 182.216   1
   3  -2   2 1824.55 164.962   1
   3   2   2 1721.30 169.864   1
  -3  -2  -3 3695.55 280.015   1
   3  -2   3 3846.98 219.142   3
  -3   2  -3 3969.20 259.714   2
  -3   2  -3 4016.70 239.901   3
   3   2   3 3964.10 268.730   1
  -3   2  -3 3926.81 267.215   1
   3  -2   3 3990.90 249.621   1
  -3   2  -4 12.1862 39.4885   2
   3  -2   4 5.44941 36.2137   1
   3   2   4 39.8521 44.1131   3
  -3   2  -4-56.8831 61.5144   1
  -3   2  -4 88.3780 48.4324   3
   3   2   4-31.2173 49.9452   1
   3  -2   4 50.4973 39.6747   3
   3   2   5 821.177 129.183   3
  -3   2  -5 596.598 118.268   1
   3  -2   5 643.386 117.229   2
   3  -2   5 684.139 81.9270   3
   3   2   5 920.353 149.317   1
   3  -2   5 788.653 125.699   1
   3   2   6 669.869 121.835   3
   3   2   6 565.748 130.496   1
   3  -2   6 722.048 133.364   2
   3  -2   6 543.714 65.7221   3
   3  -2   6 828.899 130.237   1
   3  -2   7 34.6902 47.4893   1
   3   2   7 163.139 82.2083   1
   3  -2   7 155.460 84.6766   2
  -3  -2  -7 50.1047 80.9180   4
   3   2   7 105.371 41.1129   3
   3   2   8 1292.81 179.264   3
   3  -2   8 1337.11 210.373   2
   3  -2   8 1071.99 173.955   1
   3   2   8 1180.93 201.194   1
  -3  -2  -8 1099.58 242.128   4
   3   2   9 1337.42 187.182   3
   3   2   9 1521.86 239.853   1
   3  -2   9 1332.09 194.213   1
   3  -2   9 1273.42 215.213   2
  -3   2  -9 1327.43 200.691   4
  -3  -2  -9 1483.08 271.031   4
   3  -2  10 2820.66 303.161   1
  -3  -2 -10 3202.98 404.797   4
   3  -2  10 2762.00 329.359   2
  -3   2 -10 3050.98 322.143   4
   3   2  10 2756.86 280.353   3
   3  -2  11 4672.27 405.543   1
   3  -2  11 5517.34 490.788   2
  -3  -2 -11 5759.95 550.916   4
  -3   2 -11 5166.82 425.695   4
   3   2  11 4898.04 389.820   3
  -3  -2 -12 57.5397 67.7915   4
   3  -2  12 191.619 102.484   2
  -3   2 -12 52.2077 52.2577   4
   3   2  12 180.278 114.969   2
   3   2  12-47.2043 65.4100   3
  -3  -2 -13 177.265 126.760   4
  -3   2 -13 51.2285 78.4256   4
   3   2  13 54.2527 42.8771   3
   3  -2  13-80.4662 139.561   2
   3   2  13 162.117 119.168   2
  -3   2 -14-50.2483 82.4243   4
  -3  -2 -14-110.822 98.4305   4
   3  -2  14 58.5516 90.4315   2
   3   2  14 38.8661 80.2953   2
   3   2  14 21.6717 50.9743   3
  -3  -2 -15 106.894 102.487   4
   3  -2  15-43.9983 133.109   2
  -3   2 -15 158.671 104.884   4
   3   2  15 127.856 88.4950   2
   3   2  15 86.1725 64.3719   3
   3  -2  16 133.278 144.488   2
  -3  -2 -16 50.4459 95.8160   4
   3   2  16 36.2464 49.2367   3
   3   2  16 245.029 152.518   2
  -3   2 -16 138.908 87.2072   4
  -3  -2 -17 263.519 125.221   4
   3  -2  17-66.0009 102.779   2
   3   2  17 53.3092 85.7315   2
  -3   2 -17 40.3525 44.6458   4
   3  -2  18 427.000 221.432   2
   3   2  18 233.781 149.760   2
  -3  -2 -18-33.8683 107.145   4
   3  -2  19 228.463 180.780   2
   3   2  19 41.4883 79.1918   2
  -3  -2 -19-16.1326 113.348   4
   3   2  20 92.7049 111.969   2
  -3  -2 -20-31.5555 123.901   4
   3  -2  20-10.6652 77.9047   2
   3   2  21 114.679 84.4684   2
  -3  -2 -21 162.848 148.087   4
   3  -2  21 49.0523 78.5358   2
  -3  -2 -22 728.063 267.374   4
  -3   3  22 481.640 226.791   2
  -3  -3  22 1039.86 311.641   2
  -3  -3  21 1235.51 326.895   2
  -3   3  21 2081.76 450.817   2
  -3  -3  20 239.578 150.504   2
  -3   3  20-10.1202 91.1726   2
  -3   3  19 2068.67 384.979   3
   3  -3 -19 1822.22 356.337   4
  -3   3  19 2030.17 412.651   2
  -3  -3  19 1984.35 378.450   2
  -3  -3  18 153.760 157.105   2
   3  -3 -18 91.2331 123.251   4
  -3   3  18-94.4391 96.5779   3
  -3   3  18 288.400 218.472   2
   3  -3 -17 24.4955 72.6301   4
  -3  -3  17 199.982 119.879   2
  -3   3  17 275.327 118.764   3
  -3   3  17 219.711 166.274   2
  -3   3  16-37.5861 74.5853   3
  -3  -3  16 12.6628 62.8029   2
   3  -3 -16-51.2804 116.102   4
  -3   3  16 191.748 173.521   2
  -3  -3  15 1295.63 276.616   2
  -3   3  15 1442.34 300.855   2
  -3   3  15 1026.05 228.609   3
   3  -3 -15 1627.63 295.428   4
   3  -3 -14 8620.99 644.832   4
  -3  -3  14 8519.28 659.682   2
  -3   3  14 8623.38 662.643   3
  -3  -3  13 1716.51 298.892   2
  -3   3  13 1458.53 255.361   3
   3  -3 -13 1426.28 261.037   4
   3   3 -13 1367.70 158.323   3
  -3  -3  12 1210.98 232.642   2
   3  -3 -12 635.916 149.439   4
   3   3 -12 686.261 117.831   3
  -3   3  12 635.215 167.293   3
   3   3 -11 56.4404 59.0634   3
  -3  -3  11 23.5738 25.9643   4
   3  -3 -11 57.1215 88.7094   4
  -3   3  11-48.0410 81.0432   3
   3  -3 -10 1265.25 209.741   4
   3   3 -10 1139.42 164.371   3
  -3   3  10 930.657 187.219   3
  -3  -3  10 1135.16 144.044   4
   3  -3  -9 1194.24 202.220   4
   3   3  -9 1088.65 164.626   3
  -3   3   9 1111.03 204.760   3
  -3  -3   9 1162.33 137.966   4
  -3   3   8 158.537 83.9501   3
   3  -3  -8 74.7944 80.8774   4
   3   3  -8 80.7304 54.9226   3
  -3  -3   8 148.643 46.2848   4
   3   3  -7 204.453 88.4237   3
   3  -3  -7 195.214 77.9381   4
  -3   3   7 215.307 116.109   3
   3   3  -6 4933.01 370.298   3
  -3   3   6 4105.19 357.954   3
   3  -3  -6 4458.99 337.911   4
   3   3  -5 4676.21 368.974   3
  -3   3   5 5210.34 384.922   3
  -3   3   4 17216.3 687.887   3
  -3   3   4 17002.0 618.185   4
   3  -3  -3 170.640 86.7844   3
  -3   3   3 153.836 53.7660   4
  -3   3   3 207.687 91.4728   3
   3  -3  -2 4621.17 319.784   3
  -3   3   2 4195.92 263.209   4
  -3   3   2 4664.17 325.653   3
   3   3  -2 4225.25 208.323   1
   3   3  -1 3580.99 205.108   1
  -3   3   1 3813.40 285.219   3
  -3  -3   1 3792.86 221.954   1
   3  -3  -1 3743.09 275.573   3
  -3   3   0 14.0149 54.0583   3
   3   3   0 58.6886 55.5649   1
  -3  -3   0 26.6437 31.5796   1
   3  -3   0 97.9346 66.5551   3
  -3   3  -1 7.44642 40.7754   3
  -3  -3  -1 13.0982 34.3009   1
   3   3   1 45.4689 34.4325   1
   3  -3   1-56.3507 41.7160   3
   3  -3   2 3531.24 231.482   3
   3   3   2 3879.91 260.116   1
  -3  -3  -2 3707.65 274.582   1
   3  -3   2 4000.47 238.422   1
  -3   3  -2 4074.86 270.769   3
   3   3   3 11664.2 491.258   1
   3  -3   3 12011.8 446.749   1
  -3   3  -3 12477.8 468.849   3
   3  -3   3 11319.3 407.123   3
  -3   3  -3 12030.9 522.942   2
   3   3   3 11483.3 523.215   3
  -3   3  -4 5287.70 327.380   1
   3   3   4 6185.63 368.242   1
   3   3   4 5679.70 373.695   3
   3  -3   4 5923.50 315.399   1
  -3   3  -4 6024.23 305.111   3
   3  -3   4 5953.93 259.221   3
   3  -3   5 9461.59 301.238   3
   3  -3   5 10176.9 431.902   1
   3   3   5 9070.31 477.919   1
  -3   3  -5 8756.08 448.588   1
  -3   3  -5 9272.64 359.687   3
   3   3   5 9192.90 491.849   3
   3  -3   6 10623.3 465.311   1
  -3   3  -6 10401.2 332.250   3
   3   3   6 10614.0 550.624   1
   3  -3   6 10397.7 266.393   3
   3   3   6 10905.2 549.453   3
  -3  -3  -6 10756.6 698.277   4
   3   3   7 39.2918 52.8590   3
   3   3   7 65.0849 70.0381   1
  -3  -3  -7-11.8284 69.7073   4
   3  -3   7 102.738 54.1588   1
  -3  -3  -8-67.8832 102.139   4
   3  -3   8 58.0988 43.1788   1
   3   3   8 42.7854 58.6816   3
   3   3   8 2.61730 62.2244   1
   3  -3   9 21.1882 78.8653   2
   3  -3   9 27.6624 70.7879   1
  -3   3  -9 11.7035 45.1122   4
  -3  -3  -9 8.21791 84.3389   4
   3   3   9 66.6737 72.8163   3
  -3   3 -10 100.542 41.4939   4
   3   3  10 88.0936 55.0698   3
   3  -3  10 382.609 151.793   2
   3  -3  10 99.5854 68.5223   1
  -3  -3 -10-60.8223 143.345   4
   3  -3  11-35.0494 98.6278   2
  -3  -3 -11-71.3845 108.621   4
  -3   3 -11 79.1911 38.2381   4
   3   3  11 52.9891 66.8267   3
   3   3  12 576.964 147.940   3
  -3  -3 -12 737.883 238.691   4
   3  -3  12 868.681 210.839   2
  -3   3 -12 737.364 153.695   4
  -3  -3 -13 422.172 175.628   4
   3  -3  13 324.462 131.838   2
  -3   3 -13 505.948 143.605   4
   3   3  13 470.046 144.414   3
   3  -3  14 256.648 136.845   2
  -3  -3 -14 423.475 193.016   4
   3   3  14 351.887 140.316   3
  -3   3 -14 347.083 120.968   4
   3   3  14 352.140 140.061   2
  -3   3 -15 2475.42 307.325   4
   3   3  15 2175.81 357.521   2
   3  -3  15 2797.03 417.134   2
  -3  -3 -15 2635.66 427.314   4
   3   3  15 2925.91 374.434   3
  -3  -3 -16 31.5758 89.1566   4
   3  -3  16-212.908 115.077   2
   3   3  16 14.9644 65.4625   3
   3   3  16 60.2978 103.487   2
  -3  -3 -17 115.588 111.987   4
   3  -3  17 326.657 158.288   2
   3   3  17 26.9924 101.142   2
  -3  -3 -18-22.7907 87.9683   4
   3   3  18 62.1922 69.8647   2
   3  -3  19-59.8547 105.535   2
  -3  -3 -19-52.9462 76.7598   4
   3   3  19 6.11070 148.437   2
  -3  -3 -20 688.426 227.802   4
   3   3  20 1119.11 330.688   2
   3  -3  20 897.307 279.863   2
  -3  -3 -21-67.2899 81.9049   4
   3  -3  21-165.330 135.859   2
  -3   4  22 112.735 199.242   2
  -3   4  21 252.941 135.933   2
  -3   4  20 2997.71 517.384   2
  -3   4  20 3361.95 524.130   3
  -3   4  19 181.704 134.590   2
  -3   4  19 105.687 92.0158   3
   3  -4 -19 99.4040 108.070   4
   3  -4 -18 2568.71 412.828   4
  -3   4  18 2311.68 404.142   3
  -3   4  18 2074.96 402.011   2
  -3   4  17 569.669 205.316   3
   3  -4 -17 541.476 199.459   4
  -3   4  17 663.090 216.213   2
  -3   4  16 608.617 221.867   3
   3  -4 -16 352.256 158.090   4
  -3   4  15 433.588 163.058   3
   3  -4 -15 407.249 166.491   4
  -3   4  14 369.319 118.535   3
   3  -4 -14 187.067 97.5656   4
   3  -4 -13 844.006 207.874   4
  -3   4  13 885.988 226.049   3
  -3   4  12 16222.6 900.234   3
  -3  -4  12 13327.9 583.052   4
   3   4 -12 15477.0 594.544   3
   3  -4 -12 15924.4 861.532   4
  -3  -4  11 5.79515 30.5526   4
   3  -4 -11 151.043 112.589   4
   3   4 -11 7.34377 45.3098   3
  -3   4  11 119.678 102.273   3
   3   4 -10 5714.65 343.990   1
  -3   4  10 6167.93 518.525   3
   3   4 -10 6245.40 415.665   3
  -3  -4  10 5809.65 302.089   4
   3  -4 -10 6605.84 503.958   4
   3   4  -9 690.530 136.734   3
  -3   4   9 698.159 168.958   3
   3  -4  -9 651.730 154.314   4
  -3  -4   9 651.443 89.1416   4
   3   4  -8 285.161 93.9092   3
  -3  -4   8 430.283 68.4158   4
  -3   4   8 609.688 168.671   3
   3  -4  -8 244.748 103.286   4
   3  -4  -7 2086.11 257.306   4
   3   4  -7 2112.34 267.231   3
  -3   4   7 2618.19 316.877   3
   3   4  -6 21641.6 887.511   3
  -3   4   6 22915.9 916.678   3
   3  -4  -6 24261.6 851.672   4
  -3   4   5 5687.64 434.166   3
  -3   4   4 8882.08 524.233   3
   3   4  -4 8750.92 277.985   1
  -3   4   3 5998.17 420.551   3
   3   4  -3 6684.41 240.286   1
  -3   4   2 421.495 119.336   3
   3   4  -2 326.592 58.9131   1
  -3   4   2 226.659 74.3070   4
   3   4  -1 2786.68 177.084   1
  -3  -4   1 2698.13 191.959   1
  -3   4   1 2786.63 266.762   3
  -3   4   1 2618.19 209.660   4
   3   4   0 1857.43 158.969   1
   3  -4   0 1611.10 194.320   3
  -3   4   0 1543.21 151.997   4
  -3  -4   0 1720.04 170.232   1
  -3   4   0 1686.50 204.507   3
   3  -4   1 15.4712 47.8273   3
  -3   4  -1 66.1469 57.3720   3
  -3  -4  -1 50.3091 28.4086   1
   3   4   1 14.2437 48.7798   1
   3   4   1 9.39712 76.8289   3
   3   4   2 3816.21 321.685   3
  -3  -4  -2 3125.93 260.783   1
  -3   4  -2 3171.32 258.303   3
   3   4   2 3459.68 256.781   1
   3  -4   2 3042.83 240.238   3
   3  -4   2 3389.77 222.719   1
   3  -4   3 3231.99 225.309   1
   3   4   3 3182.23 302.412   3
   3   4   3 3198.70 261.302   1
  -3   4  -3 2863.62 236.448   3
   3  -4   3 2871.75 217.187   3
  -3   4  -4 20806.8 661.189   3
   3   4   4 20034.8 719.340   1
   3  -4   4 20306.7 607.787   1
   3  -4   4 19512.3 579.103   3
   3   4   4 20629.6 798.989   3
   3  -4   5 19.5898 20.7176   3
   3   4   5-36.4401 53.3461   3
   3  -4   5 2.84819 30.1159   1
  -3   4  -5 43.3559 38.4745   3
  -3  -4  -5 3.37597 64.8349   4
   3   4   5-3.20202 37.8402   1
  -3   4  -6 1395.33 142.404   3
   3   4   6 1518.91 210.352   1
  -3   4  -6 1141.97 162.308   1
  -3  -4  -6 1665.86 275.578   4
   3  -4   6 1559.57 170.355   1
   3  -4   6 1404.29 113.232   3
   3   4   6 1444.30 224.897   3
  -3   4  -7 7.24468 11.9925   3
   3   4   7 39.3755 57.9004   3
   3  -4   7 21.6073 38.5453   1
  -3  -4  -7 107.909 80.7261   4
   3   4   8 44.8157 53.6079   3
   3  -4   8 177.368 68.8474   1
  -3  -4  -8 264.031 145.467   4
  -3   4  -8 210.598 67.9566   4
   3  -4   9 508.721 121.440   1
   3   4   9 197.510 77.0106   3
  -3   4  -9 312.366 81.0847   4
  -3  -4  -9 463.589 180.407   4
  -3   4 -10 39.6540 40.4497   4
   3   4  10-45.8793 49.6066   3
  -3  -4 -10 36.7371 77.0781   4
   3  -4  10 58.9935 66.5578   1
   3   4  11 959.395 207.507   3
  -3   4 -11 1124.62 166.538   4
  -3  -4 -11 1253.13 281.553   4
  -3  -4 -12-207.715 132.453   4
   3   4  12 110.220 81.0823   3
  -3   4 -12-36.5032 28.6233   4
  -3  -4 -13 743.156 245.018   4
  -3   4 -13 638.122 133.722   4
   3   4  13 432.924 157.172   3
   3   4  14 28.0517 69.1807   3
  -3  -4 -14-52.9076 123.580   4
  -3  -4 -15 769.648 241.544   4
   3   4  15 997.762 240.344   3
  -3  -4 -16-28.2406 109.092   4
   3   4  16-27.4570 82.9873   3
   3   4  16-150.941 91.7145   2
  -3  -4 -17 159.716 146.612   4
   3   4  17-49.3033 83.0695   3
  -3  -4 -18 882.102 280.434   4
   3   4  18 1155.23 313.044   2
  -3  -4 -19-161.028 153.402   4
   3   4  19 194.538 174.435   2
   3   4  20 202.788 186.568   2
  -3  -4 -20-118.013 148.956   4
  -3   5  21 289.742 145.700   3
  -3   5  21 212.076 127.795   2
  -3   5  20 520.153 224.029   3
  -3   5  20 207.787 168.260   2
  -3   5  19 35.7985 98.5949   3
   3  -5 -19 186.166 163.912   4
   3  -5 -18 409.133 165.302   4
  -3   5  18 331.098 178.397   3
   3  -5 -17-73.0412 122.888   4
  -3   5  17 200.176 135.244   3
  -3   5  16 1664.06 351.471   3
   3  -5 -16 1171.98 259.192   4
   3  -5 -15-105.789 124.703   4
  -3   5  15 150.847 116.937   3
  -3   5  14 415.837 172.025   3
   3  -5 -14 171.872 87.1856   4
  -3   5  13 187.271 123.226   3
   3  -5 -13 49.9441 72.2893   4
   3  -5 -12 2592.20 350.533   4
  -3   5  12 2377.35 368.435   3
   3   5 -11 902.758 172.074   3
   3  -5 -11 834.900 184.835   4
   3   5 -11 727.800 117.545   1
  -3   5  11 1075.75 253.604   3
   3   5 -10-6.32290 46.2685   3
   3   5 -10-29.7090 30.0886   1
  -3   5  10-126.401 71.6036   3
  -3  -5  10 39.2504 27.4893   4
   3  -5 -10-31.6044 55.3253   4
   3   5  -9 970.623 194.183   3
  -3  -5   9 948.979 87.1730   4
  -3   5   9 996.617 234.414   3
   3   5  -9 918.674 107.657   1
   3  -5  -9 1237.48 215.994   4
  -3  -5   8 400.423 51.8057   4
   3   5  -8 311.799 55.8310   1
  -3   5   8 355.897 150.220   3
   3   5  -8 350.564 123.696   3
   3  -5  -8 231.255 99.9870   4
   3   5  -7 2388.12 135.868   1
  -3   5   7 2367.46 320.214   3
   3  -5  -7 2402.18 282.006   4
   3   5  -6 1538.60 98.7184   1
  -3   5   6 1429.47 231.760   3
   3  -5  -6 1733.64 234.346   4
  -3   5   5 3892.57 386.944   3
   3   5  -4 10565.1 252.298   1
  -3   5   4 12344.0 669.272   3
   3   5  -3 5309.59 373.319   3
  -3   5   3 5584.47 435.768   3
   3   5  -3 5301.79 192.139   1
   3   5  -2 875.810 88.4244   1
   3   5  -2 1143.51 176.090   3
  -3   5   2 962.767 177.354   3
   3   5  -1 2986.53 186.851   1
   3   5  -1 2777.42 278.299   3
  -3   5   1 3024.52 306.475   3
  -3   5   1 2731.23 234.229   4
  -3  -5   1 2814.71 205.341   1
  -3  -5   0 389.745 80.1075   1
   3   5   0 390.690 81.3578   1
   3   5   0 407.411 123.804   3
  -3   5   0 420.958 115.341   3
  -3   5   0 456.426 90.7125   4
  -3  -5  -1 8590.98 429.708   1
  -3   5  -1 9636.88 517.016   3
  -3   5  -1 8757.00 372.373   4
   3   5   1 9138.20 405.769   1
   3   5   1 9659.16 551.838   3
  -3   5  -2 1153.97 175.074   3
   3   5   2 1700.98 185.269   1
   3  -5   2 1396.12 147.239   1
  -3  -5  -2 1116.74 200.848   4
   3   5   2 1395.25 212.826   3
  -3   5  -2 1354.81 130.999   4
   3  -5   3 609.448 96.7002   1
  -3   5  -3 593.135 83.2293   4
   3  -5   3 789.685 129.757   3
  -3  -5  -3 302.147 113.712   4
   3   5   3 558.537 144.680   3
   3   5   3 637.014 129.269   1
  -3   5  -3 738.394 138.284   3
  -3  -5  -4 5268.20 480.999   4
  -3   5  -4 5002.95 345.266   3
   3  -5   4 5102.32 282.398   1
   3  -5   4 4719.46 309.880   3
   3   5   4 5032.76 419.354   3
  -3  -5  -5 467.609 141.651   4
   3   5   5 641.685 163.956   3
   3  -5   5 359.031 79.1915   3
  -3   5  -5 519.660 104.350   3
   3  -5   5 529.979 94.7205   1
  -3   5  -6 3325.13 257.955   3
  -3  -5  -6 3465.93 407.363   4
   3  -5   6 3111.58 235.786   1
   3   5   6 3448.41 362.163   3
   3  -5   6 3022.00 202.120   3
   3   5   7 6.24341 55.1449   3
  -3  -5  -7 107.807 96.5736   4
  -3   5  -7 106.729 47.1873   3
   3  -5   7 148.247 62.7573   1
  -3  -5  -8 808.077 209.463   4
   3  -5   8 1145.93 162.151   1
   3   5   8 983.091 204.263   3
  -3   5  -8 910.202 105.856   4
  -3   5  -9 552.350 87.4665   4
  -3  -5  -9 588.004 189.924   4
   3  -5   9 549.802 119.803   1
   3   5   9 482.363 147.805   3
   3   5  10 67.0446 78.8633   3
  -3   5 -10 163.810 50.3398   4
  -3  -5 -10 233.252 137.039   4
  -3  -5 -11 595.739 201.128   4
   3   5  11 737.211 165.318   3
   3   5  12 40.1921 53.0624   3
  -3  -5 -12-92.6910 126.917   4
   3   5  13 397.257 157.240   3
  -3  -5 -13 384.558 192.678   4
  -3  -5 -14 490.065 209.855   4
   3   5  14 42.1943 55.7084   3
  -3  -5 -15 82.6355 102.569   4
   3   5  15 79.6871 76.2988   3
   3   5  16 2221.15 368.569   3
  -3  -5 -16 2975.19 491.674   4
  -3  -5 -17 791.745 270.603   4
   3   5  17 768.782 243.046   3
  -3  -5 -18 213.500 105.467   4
   3   5  18 146.754 152.804   3
   3   5  18 194.301 129.229   2
   3   5  19 404.689 218.694   2
  -3  -5 -19 264.930 182.092   4
  -3   6  21 1475.60 386.499   3
  -3   6  21 1083.16 323.158   2
  -3   6  20 474.123 219.070   3
  -3   6  20-91.7172 156.868   2
  -3   6  19-1.16939 70.2925   3
   3  -6 -19 168.913 128.700   4
   3  -6 -18 1812.53 382.748   4
  -3   6  18 1309.78 324.940   3
   3  -6 -17 1510.80 326.752   4
  -3   6  17 1525.38 344.570   3
   3  -6 -16-41.4334 117.530   4
  -3   6  16 166.327 125.040   3
  -3   6  15 135.524 138.493   3
   3  -6 -15 165.266 115.618   4
  -3   6  14 283.085 163.569   3
   3  -6 -14 311.301 154.354   4
   3  -6 -13 821.108 208.986   4
  -3   6  13 1542.90 339.156   3
   3  -6 -12 256.565 127.023   4
  -3   6  12 268.119 159.860   3
   3   6 -11 189.777 64.2145   3
  -3   6  11 12.7552 89.2684   3
   3  -6 -11 138.152 96.6759   4
   3   6 -10 188.354 71.5508   3
   3  -6 -10 345.887 113.268   4
  -3   6  10 228.990 120.355   3
   3   6  -9 1467.62 186.494   3
   3   6  -9 1100.80 96.0476   1
  -3   6   9 1290.16 271.731   3
   3  -6  -9 1221.39 231.400   4
   3   6  -8 32.0429 31.1829   3
  -3   6   8 72.0843 88.8677   3
   3  -6  -8 54.5850 57.0826   4
   3   6  -7 962.967 157.279   3
   3  -6  -7 911.523 188.558   4
  -3   6   7 660.505 180.727   3
   3   6  -6 1514.38 209.040   3
  -3   6   6 1287.31 242.815   3
   3  -6  -6 1054.16 191.825   4
  -3  -6   6 1028.86 103.999   4
  -3  -6   5 18.4494 29.0086   4
   3   6  -5 85.7905 71.7345   3
  -3   6   5 50.0973 71.7121   3
   3   6  -4 363.028 105.693   3
  -3   6   4 245.773 109.133   3
  -3   6   3 4418.65 418.501   3
   3   6  -3 4408.40 368.307   3
  -3  -6   3 3799.79 296.961   4
  -3  -6   2 3224.40 295.447   4
  -3   6   2 3331.19 361.848   3
   3   6  -2 3639.85 344.292   3
  -3  -6   1 151.737 51.9566   1
  -3  -6   1 105.407 77.9344   4
  -3   6   1 144.513 81.5126   3
   3   6  -1 365.188 127.718   3
   3   6   0-8.52693 45.7838   3
  -3  -6   0-8.53006 55.8600   4
  -3   6   0 59.3373 56.3191   4
  -3  -6   0 68.7113 37.7306   1
  -3   6   0 22.9480 49.8052   3
  -3   6  -1 2901.24 308.759   3
  -3  -6  -1 2637.93 248.685   1
   3   6   1 2904.76 329.397   3
  -3   6  -1 2485.82 212.996   4
  -3  -6  -1 2781.76 319.593   4
  -3  -6  -2 2173.28 289.651   4
   3  -6   2 2145.16 179.977   1
   3   6   2 1944.28 269.051   3
  -3   6  -2 2091.90 260.641   3
  -3   6  -2 1930.39 169.797   4
  -3   6  -3 806.056 157.210   3
   3   6   3 672.160 172.745   3
  -3  -6  -3 704.576 163.776   4
  -3   6  -3 678.493 90.7244   4
   3  -6   3 803.784 109.368   1
  -3  -6  -4 5706.93 507.399   4
   3  -6   4 5603.45 282.039   1
  -3   6  -4 6028.75 414.142   3
   3   6   4 5548.22 475.661   3
  -3   6  -4 4640.76 211.523   4
  -3  -6  -5 1626.22 290.216   4
   3  -6   5 1285.82 166.053   3
  -3   6  -5 1214.69 88.4663   4
   3  -6   5 1593.59 149.819   1
  -3   6  -5 1492.47 205.462   3
   3   6   5 1522.13 260.103   3
  -3  -6  -6 321.001 138.761   4
   3   6   6 391.302 134.806   3
  -3   6  -6 386.264 93.9741   3
   3  -6   6 377.532 81.2911   1
  -3  -6  -7 1338.84 270.944   4
   3   6   7 1198.20 255.980   3
   3  -6   7 1142.49 141.854   1
  -3   6  -7 935.747 145.717   3
   3   6   8 447.802 171.884   3
  -3  -6  -8 657.506 195.397   4
   3  -6   8 383.640 89.8099   1
  -3   6  -8 341.690 81.2088   3
  -3  -6  -9 359.198 162.083   4
   3   6   9 385.833 130.272   3
  -3  -6 -10 197.378 134.783   4
   3   6  10-39.8801 64.6281   3
   3   6  11 547.316 163.472   3
  -3  -6 -11 785.831 283.951   4
  -3  -6 -12 106.289 121.147   4
   3   6  12-75.1649 108.329   3
   3   6  13-66.8851 129.612   3
  -3  -6 -13 98.2046 123.678   4
   3   6  14 352.011 141.903   3
  -3  -6 -14 319.966 198.455   4
   3   6  15 697.750 200.328   3
  -3  -6 -15 1116.06 328.028   4
   3   6  16-91.2416 130.563   3
  -3  -6 -16 104.094 110.703   4
  -3  -6 -17 929.448 295.900   4
   3   6  17 618.434 220.994   3
   3   6  18-108.488 113.046   3
  -3  -6 -18-80.3274 132.246   4
  -3   7  22-162.260 144.039   3
  -3   7  21 29.9263 81.3492   3
  -3   7  20 84.8399 80.2038   3
  -3   7  19 108.674 93.1886   3
   3  -7 -18 57.5399 83.1175   4
  -3   7  18 367.945 188.568   3
  -3   7  17 77.1094 70.3447   3
   3  -7 -17 95.9825 158.478   4
  -3   7  16 1391.04 340.954   3
   3  -7 -16 1434.67 324.553   4
   3  -7 -15 147.234 122.399   4
  -3   7  15 196.620 157.844   3
   3  -7 -14-82.2107 109.746   4
  -3   7  14-37.5178 111.528   3
  -3   7  13 569.000 204.334   3
   3  -7 -13 571.561 183.504   4
   3  -7 -12 934.480 224.953   4
  -3   7  12 1401.04 312.130   3
   3  -7 -11-24.7047 75.6984   4
   3   7 -11 7.13550 47.0077   3
  -3   7  11 29.4894 148.190   3
   3  -7 -10 66.1039 66.4621   4
   3   7 -10 121.581 52.0139   3
  -3   7  10 144.602 166.736   3
   3  -7  -9 6442.20 551.577   4
  -3   7   9 5392.06 568.390   3
   3   7  -9 6790.40 449.498   3
   3  -7  -8 2249.28 312.289   4
  -3   7   8 2161.76 348.945   3
   3   7  -8 2174.11 260.413   3
   3  -7  -7 150.438 80.9258   4
   3   7  -7 22.6000 45.7355   3
  -3   7   7 66.8299 99.9068   3
   3   7  -6 1201.76 198.926   3
  -3   7   6 945.193 224.592   3
  -3  -7   6 951.540 86.7052   4
  -3   7   5 3140.83 399.020   3
   3   7  -5 3285.21 337.059   3
  -3  -7   5 3067.45 201.404   4
   3   7  -4 204.491 89.6214   3
  -3  -7   4 160.396 58.3895   4
  -3   7   4 97.6308 60.1684   3
  -3  -7   3 101.097 48.5024   4
   3   7  -3 211.015 96.0061   3
  -3   7   3 135.943 105.144   3
  -3  -7   2 219.899 82.7959   4
   3   7  -2 335.118 121.635   3
  -3   7   2 356.781 124.432   3
   3   7  -1 1231.49 224.421   3
  -3  -7   1 1273.63 146.951   1
  -3   7   1 1141.73 215.301   3
  -3  -7   1 1253.06 201.806   4
  -3   7   0 67.6715 83.9662   3
   3   7   0 80.3374 79.7447   3
  -3  -7   0 291.351 96.5093   4
  -3  -7   0 238.295 78.8992   1
   3   7   1 811.826 203.945   3
  -3   7  -1 402.286 93.7976   4
  -3   7  -1 860.269 203.034   3
  -3  -7  -1 636.054 153.435   4
  -3  -7  -2 2505.72 314.715   4
  -3   7  -2 2177.53 201.076   4
  -3   7  -2 2697.43 320.744   3
   3   7   2 2777.11 354.003   3
   3  -7   2 2776.22 203.652   1
  -3   7  -3 561.010 94.2035   4
  -3  -7  -3 759.392 185.834   4
   3   7   3 680.486 180.097   3
  -3   7  -3 741.256 163.569   3
   3  -7   3 814.532 104.817   1
  -3   7  -4 2393.87 165.946   4
  -3   7  -4 3234.89 335.306   3
   3   7   4 3193.04 389.458   3
   3  -7   4 3296.10 197.519   1
  -3  -7  -4 3354.30 389.893   4
   3   7   5 352.676 143.762   3
  -3   7  -5 253.814 97.9367   3
   3  -7   5 225.399 50.2833   1
  -3  -7  -5 415.209 162.481   4
  -3  -7  -6 509.444 183.546   4
   3  -7   6 378.483 67.4618   1
  -3   7  -6 269.297 96.7018   3
   3   7   6 270.636 101.438   3
  -3   7  -7 3893.99 339.908   3
   3   7   7 3636.05 437.582   3
  -3  -7  -7 4135.03 481.420   4
   3  -7   7 3829.22 229.335   1
   3   7   8 1691.54 311.031   3
  -3  -7  -8 2104.32 355.516   4
  -3  -7  -9 3019.81 432.580   4
   3   7   9 2721.52 393.790   3
  -3  -7 -10 400.544 176.381   4
   3   7  10 475.038 173.166   3
  -3  -7 -11-13.3813 97.1971   4
   3   7  11 92.4855 124.695   3
  -3  -7 -12 463.300 218.217   4
   3   7  12 104.496 118.472   3
  -3  -7 -13 439.874 222.228   4
   3   7  13 624.330 211.469   3
  -3  -7 -14 146.821 97.7327   4
   3   7  14-22.7981 77.2502   3
   3   7  15 146.668 145.730   3
  -3  -7 -15 14.9263 91.8081   4
   3   7  16 499.810 166.954   3
  -3  -7 -16 455.181 193.535   4
   3   7  17-85.4014 147.713   3
  -3  -7 -17-70.5171 144.892   4
   3   7  18 55.0111 84.9565   3
   3   7  19 104.082 143.248   3
  -3   8  20 107.363 182.336   3
  -3   8  19 66.7993 130.025   3
  -3   8  18-33.2370 160.497   3
  -3   8  17 103.989 142.570   3
  -3   8  16 1379.79 367.965   3
   3  -8 -16 1062.88 308.518   4
  -3   8  15 194.684 183.724   3
   3  -8 -15 9.34055 108.906   4
  -3   8  14 917.544 275.777   3
   3  -8 -14 927.895 244.742   4
  -3   8  13 115.434 99.1367   3
   3  -8 -13 164.003 113.483   4
  -3   8  12 1440.52 347.780   3
   3  -8 -12 1152.62 272.838   4
  -3   8  11 99.4802 84.5319   3
   3  -8 -11 35.3496 68.5687   4
   3   8 -10 188.134 81.0453   3
  -3   8  10 97.0110 103.296   3
   3  -8 -10 344.258 171.179   4
   3   8  -9 277.445 112.608   3
  -3   8   9 332.644 166.243   3
   3  -8  -9 339.770 142.551   4
   3   8  -8 217.652 97.4310   3
  -3   8   8-113.327 107.778   3
   3   8  -7 1282.28 222.830   3
  -3   8   7 1413.08 287.010   3
   3   8  -6 1427.65 242.884   3
  -3   8   6 1093.42 257.116   3
  -3   8   5 13797.8 886.473   3
   3   8  -5 14289.1 769.180   3
  -3  -8   5 13303.1 439.154   4
  -3  -8   4 18.5689 27.0256   4
   3   8  -4 84.2154 75.2415   3
  -3   8   4-47.4538 71.3576   3
  -3   8   3 540.602 177.169   3
   3   8  -3 859.623 197.563   3
  -3  -8   3 561.271 110.416   4
  -3  -8   2 473.609 107.708   4
   3   8  -2 578.820 167.109   3
  -3   8   2 510.791 172.153   3
  -3  -8   1 5079.69 394.692   4
  -3   8   1 5299.74 506.580   3
   3   8  -1 5314.41 494.615   3
  -3  -8   0 616.731 156.100   4
   3   8   0 222.856 118.399   3
  -3   8   0 103.831 101.521   3
   3   8   1 716.907 194.186   3
  -3   8  -1 933.656 215.135   3
  -3  -8  -1 1087.62 206.008   4
   3   8   2 586.945 185.290   3
  -3  -8  -2 543.737 161.575   4
   3  -8   2 500.062 83.0241   1
  -3   8  -2 673.366 181.532   3
  -3  -8  -3-18.3352 57.8746   4
  -3   8  -3 133.733 81.1945   3
   3   8   3 59.9902 91.7642   3
   3   8   4 368.280 150.000   3
  -3   8  -4 747.469 183.906   3
  -3  -8  -4 638.466 194.117   4
  -3  -8  -5 2686.47 372.877   4
  -3   8  -5 2886.87 337.312   3
   3   8   5 3099.60 418.684   3
  -3   8  -6 8114.65 567.123   3
   3   8   6 8599.13 704.870   3
  -3  -8  -6 9086.12 708.010   4
  -3  -8  -7 378.070 140.933   4
   3   8   7 425.389 181.317   3
  -3  -8  -8-18.6046 107.873   4
   3   8   8 44.6330 134.026   3
   3   8   9 152.738 130.219   3
  -3  -8  -9 129.967 100.818   4
  -3  -8 -10 309.789 152.472   4
   3   8  10 361.170 159.071   3
   3   8  11 359.083 172.267   3
  -3  -8 -11 23.8543 127.441   4
  -3  -8 -12 521.576 224.336   4
   3   8  12 136.014 125.242   3
  -3  -8 -13 59.6668 77.8472   4
   3   8  13-43.3620 92.4374   3
  -3  -8 -14-16.1126 87.0974   4
   3   8  14-75.3569 120.263   3
   3   8  15-67.5744 141.598   3
  -3  -8 -15-141.584 148.851   4
  -3  -8 -16 193.476 155.345   4
   3   8  16-6.68582 76.3616   3
   3   8  17-190.628 181.748   3
   3   8  18 48.3415 62.8549   3
  -3   9  18 162.030 165.386   3
  -3   9  17 79.3917 97.7701   3
  -3   9  16 263.912 173.740   3
  -3   9  15 218.485 164.799   3
  -3   9  14 637.056 258.703   3
  -3   9  13 556.172 223.335   3
  -3   9  12-49.4177 83.8482   3
  -3   9  11 259.427 183.476   3
  -3   9  10 234.707 165.825   3
   3   9  -9 1334.62 236.381   3
  -3   9   9 1292.94 296.719   3
  -3   9   8 4.93425 83.4862   3
   3   9  -8 236.451 113.481   3
   3   9  -7 3227.38 375.178   3
  -3   9   7 3556.63 492.767   3
   3   9  -6-36.2275 73.8352   3
  -3   9   6 64.0017 87.3348   3
   3   9  -5 2.18025 65.2608   3
  -3   9   5 120.320 123.069   3
   3   9  -4 965.640 210.828   3
  -3   9   4 799.009 233.739   3
  -3  -9   3 1907.47 211.947   4
   3   9  -3 2092.72 323.988   3
  -3   9   3 1651.34 304.433   3
   3   9  -2 20.8581 54.9261   3
  -3  -9   2 110.214 55.1276   4
  -3   9   2 158.735 131.275   3
   3   9  -1-97.2581 78.8687   3
  -3  -9   1 31.1545 42.5225   4
  -3   9   1 70.0081 99.7398   3
   3   9   0 3136.98 415.538   3
  -3   9   0 2638.36 382.468   3
  -3  -9   0 3327.17 346.840   4
   3   9   1 440.328 133.178   3
  -3  -9  -1 454.607 149.282   4
  -3   9  -1 430.525 161.614   3
  -3  -9  -2 2476.99 333.457   4
   3   9   2 2288.95 373.562   3
  -3   9  -2 2478.48 362.374   3
   3   9   3 1430.70 292.124   3
  -3   9  -3 1694.79 309.632   3
  -3  -9  -3 2014.88 305.305   4
  -3  -9  -4 115.509 101.525   4
   3   9   4 304.607 165.201   3
  -3   9  -4 317.191 144.340   3
  -3   9  -5-54.2692 77.1009   3
   3   9   5 13.2865 73.8019   3
  -3  -9  -5 60.9527 100.096   4
  -3  -9  -6 973.809 253.474   4
  -3   9  -6 542.056 163.035   3
   3   9   6 635.041 216.154   3
  -3  -9  -7 535.976 194.932   4
   3   9   7 321.043 172.329   3
  -3  -9  -8 76.0412 124.425   4
   3   9   8-34.8776 118.964   3
   3   9   9 1198.98 305.803   3
  -3  -9  -9 696.219 210.575   4
  -3  -9 -10 512.062 237.126   4
   3   9  10 295.921 139.128   3
  -3  -9 -11 409.289 202.922   4
   3   9  11 767.138 266.485   3
  -3  -9 -12 682.692 249.034   4
   3   9  12 457.743 175.659   3
   3   9  13 388.536 141.018   3
  -3  -9 -13 356.285 173.875   4
  -3  -9 -14-90.7085 142.921   4
   3   9  14-164.974 165.908   3
   3   9  15-49.2300 109.658   3
  -3  -9 -15 126.489 89.7079   4
   3   9  16 114.118 90.2765   3
  -3  10  15 797.461 277.146   3
  -3  10  14 323.732 266.075   3
  -3  10  13 358.148 150.585   3
  -3  10  12 89.9121 141.439   3
  -3  10  11-15.7655 109.381   3
  -3  10  10 22.8231 116.566   3
  -3  10   9 683.165 261.250   3
  -3  10   8 306.281 165.245   3
   3  10  -8 732.558 204.211   3
   3  10  -7 2052.33 325.648   3
  -3  10   7 2536.29 438.008   3
  -3  10   6 2695.94 456.953   3
   3  10  -6 2444.41 361.303   3
  -3  10   5 54.9083 67.6192   3
   3  10  -5 121.627 100.207   3
   3  10  -4-64.9532 52.9518   3
  -3  10   4 204.536 167.441   3
   3  10  -3 654.148 188.707   3
  -3  10   3 471.401 198.086   3
   3  10  -2 398.668 149.990   3
  -3  10   2 1440.57 316.471   3
  -3  10   1 972.292 255.658   3
   3  10  -1 864.323 237.345   3
   3  10   0 72.6903 118.857   3
  -3  10   0-116.687 91.9962   3
  -3 -10   0 61.8563 81.7007   4
   3  10   1 526.927 201.783   3
  -3 -10  -1 349.708 119.460   4
  -3  10  -1 685.455 209.616   3
  -3 -10  -2 118.364 74.7614   4
   3  10   2 95.2327 106.249   3
  -3  10  -2 331.361 141.943   3
   3  10   3 471.243 195.594   3
  -3 -10  -3 351.079 146.413   4
  -3  10  -3 465.702 173.263   3
   3  10   4 3996.03 528.019   3
  -3  10  -4 3711.81 457.026   3
  -3 -10  -4 3489.92 434.126   4
  -3 -10  -5-105.217 92.4998   4
   3  10   5 60.5712 79.7657   3
  -3 -10  -6 148.250 129.606   4
   3  10   6 112.368 93.5564   3
   3  10   7 178.234 120.303   3
  -3 -10  -7 187.110 133.547   4
  -3 -10  -8 122.045 123.951   4
   3  10   8 428.371 183.836   3
  -3 -10  -9-56.9361 117.281   4
   3  10   9 96.2637 113.999   3
  -3 -10 -10-32.5207 100.899   4
   3  10  10 5.51336 111.097   3
  -3 -10 -11-163.086 123.945   4
   3  10  11-268.382 231.869   3
  -3 -10 -12 659.560 250.063   4
   3  10  12 485.936 197.617   3
  -3 -10 -13 61.1628 120.299   4
   3  10  13 49.8141 142.359   3
  -3  11  13 133.556 170.024   3
  -3  11  12 416.816 204.963   3
  -3  11  11 36.3028 101.857   3
  -3  11  10 356.522 194.932   3
  -3  11   9 486.107 209.929   3
  -3  11   8 729.682 265.535   3
  -3  11   7 418.511 242.753   3
  -3  11   6-138.948 147.033   3
   3  11  -6 17.8706 72.1141   3
  -3  11   5 261.420 168.279   3
   3  11  -5 11.3578 93.0862   3
  -3  11   4 177.504 126.250   3
   3  11  -4 173.605 113.776   3
   3  11  -3 82.4990 73.9500   3
  -3  11   3 228.675 158.343   3
  -3  11   2 111.571 69.1164   3
   3  11  -2-68.3055 101.428   3
   3  11  -1-54.2473 117.148   3
  -3  11   1 179.568 145.836   3
   3  11   0 169.735 159.247   3
  -3  11   0 310.830 177.702   3
  -3  11  -1 400.303 191.769   3
   3  11   1 648.180 220.421   3
  -3  11  -2 59.6147 60.2174   3
   3  11   2 83.9255 117.247   3
  -3  11  -3 328.236 159.194   3
   3  11   3 10.0602 78.3203   3
  -3 -11  -3 244.035 131.413   4
  -3 -11  -4 116.493 72.9966   4
   3  11   4-57.6847 88.8779   3
   3  11   5 795.395 244.551   3
  -3 -11  -5 940.069 237.288   4
   3  11   6 646.026 271.051   3
  -3 -11  -6 763.651 219.546   4
   3  11   7-62.8969 114.519   3
  -3 -11  -7 24.7612 84.7949   4
  -3 -11  -8 54.8484 111.479   4
   3  11   8 225.242 163.520   3
  -3 -11  -9 438.844 204.013   4
   3  11   9 240.183 144.398   3
   3  11  10-86.3325 160.295   3
  -3 -11 -10 82.8858 98.3329   4
   3  11  11 809.882 286.835   3
  -3 -11 -11 358.153 208.121   4
  -3 -11 -12 297.695 185.986   4
  -3  12  10-252.351 209.260   3
  -3  12   9-122.840 74.2579   3
  -3  12   8 161.560 191.124   3
  -3  12   7-65.4269 105.643   3
  -3  12   6 256.165 193.500   3
  -3  12   5-127.525 164.083   3
   3  12  -5-110.858 137.627   3
  -3  12   4 122.690 182.803   3
   3  12  -4 645.953 204.682   3
  -3  12   3 194.026 176.586   3
   3  12  -3-62.9203 109.573   3
  -3  12   2 538.277 230.655   3
   3  12  -2 359.897 189.807   3
  -3  12   1 39.8660 107.924   3
   3  12  -1 191.024 112.430   3
  -3  12   0 161.404 161.981   3
   3  12   0-127.456 127.739   3
  -3  12  -1 259.439 128.205   3
   3  12   1 162.468 140.589   3
  -3  12  -2-113.656 109.466   3
   3  12   2-71.9545 134.493   3
   3  12   3-238.872 191.359   3
   3  12   4 99.9638 128.144   3
   3  12   5 54.8313 149.703   3
  -3 -12  -6-3.49262 65.6957   4
   3  12   6 97.4958 144.560   3
  -3 -12  -7 157.305 117.438   4
   3  12   7 224.827 158.738   3
  -3 -12  -8-226.579 142.917   4
  -3 -12  -9 34.3482 63.0613   4
  -3 -12 -10 62.7240 75.2734   4
  -3  13   6 567.034 265.101   3
  -3  13   5 198.279 156.263   3
  -3  13   4 435.688 234.193   3
   3  13  -4-143.995 143.883   3
  -3  13   3 120.633 196.008   3
   3  13  -3-22.3279 77.8669   3
  -3  13   2 346.970 167.344   3
   3  13  -2 292.718 102.070   3
  -3  13   1 151.473 98.8116   3
   3  13  -1 101.712 79.9751   3
  -3  13   0 568.701 206.986   3
   3  13   0 546.699 237.565   3
  -3  13  -1 333.684 195.502   3
   3  13   1 113.110 125.858   3
   3  13   2-44.8515 145.492   3
   3  13   3 460.658 196.979   3
   3  14  -2 588.743 235.077   3
  -3  14   2 512.102 249.178   3
  -3  14   1-45.8696 122.850   3
  -4   0  23-0.61659 120.441   2
  -4   0  22 515.413 221.268   2
  -4   0  21 204.657 163.289   2
  -4   0  20 4569.24 586.822   2
  -4   0  19 63.6492 93.1579   2
  -4   0  18 22621.1 1091.39   3
  -4   0  18 24394.4 1274.36   2
  -4   0  17 68.9967 68.8469   3
  -4   0  17 82.8223 142.563   2
  -4   0  16 10796.8 712.122   3
  -4   0  16 11896.6 819.961   2
  -4   0  15 30.7667 84.6764   3
  -4   0  15 16.1115 87.7269   2
  -4   0  14 273.112 131.587   3
  -4   0  14 373.859 128.478   2
  -4   0  13 55.9763 57.4111   3
  -4   0  13 5.31317 82.2102   2
  -4   0  12 12213.7 686.536   3
  -4   0  12 11277.6 676.841   2
  -4   0  11-130.157 89.2013   3
  -4   0  11-116.875 98.7581   2
  -4   0  10 1378.71 218.184   3
  -4   0  10 1030.55 188.358   2
  -4   0   9-64.7684 46.8293   3
  -4   0   9-63.4713 70.0049   2
   4   0  -8 15895.6 677.978   3
  -4   0   8 16330.5 656.602   2
  -4   0   8 16169.0 713.362   3
  -4   0   7-13.8158 60.5493   3
   4   0  -7 39.9829 61.2711   3
  -4   0   7-54.3244 50.9362   2
  -4   0   6-40.2273 56.8877   3
   4   0  -6 89.9906 89.6828   3
  -4   0   6 0.75395 37.0892   2
   4   0  -6 78.6524 51.5875   2
  -4   0   5 6.09096 46.2817   2
  -4   0   5-20.0076 52.7370   3
   4   0  -5 27.5662 61.5961   3
   4   0  -5-14.9072 35.2594   2
  -4   0   4 87971.0 1762.47   3
   4   0  -4 89319.5 1391.93   2
  -4   0   4 89329.1 1374.70   2
   4   0  -4 89912.0 1772.65   3
  -4   0   3-103.909 87.9656   3
   4   0  -3 121.555 79.3502   3
  -4   0   3 24.7768 28.0501   2
   4   0  -3 25.4226 27.1370   2
   4   0  -2 17004.7 660.260   3
  -4   0   2 17154.5 664.200   3
  -4   0   1 134.327 80.5668   3
   4   0  -1-20.9727 50.7626   3
   4   0   0 191442. 2790.10   1
   4   0   0 196070. 3049.59   3
  -4   0   0 199758. 3023.05   3
   4   0   1-99.3168 64.8092   1
  -4   0  -1-28.6561 53.8596   1
  -4   0  -1 14.6530 57.1802   3
   4   0   1-61.7949 54.0859   3
  -4   0  -2 43.4797 37.4680   1
   4   0   2 79.9090 69.9180   1
   4   0   2 105.059 76.6851   3
  -4   0  -3 8.78493 34.2077   1
   4   0   3-2.20666 62.8809   1
   4   0   3 36.3847 42.9842   3
   4   0   3-15.9357 37.5822   2
   4   0   4 78089.5 1631.55   3
   4   0   4 81462.0 1584.75   1
   4   0   4 80878.8 1460.51   2
   4   0   5-7.14558 44.0702   1
   4   0   5-17.2661 44.2510   2
   4   0   6 30660.0 927.184   2
   4   0   6 31739.3 961.322   1
   4   0   7 28.0970 65.2259   1
   4   0   7 27.2788 69.0675   2
   4   0   8 106.716 52.0435   3
   4   0   8 282.317 100.406   1
   4   0   8-14.4022 75.6055   2
   4   0   9-21.1752 41.5925   3
   4   0   9 60.1912 68.2721   2
   4   0   9-1.09741 45.7028   1
   4   0  10 2813.84 316.889   1
   4   0  10 2761.84 229.484   3
   4   0  10 2350.09 312.725   2
  -4   0 -10 2570.05 358.758   4
   4   0  11-35.1148 59.6205   3
   4   0  11-12.9019 59.0903   1
   4   0  11 21.8970 76.3148   2
  -4   0 -11-160.731 144.253   4
  -4   0 -12 1375.52 273.718   4
   4   0  12 1235.97 236.831   1
   4   0  12 1065.43 228.770   2
   4   0  12 1266.23 170.173   3
  -4   0 -13 69.3351 73.7167   4
   4   0  13 185.444 133.145   2
   4   0  13 36.5499 57.1955   3
   4   0  14 1843.76 319.138   2
  -4   0 -14 2330.23 362.123   4
  -4   0 -15 237.651 164.516   4
   4   0  15-164.729 138.825   2
   4   0  16 744.365 216.137   2
  -4   0 -16 1025.51 245.348   4
   4   0  17-97.9814 131.846   2
  -4   0 -17 123.961 114.295   4
   4   0  18 2661.62 447.429   2
  -4   0 -18 2261.27 394.057   4
  -4   0 -19-105.187 125.565   4
   4   0  19-152.750 126.022   2
  -4   0 -20 2853.19 453.068   4
   4   0  20 2976.87 509.404   2
   4   0  21 30.6236 85.5014   2
  -4  -1  23 407.584 222.494   2
  -4   1  23 815.295 296.574   2
  -4   1  22-83.3369 168.515   2
  -4  -1  22-107.407 142.702   2
  -4  -1  21 3782.07 545.668   2
  -4   1  21 3702.54 553.376   2
  -4  -1  20 53.5791 99.6508   2
  -4   1  20-142.380 157.677   2
  -4  -1  19 2818.14 455.132   2
  -4   1  19 4407.42 561.067   2
  -4  -1  18 847.342 241.263   2
  -4   1  18 548.016 168.210   3
  -4   1  18 721.497 229.996   2
  -4   1  17 3716.88 457.417   3
  -4  -1  17 3567.97 462.049   2
  -4  -1  17 3388.42 377.335   3
  -4   1  17 4099.76 512.074   2
  -4   1  16-61.1024 104.658   3
  -4  -1  16 110.887 77.0658   3
  -4  -1  16-94.8301 132.605   2
  -4   1  16 22.1160 86.9528   2
  -4   1  15 4392.74 471.173   3
  -4  -1  15 4499.98 477.829   2
  -4  -1  15 3820.74 389.828   3
  -4   1  15 4713.97 499.458   2
  -4  -1  14 359.621 142.986   3
  -4   1  14 547.107 163.401   3
  -4  -1  14 338.401 112.908   2
  -4   1  14 391.115 149.510   2
  -4  -1  13 30.5443 45.0598   3
  -4   1  13 6.47188 68.2360   3
  -4  -1  13 29.1913 72.8292   2
  -4   1  13 136.724 116.655   2
  -4  -1  12 157.982 119.753   2
  -4  -1  12 176.656 99.5529   3
  -4   1  12 164.529 89.8303   3
  -4   1  12 153.149 99.9014   2
  -4   1  11 6803.16 497.183   2
  -4   1  11 6129.58 485.402   3
  -4  -1  11 6450.30 467.219   3
  -4  -1  11 6360.52 487.561   2
  -4  -1  10 8690.82 533.446   3
   4   1 -10 9079.05 515.054   3
  -4  -1  10 9803.58 567.545   2
  -4   1  10 9582.05 565.281   2
  -4   1  10 9765.80 592.703   3
   4   1  -9 8192.31 486.893   3
  -4   1   9 8217.50 526.632   3
  -4  -1   9 8289.80 489.586   2
  -4   1   9 8238.78 486.658   2
  -4  -1   9 8115.75 506.334   3
   4   1  -8 522.727 130.363   3
  -4  -1   8 345.042 94.3654   2
  -4   1   8 471.239 111.618   3
  -4   1   8 536.605 116.871   2
  -4  -1   8 376.150 89.4310   4
  -4  -1   8 475.598 124.257   3
  -4   1   7 5635.86 354.417   2
  -4  -1   7 5668.16 363.520   2
   4   1  -7 5949.73 410.362   3
  -4  -1   7 5974.15 414.178   3
  -4   1   7 5736.32 413.585   3
  -4  -1   6 926.413 167.178   3
  -4  -1   6 949.482 141.489   2
   4   1  -6 940.017 133.733   2
   4   1  -6 745.048 153.596   3
   4  -1  -6 927.209 172.821   3
  -4   1   6 781.586 150.150   3
  -4  -1   5 9434.52 506.535   3
  -4   1   5 10351.3 530.448   3
  -4  -1   5 9913.04 406.321   2
   4  -1  -5 9941.74 520.351   3
   4   1  -5 10173.6 429.782   2
   4   1  -5 9080.94 502.698   3
  -4   1   4 1431.06 191.129   3
   4   1  -4 1389.88 204.688   3
  -4  -1   4 1419.88 200.080   3
   4   1  -4 1362.62 139.687   2
   4  -1  -4 1408.67 189.188   3
   4   1  -3 65114.2 1502.46   3
   4  -1  -3 66378.5 1444.26   3
  -4   1   3 66063.2 1442.87   3
  -4  -1   3 65897.7 1466.68   3
   4   1  -2 779.482 147.049   3
   4  -1  -2 588.812 115.829   3
  -4  -1   2 637.451 141.971   3
  -4   1   2 855.652 146.512   3
   4   1  -1 2145.36 188.401   1
  -4   1   1 2505.86 241.663   3
   4  -1  -1 2521.67 245.967   3
   4   1  -1 2617.07 271.167   3
   4   1   0 39928.0 1124.73   3
   4  -1   0 41807.0 1034.35   3
  -4   1   0 39940.6 1027.90   3
   4   1   0 40869.8 935.819   1
  -4   1  -1 5264.68 340.562   3
   4  -1   1 5032.92 320.450   3
  -4   1  -1 5068.79 201.670   2
   4   1   1 5144.24 306.968   1
  -4  -1  -1 5049.22 320.346   1
   4  -1   1 5334.47 308.432   1
  -4   1  -2 843.766 134.310   1
  -4   1  -2 865.122 143.164   3
   4  -1   2 857.900 128.516   1
   4  -1   2 964.893 147.402   3
   4  -1   2 886.877 97.6730   2
   4   1   2 556.009 102.820   1
  -4  -1  -2 673.649 121.733   1
  -4   1  -2 769.225 90.6186   2
   4  -1   3 11216.3 411.001   2
   4  -1   3 11650.3 491.912   1
   4   1   3 11151.9 491.827   1
   4  -1   3 10949.7 482.346   3
  -4   1  -3 11011.0 407.622   2
  -4   1  -3 11389.8 520.514   1
  -4   1  -3 12102.3 511.397   3
   4  -1   4-26.4312 56.2305   3
   4  -1   4 48.4148 63.1475   1
   4  -1   4-1.14656 35.5123   2
   4   1   4-108.293 66.4916   1
   4  -1   5 58221.1 1272.95   3
   4  -1   5 62381.4 1318.37   2
   4  -1   5 59886.6 1345.28   1
   4   1   5 60615.0 1377.89   1
   4   1   6 4832.78 362.366   1
   4  -1   6 4264.83 299.444   3
   4  -1   6 4842.48 350.777   2
   4  -1   6 4259.53 328.580   1
   4  -1   7 18071.1 719.456   1
   4  -1   7 16711.9 618.622   3
   4  -1   7 17977.6 732.186   2
   4   1   7 17846.1 624.357   3
   4   1   7 18245.5 750.799   1
   4  -1   8 2412.64 227.929   3
   4   1   8 1667.60 236.718   1
   4  -1   8 2487.90 286.415   2
   4  -1   8 2315.45 259.602   1
   4  -1   8 2292.04 164.097   3
   4   1   8 2126.88 215.847   3
   4  -1   9 3006.38 256.755   3
   4   1   9 2677.44 310.767   2
   4  -1   9 3197.99 316.530   1
  -4  -1  -9 3103.96 406.381   4
   4  -1   9 3400.24 344.952   2
   4   1   9 2987.20 261.838   3
   4  -1   9 3246.79 205.754   3
   4   1   9 3220.91 340.308   1
   4   1  10 139.438 71.6572   3
  -4   1 -10 242.527 118.972   4
   4  -1  10 164.856 50.9081   3
   4  -1  10 226.428 79.5259   3
   4   1  10 57.4729 67.4230   1
   4  -1  10 117.680 76.6006   1
  -4  -1 -10 44.4606 71.3841   4
   4  -1  10 271.874 112.131   2
   4   1  10 202.992 126.663   2
   4  -1  11 8061.99 434.928   3
  -4   1 -11 10248.5 694.536   4
   4   1  11 9471.35 647.097   2
  -4  -1 -11 10515.2 762.007   4
   4   1  11 8419.19 589.641   1
   4  -1  11 9200.02 597.360   1
   4  -1  11 8443.65 611.255   2
   4  -1  11 9217.10 384.052   3
   4   1  11 8852.03 493.051   3
   4  -1  12 219.017 116.319   1
   4  -1  12-32.6588 76.4458   2
  -4  -1 -12-26.5778 125.901   4
  -4   1 -12 188.121 110.174   4
   4   1  12 19.0125 94.9420   2
   4  -1  12 31.7826 34.4739   3
   4   1  12-43.2926 56.8946   3
  -4   1 -13 9265.00 687.626   4
   4   1  13 8193.63 654.866   2
   4  -1  13 9107.60 693.656   2
   4   1  13 8807.45 525.276   3
  -4  -1 -13 8771.45 725.989   4
  -4  -1 -14 795.442 231.905   4
  -4   1 -14 644.430 185.944   4
   4  -1  14 484.325 167.504   2
   4   1  14 227.949 105.313   2
   4   1  14 265.936 103.000   3
   4  -1  15 9160.97 749.524   2
   4   1  15 10108.3 789.942   2
  -4   1 -15 9928.00 728.563   4
  -4  -1 -15 10315.9 811.399   4
  -4  -1 -16 464.502 216.155   4
   4   1  16 493.054 212.713   2
   4  -1  16 350.399 150.803   2
  -4   1 -16 393.859 164.875   4
   4  -1  17 6696.14 685.167   2
   4   1  17 6604.71 684.258   2
  -4   1 -17 6516.03 618.628   4
  -4  -1 -17 7055.23 698.149   4
  -4  -1 -18 252.446 160.018   4
   4  -1  18-12.2423 89.8464   2
  -4   1 -18 123.323 146.870   4
   4   1  18-50.0221 66.9574   2
  -4  -1 -19 1679.72 359.595   4
   4  -1  19 1204.52 296.376   2
   4   1  19 1476.64 365.909   2
  -4   1 -19 1355.65 296.262   4
   4  -1  20 403.670 167.310   2
  -4  -1 -20 442.213 195.774   4
   4   1  20 166.914 160.439   2
   4  -1  21 423.660 212.893   2
  -4  -1 -21 407.651 176.889   4
   4   1  21 483.372 258.659   2
  -4  -1 -22-52.5824 87.4189   4
  -4  -2  23 83.9329 77.1325   2
  -4   2  23 218.879 179.633   2
  -4   2  22 3826.58 598.510   2
  -4  -2  22 3842.53 572.259   2
  -4  -2  21-82.0359 102.425   2
  -4   2  21 14.6499 157.844   2
  -4  -2  20 2546.58 444.844   2
  -4   2  20 2319.87 433.992   2
  -4  -2  19-7.50455 100.217   2
  -4   2  19-5.95185 82.7278   3
  -4   2  19 249.809 166.107   2
  -4  -2  18 491.726 209.444   2
  -4   2  18 475.004 173.804   3
  -4   2  18 824.226 247.925   2
  -4   2  17 2808.99 419.875   3
  -4   2  17 2446.23 404.923   2
  -4  -2  17 2387.20 382.638   2
  -4  -2  16 970.735 181.453   3
  -4  -2  16 446.848 155.509   2
  -4   2  16 1251.67 277.979   3
  -4   2  16 1272.72 273.268   2
  -4  -2  15 670.861 153.860   3
  -4  -2  15 572.908 191.920   2
  -4   2  15 293.291 134.250   2
  -4   2  14 4387.32 472.771   2
  -4   2  14 3908.89 432.853   3
  -4  -2  14 4111.54 446.723   2
  -4  -2  14 3553.13 344.970   3
  -4  -2  13 5981.38 445.967   3
  -4   2  13 6832.44 557.972   2
   4   2 -13 5644.10 400.484   3
  -4  -2  13 5925.89 517.727   2
  -4   2  13 6341.31 541.848   3
  -4   2  12 6906.53 543.161   3
  -4  -2  12 7175.38 543.250   2
   4   2 -12 6484.79 433.847   3
  -4  -2  12 7027.62 477.914   3
  -4   2  12 7340.86 556.195   2
  -4  -2  11 40.3484 79.0579   3
  -4  -2  11 103.134 98.8632   2
   4   2 -11 67.6735 68.5711   3
  -4   2  11 61.1680 91.2078   3
  -4   2  11 67.6420 99.6873   2
  -4  -2  10 15432.0 694.775   3
   4   2 -10 15021.0 681.576   3
  -4   2  10 15637.9 777.805   3
  -4  -2  10 15090.1 732.513   2
  -4  -2   9 4324.49 360.027   3
  -4  -2   9 4226.65 360.525   2
   4   2  -9 3726.66 336.543   3
  -4   2   9 4155.13 382.554   3
  -4  -2   9 3646.56 274.385   4
  -4  -2   8 52405.2 1334.62   3
  -4  -2   8 52101.8 1309.95   2
  -4   2   8 51528.3 1400.77   3
   4   2  -8 49210.5 1320.91   3
  -4  -2   7 4490.14 353.507   3
   4   2  -7 4803.17 379.943   3
  -4   2   7 4547.37 384.886   3
   4   2  -6 21233.7 837.908   3
  -4  -2   6 22821.7 821.675   3
  -4   2   6 21339.7 817.312   3
  -4  -2   5 25.5091 54.5426   3
   4   2  -5 30.7044 50.5612   2
   4   2  -5-42.8444 52.7023   3
  -4   2   5 245.911 118.590   3
  -4   2   4 6618.64 427.473   3
   4  -2  -4 6559.44 415.416   3
   4   2  -4 6315.55 441.460   3
   4   2  -3 0.50162 78.8927   3
  -4   2   3 50.8679 58.6613   3
   4  -2  -3 52.8632 54.6869   3
   4   2  -2 33749.7 1070.13   3
  -4   2   2 33394.9 959.765   3
   4  -2  -2 33158.3 942.766   3
  -4   2   1 7405.93 417.451   3
   4  -2  -1 7186.31 403.809   3
   4   2  -1 6772.16 331.439   1
   4  -2   0 22974.0 733.076   3
  -4   2   0 22220.1 744.343   3
   4   2   0 22029.6 648.861   1
  -4  -2   0 22086.2 681.498   1
  -4   2  -1 194.022 65.1237   3
  -4   2  -1 201.613 49.9158   2
   4   2   1 220.751 66.2073   1
   4  -2   1 215.999 76.8556   1
   4  -2   1 293.755 89.5829   3
  -4  -2  -1 347.372 98.0293   1
  -4   2  -2 50057.0 1161.30   3
  -4  -2  -2 50819.3 1198.68   1
   4  -2   2 50940.9 1118.58   3
  -4   2  -2 48956.9 986.654   2
   4  -2   2 49625.3 1107.93   1
   4   2   2 51424.9 1132.42   1
  -4   2  -3 390.474 93.3676   1
  -4   2  -3 494.586 94.6766   2
  -4   2  -3 647.067 117.954   3
   4  -2   3 489.380 96.7677   3
   4  -2   3 483.414 104.671   1
   4   2   3 394.774 104.403   1
  -4   2  -4 67219.4 1311.03   3
   4  -2   4 62994.4 1230.59   3
   4  -2   4 64470.8 1339.99   1
   4  -2   4 63727.4 1295.60   2
  -4   2  -4 61467.9 1312.63   2
   4   2   4 65787.6 1423.04   1
   4   2   5 382.408 107.317   1
   4  -2   5 465.618 103.902   2
   4  -2   5 525.531 119.791   1
   4  -2   5 506.047 90.3685   3
   4  -2   6 51774.2 1240.55   1
   4  -2   6 52539.1 1282.11   2
   4   2   6 52539.6 1235.74   3
   4  -2   6 50648.1 1010.34   3
   4   2   6 52172.9 1330.03   1
   4  -2   7 89.7872 63.9918   1
   4  -2   7 35.8056 20.5786   3
   4   2   7 38.1480 86.2429   1
   4  -2   7 111.618 78.1159   2
   4   2   7 103.341 68.1519   3
   4  -2   8 16109.3 694.417   1
   4   2   8 15791.8 742.243   1
   4  -2   8 16279.2 738.520   2
   4  -2   8 15122.8 366.432   3
   4  -2   8 13494.1 422.602   3
   4   2   8 15773.4 658.833   3
   4   2   9 29.3882 77.6481   1
   4  -2   9-1.47443 14.4134   3
  -4  -2  -9-131.849 146.770   4
   4  -2   9-72.4832 54.2519   1
   4  -2   9 49.1159 81.8692   2
   4   2   9 24.7587 53.3750   3
   4  -2   9 36.8692 20.2907   3
   4  -2  10 9056.56 608.121   2
  -4   2 -10 9699.70 631.168   4
   4   2  10 9685.68 535.402   3
  -4  -2 -10 11319.6 804.160   4
   4   2  10 8750.24 587.104   1
   4  -2  10 8236.65 241.739   3
   4  -2  10 9450.29 572.950   1
   4  -2  11-16.6815 67.7581   1
  -4   2 -11-51.0101 73.4366   4
   4   2  11-34.1024 88.9418   3
   4  -2  11 33.0281 66.2605   2
  -4  -2 -11 215.369 183.222   4
   4   2  11-19.2197 57.3413   1
  -4  -2 -12 11934.1 849.386   4
  -4   2 -12 12397.3 737.864   4
   4  -2  12 12082.3 765.509   2
   4  -2  12 12046.7 703.937   1
   4   2  12 11876.3 767.874   2
   4   2  12 11509.4 632.257   3
   4  -2  13 10.0842 64.3285   2
  -4  -2 -13 249.600 151.392   4
  -4   2 -13 339.329 135.969   4
   4   2  13 17.0011 107.525   2
   4   2  13 36.9024 69.6460   3
  -4  -2 -14 25019.9 1304.22   4
  -4   2 -14 24377.0 1086.46   4
   4   2  14 23949.6 1196.74   2
   4  -2  14 24418.0 1197.20   2
   4   2  14 22742.8 979.870   3
  -4   2 -15 175.122 117.180   4
   4  -2  15 226.031 141.204   2
   4   2  15-213.262 141.998   2
   4   2  15-68.1615 61.2358   3
  -4  -2 -15 157.581 110.805   4
   4   2  16 7386.08 703.662   2
   4  -2  16 7612.09 708.051   2
  -4   2 -16 7246.72 607.439   4
  -4  -2 -16 7474.23 728.406   4
  -4  -2 -17 311.830 183.295   4
   4  -2  17 463.240 212.289   2
   4   2  17 519.584 228.842   2
  -4   2 -17 254.308 117.231   4
   4  -2  18 1634.85 345.982   2
   4   2  18 1452.44 357.091   2
  -4  -2 -18 1870.80 390.045   4
  -4  -2 -19 226.451 117.158   4
   4   2  19-29.0631 85.4561   2
   4  -2  19 253.759 122.029   2
   4   2  20 1215.95 329.492   2
   4  -2  20 1381.74 338.812   2
  -4  -2 -20 1343.33 334.638   4
   4  -2  21-49.0570 105.101   2
  -4  -2 -21-100.573 84.9744   4
  -4   3  23 3833.54 631.905   2
  -4   3  22 512.110 211.836   2
  -4  -3  21 4309.46 589.542   2
  -4   3  21 4137.96 606.535   2
  -4   3  20 588.231 218.832   3
  -4   3  20 689.110 287.482   2
  -4  -3  20 333.180 167.174   2
  -4   3  19 1496.41 327.364   3
  -4   3  19 1839.38 383.422   2
  -4  -3  19 1641.87 336.755   2
  -4  -3  18 157.867 96.4701   2
  -4   3  18 8.07752 107.398   3
  -4   3  18 172.639 166.369   2
  -4   3  17 3095.53 439.743   3
  -4  -3  17 2805.09 422.701   2
  -4   3  17 4274.23 539.214   2
  -4  -3  16-191.806 108.485   2
  -4   3  16 38.7482 87.2478   3
  -4   3  16-45.0802 112.191   2
  -4  -3  15 20589.5 1078.35   2
  -4   3  15 22609.7 1152.34   2
  -4   3  15 21937.0 1125.69   3
  -4   3  14 99.5979 115.096   3
  -4  -3  14 245.279 126.308   2
  -4   3  14 262.089 153.151   2
   4   3 -13 27890.5 927.208   3
  -4   3  13 33353.3 1318.74   3
  -4   3  12 10569.6 705.990   3
   4   3 -12 9757.67 541.578   3
  -4   3  11 47220.4 1503.92   3
   4   3 -11 43373.0 1247.26   3
  -4  -3  10 940.951 140.278   4
   4   3 -10 1063.70 180.774   3
  -4   3  10 972.404 220.510   3
  -4   3   9 33003.3 1170.33   3
   4   3  -9 31702.9 1064.31   3
  -4  -3   9 30977.8 808.281   4
   4   3  -8 1357.40 211.763   3
  -4   3   8 1022.99 210.752   3
  -4   3   7 13052.0 673.522   3
   4   3  -7 12262.9 665.749   3
   4   3  -6 366.471 118.758   3
  -4   3   6 186.663 98.2517   3
  -4   3   5 13965.2 668.026   3
   4   3  -5 13495.1 693.791   3
   4   3  -4 6116.29 467.284   3
  -4   3   4 6681.77 441.967   3
   4   3  -3 14221.2 462.208   1
  -4   3   3 14258.9 637.094   3
  -4   3   2 7027.68 432.751   3
   4  -3  -2 7346.38 434.088   3
   4   3  -2 7174.03 328.484   1
  -4   3   1 28805.7 898.867   3
   4  -3  -1 29439.6 886.655   3
   4   3  -1 29777.3 742.245   1
  -4  -3   0 250.428 71.3354   1
   4   3   0 149.445 49.2703   1
  -4   3   0 281.943 96.9337   3
   4  -3   0 150.619 61.9650   3
   4   3   1 16625.9 577.744   1
  -4   3  -1 16525.4 640.502   3
  -4  -3  -1 17254.9 634.625   1
   4  -3   1 16649.0 608.395   3
   4  -3   2 60.4612 52.5019   1
  -4   3  -2 14.6831 48.9490   3
   4   3   2 53.4992 58.8947   1
   4  -3   2 193.571 61.9074   3
  -4   3  -3 29677.5 858.616   3
  -4   3  -3 27715.8 827.142   2
   4  -3   3 30219.6 774.505   3
   4   3   3 29086.0 868.721   1
   4  -3   3 30458.6 821.711   1
  -4   3  -4 328.838 78.9188   3
   4   3   4 453.029 108.183   1
   4  -3   4 536.701 114.215   1
   4  -3   4 507.562 89.4510   3
   4  -3   5 13286.2 556.945   1
  -4   3  -5 14664.8 533.395   3
   4  -3   5 14261.2 448.592   3
   4   3   5 13570.2 616.872   1
   4   3   5 13886.3 626.993   3
   4   3   6 761.807 149.277   3
  -4   3  -6 833.562 116.057   3
   4   3   6 761.676 163.659   1
   4  -3   6 711.841 86.4293   3
   4  -3   6 905.935 138.034   1
   4  -3   7 11180.3 537.602   1
   4  -3   7 10492.3 299.701   3
   4   3   7 11463.2 595.783   3
   4   3   7 10921.0 606.688   1
   4   3   8 428.793 116.613   3
  -4  -3  -8 252.621 130.162   4
   4  -3   8 419.905 112.739   1
   4   3   8 285.250 103.199   1
   4   3   9 6662.09 475.444   3
   4  -3   9 7123.52 467.670   1
   4  -3   9 7046.56 523.939   2
   4   3   9 6249.85 495.394   1
  -4  -3  -9 7036.84 650.673   4
  -4   3 -10 6997.94 502.285   4
   4  -3  10 7569.31 563.604   2
   4  -3  10 7178.41 492.170   1
   4   3  10 7207.51 505.984   3
  -4  -3 -10 6910.66 651.700   4
   4   3  10 6871.85 540.530   1
  -4   3 -11 420.877 120.050   4
   4  -3  11 727.130 178.410   2
  -4  -3 -11 1034.16 254.222   4
   4   3  11 748.889 167.894   3
   4  -3  11 665.241 168.337   1
  -4   3 -12 617.662 149.372   4
  -4  -3 -12 835.329 249.372   4
   4  -3  12 720.929 177.276   1
   4  -3  12 806.218 201.779   2
   4   3  12 503.011 142.332   3
  -4  -3 -13 176.032 119.335   4
   4  -3  13-77.3172 102.738   2
   4   3  13 3.74782 51.8397   3
  -4   3 -13 155.746 97.4941   4
   4  -3  14 2403.13 376.619   2
  -4   3 -14 2142.19 288.800   4
   4   3  14 1724.59 279.295   3
   4   3  14 2338.30 363.547   2
  -4  -3 -14 2284.11 412.604   4
   4  -3  15 1818.68 338.274   2
  -4  -3 -15 1305.59 321.443   4
  -4   3 -15 1813.42 282.698   4
   4   3  15 1367.10 256.577   3
   4   3  15 1588.09 316.391   2
   4  -3  16-149.160 103.454   2
   4   3  16 80.5236 109.675   3
   4   3  16 153.572 130.027   2
  -4  -3 -16-8.10159 75.6778   4
   4  -3  17 3018.43 468.341   2
  -4  -3 -17 2780.37 484.073   4
   4   3  17 2268.88 428.174   2
   4  -3  18-51.4532 90.3699   2
  -4  -3 -18 137.899 132.606   4
   4   3  18 99.6819 151.128   2
  -4  -3 -19 3713.18 573.078   4
   4  -3  19 4169.78 581.801   2
   4   3  19 3092.33 515.422   2
   4  -3  20 651.162 236.969   2
   4   3  20 645.043 230.137   2
  -4  -3 -20 768.435 276.237   4
  -4  -3 -21 1841.97 428.467   4
  -4   4  22 2718.96 524.749   2
  -4   4  21-178.103 155.604   3
  -4   4  21 617.968 289.304   2
  -4   4  20 1335.99 331.848   3
  -4   4  20 1409.83 372.925   2
  -4   4  19 701.458 241.635   3
  -4   4  19 746.664 250.237   2
  -4   4  18 373.315 218.462   3
  -4   4  18-206.103 178.270   2
  -4   4  17 70.8071 90.5342   3
  -4   4  17 206.128 118.977   2
  -4   4  16 7682.52 714.265   3
  -4   4  15 893.463 246.421   3
   4  -4 -14 29355.3 1276.09   4
  -4   4  14 29134.9 1321.37   3
  -4   4  13 1524.89 294.339   3
   4  -4 -13 1139.21 239.627   4
   4   4 -12 33443.4 1087.07   3
  -4   4  12 36957.0 1409.68   3
  -4  -4  12 32391.2 925.530   4
  -4  -4  11 306.452 78.8400   4
   4   4 -11 551.080 141.250   3
  -4   4  11 365.950 140.037   3
  -4   4  10 20918.7 994.760   3
   4   4 -10 19016.8 847.322   3
  -4  -4  10 19623.6 605.602   4
   4   4  -9 402.668 132.917   3
  -4   4   9 136.741 107.736   3
  -4  -4   9 188.311 57.2328   4
  -4   4   8 60.4790 87.2744   3
  -4   4   7 68.8778 83.6215   3
  -4   4   6 2231.20 290.653   3
  -4   4   5 1031.49 185.607   3
  -4   4   4 7072.86 485.680   3
   4   4  -4 6850.88 297.222   1
  -4   4   3 3602.47 334.209   3
   4   4  -3 3853.64 222.447   1
   4   4  -2 40952.1 858.106   1
  -4   4   2 41253.6 1181.53   3
  -4   4   2 38406.9 987.443   4
   4   4  -1 279.335 76.0121   1
  -4   4   1 296.465 93.1879   3
  -4  -4   1 438.078 94.7597   1
   4   4   0 62862.9 1232.84   1
  -4   4   0 63839.1 1472.13   3
  -4  -4   0 61477.6 1311.92   1
  -4   4  -1 4628.22 346.762   3
   4  -4   1 4617.03 327.309   3
  -4  -4  -1 4447.57 322.163   1
   4   4   1 4853.40 306.361   1
  -4   4  -2 7871.58 452.331   3
   4  -4   2 6837.33 387.706   3
   4   4   2 6762.16 382.924   1
   4  -4   2 6921.81 372.119   1
   4   4   3-60.6774 55.7043   3
   4  -4   3-23.9272 39.7409   1
   4   4   3 23.2570 44.4017   1
  -4   4  -3 104.011 53.8244   3
   4  -4   3 24.7648 34.1555   3
   4   4   4 672.205 151.081   3
   4   4   4 362.688 104.693   1
  -4   4  -4 424.641 116.101   3
   4  -4   4 472.352 90.7633   3
   4  -4   4 383.951 86.0323   1
   4  -4   5 862.686 132.750   1
   4   4   5 1429.43 222.005   3
   4   4   5 1087.01 176.039   1
  -4   4  -5 1088.46 151.219   3
   4  -4   5 1196.90 132.972   3
   4  -4   6 3030.61 263.255   1
  -4   4  -6 2754.54 226.740   3
   4  -4   6 2701.23 178.941   3
   4   4   6 2663.88 303.421   3
   4   4   6 2686.99 291.005   1
   4   4   7-64.3945 66.9322   3
  -4   4  -7 7.91787 17.9396   3
  -4  -4  -7 47.3616 85.6731   4
   4  -4   7-1.40053 14.1545   3
   4  -4   7-6.97909 39.7224   1
   4   4   7-73.0409 46.5433   1
   4  -4   8 6324.66 413.449   1
   4   4   8 6251.02 481.803   3
  -4  -4  -8 6898.02 640.477   4
   4   4   8 6238.16 490.976   1
  -4  -4  -9-37.7955 73.9423   4
   4   4   9 8.42811 48.7784   3
   4  -4   9 17.9519 48.2946   1
   4  -4  10 1003.91 192.535   1
  -4  -4 -10 1036.23 276.474   4
   4   4  10 1015.14 206.929   3
  -4   4 -10 1144.09 183.684   4
  -4   4 -11 132.448 57.7337   4
   4  -4  11 96.3586 77.1050   1
  -4  -4 -11 103.130 117.727   4
   4   4  11 110.688 72.3595   3
  -4  -4 -12 3239.74 468.573   4
   4   4  12 2691.68 346.898   3
  -4   4 -12 2761.66 290.937   4
  -4  -4 -13 81.8955 97.5349   4
   4   4  13 57.9704 76.4850   3
  -4   4 -13 147.234 88.7063   4
  -4  -4 -14 223.031 108.090   4
   4   4  14 108.550 100.034   3
  -4  -4 -15-188.495 163.310   4
   4   4  15 108.644 106.866   3
   4   4  16 2339.68 367.218   3
   4   4  16 2980.85 459.838   2
  -4  -4 -16 2809.11 482.621   4
  -4  -4 -17 345.920 187.346   4
   4   4  17 39.9931 110.817   2
   4   4  18 5898.82 692.829   2
  -4  -4 -18 7768.51 830.351   4
  -4  -4 -19 468.645 241.508   4
   4   4  19 319.708 177.655   2
  -4  -4 -20 2741.85 520.392   4
  -4   5  22 94.4572 96.8873   2
  -4   5  21 593.484 230.543   3
  -4   5  21 725.926 259.352   2
  -4   5  20 1599.68 382.255   3
  -4   5  20 1498.29 384.179   2
  -4   5  19 46.2665 129.215   3
  -4   5  19-80.0622 152.888   2
  -4   5  18 1392.15 344.325   3
  -4   5  18 1141.06 300.199   2
  -4   5  17 52.7059 82.2143   3
  -4   5  16 38.4698 95.6126   3
  -4   5  15 1124.44 274.264   3
   4  -5 -14 93.2474 65.5065   4
  -4   5  14-25.2361 77.6468   3
  -4   5  13 7335.69 665.301   3
   4  -5 -13 7379.23 626.103   4
  -4   5  12 710.756 207.582   3
   4   5 -11 7708.15 407.799   1
  -4   5  11 9424.51 714.551   3
  -4  -5  11 8507.05 366.549   4
  -4   5  10 3243.02 404.663   3
  -4  -5  10 3111.61 201.889   4
  -4   5   9 3122.69 389.768   3
  -4  -5   9 2859.99 184.297   4
  -4   5   8 100.123 68.8255   3
  -4   5   7 7584.18 576.134   3
   4   5  -6 2154.56 150.717   1
  -4   5   6 2571.72 325.820   3
   4   5  -5 1385.40 118.258   1
  -4   5   5 1293.80 233.197   3
   4   5  -4-1.80149 21.6075   1
  -4   5   4 48.1543 84.9579   3
   4   5  -3 16295.8 460.475   1
  -4   5   3 16050.4 771.373   3
   4   5  -2 10064.8 375.130   1
  -4   5   2 9533.05 575.928   3
   4   5  -1 19082.4 570.079   1
  -4  -5   1 18415.7 625.200   1
  -4   5   1 19621.3 822.943   3
   4   5   0 2344.36 270.991   3
   4   5   0 2047.96 188.907   1
  -4  -5   0 1758.36 198.985   1
  -4   5   0 1962.67 244.344   3
  -4   5   0 1826.90 189.008   4
  -4   5  -1 10290.1 568.412   3
   4   5   1 11812.1 498.300   1
   4   5   1 11844.2 625.144   3
   4   5   2 1471.08 234.218   3
   4   5   2 1706.14 199.761   1
  -4   5  -2 1568.76 209.841   3
   4  -5   2 1732.70 185.379   1
   4   5   3 4366.39 334.657   1
  -4   5  -3 4594.00 364.405   3
   4  -5   3 4564.42 302.507   1
   4   5   3 4643.88 406.549   3
   4  -5   3 4123.52 310.310   3
   4  -5   4 318.131 87.8666   3
   4  -5   4 318.579 86.9995   1
   4   5   4 274.900 92.3551   1
  -4   5  -4 266.740 87.3366   3
   4   5   4 454.712 144.266   3
   4  -5   5 15941.8 587.533   1
  -4  -5  -5 13984.1 880.958   4
  -4   5  -5 15993.1 656.331   3
   4   5   5 15351.2 701.639   1
   4  -5   5 13441.9 524.324   3
   4   5   5 15069.8 768.150   3
   4   5   6 3001.50 318.967   1
  -4   5  -6 3317.96 279.121   3
  -4  -5  -6 3581.76 448.576   4
   4  -5   6 2786.05 210.460   3
   4   5   6 2712.31 330.282   3
   4  -5   6 3227.37 270.284   1
  -4   5  -7 13380.5 521.609   3
   4   5   7 13770.5 755.048   3
   4  -5   7 12276.5 398.061   3
  -4  -5  -7 15631.5 967.773   4
   4  -5   7 13899.4 584.920   1
  -4   5  -8 18.9753 13.8864   3
   4  -5   8 47.9214 52.6539   1
  -4  -5  -8 174.195 118.202   4
   4   5   8 63.9970 67.9984   3
  -4   5  -9 6235.61 370.837   4
   4  -5   9 6519.88 430.241   1
   4   5   9 6275.39 531.803   3
  -4  -5  -9 7257.50 685.510   4
   4   5  10 2886.68 364.778   3
  -4  -5 -10 3695.58 492.106   4
  -4   5 -10 2861.98 245.227   4
   4  -5  10 2800.99 292.046   1
  -4  -5 -11 3207.55 475.397   4
   4  -5  11 3014.03 322.313   1
   4   5  11 3156.05 396.295   3
  -4  -5 -12-598.956 208.981   4
   4   5  12-57.8469 95.6246   3
   4   5  13 4996.01 519.960   3
  -4  -5 -13 5999.26 673.261   4
  -4  -5 -14 112.956 125.279   4
   4   5  14 153.601 114.859   3
  -4  -5 -15 3263.41 532.196   4
   4   5  15 3069.95 426.851   3
   4   5  16 460.457 163.549   3
  -4  -5 -16 661.800 247.118   4
  -4  -5 -17 439.433 205.508   4
   4   5  17 887.733 249.778   3
   4   5  18 11.0767 106.687   2
  -4  -5 -18-90.5611 294.211   4
   4   5  19 3727.42 561.810   2
  -4  -5 -19 3694.97 611.921   4
  -4   6  22 339.208 207.590   3
  -4   6  21 771.898 258.279   3
  -4   6  21 1087.29 338.806   2
  -4   6  20 1603.11 389.851   3
  -4   6  20 2422.10 484.285   2
  -4   6  19 1273.16 333.134   3
  -4   6  18 1886.66 404.614   3
  -4   6  17 651.034 248.288   3
  -4   6  16 734.181 232.705   3
  -4   6  15 1470.38 350.606   3
  -4   6  14 710.506 242.650   3
  -4   6  13 173.023 128.277   3
  -4   6  12 5142.08 568.883   3
  -4   6  11 793.381 226.040   3
  -4   6  10 18057.1 1023.27   3
  -4   6   9 5211.64 528.144   3
  -4  -6   9 4764.14 199.461   4
   4   6  -9 4727.85 218.814   1
  -4   6   8 9451.67 702.654   3
   4   6  -8 8178.31 263.683   1
   4   6  -8 8068.93 249.212   1
  -4   6   7 629.660 184.834   3
  -4   6   6 2267.08 341.211   3
   4   6  -5 795.102 64.5531   1
  -4   6   5 890.724 208.001   3
   4   6  -4 11915.2 627.741   3
   4   6  -4 10778.8 305.536   1
  -4   6   4 9672.33 656.011   3
  -4   6   3 460.872 153.357   3
   4   6  -3 224.285 49.5306   1
   4   6  -3 315.062 114.621   3
  -4   6   2 11577.5 687.539   3
   4   6  -2 13172.7 681.045   3
   4   6  -2 12001.0 410.524   1
  -4  -6   1 4794.29 317.913   1
   4   6  -1 4797.33 415.084   3
   4   6  -1 4863.37 279.008   1
  -4   6   1 4574.91 417.729   3
   4   6   0 1994.24 274.316   3
  -4   6   0 1855.31 265.347   3
  -4  -6   0 1984.53 220.037   1
   4   6   0 1931.03 189.886   1
   4   6   1 1180.06 163.997   1
   4   6   1 1346.90 228.119   3
  -4   6  -1 1014.02 199.912   3
  -4   6  -1 983.276 131.826   4
  -4   6  -2 5714.61 444.947   3
   4  -6   2 5506.61 333.213   1
   4   6   2 5362.11 458.949   3
  -4   6  -2 4867.53 290.155   4
  -4  -6  -2 4559.08 465.122   4
   4   6   2 6087.10 386.590   1
   4  -6   3 1259.66 158.831   1
   4   6   3 1211.07 229.553   3
  -4   6  -3 1113.50 194.026   3
  -4   6  -3 1085.84 127.162   4
  -4  -6  -3 1173.72 254.929   4
   4   6   3 1511.25 206.881   1
   4  -6   4 13699.2 529.081   1
  -4   6  -4 12236.1 632.777   3
   4   6   4 12500.3 734.027   3
  -4   6  -4 10769.3 391.710   4
  -4  -6  -4 13870.8 866.056   4
   4   6   5 1868.01 283.211   3
  -4  -6  -5 2349.09 364.518   4
  -4   6  -5 2142.24 259.331   3
   4  -6   5 2239.49 213.364   1
  -4   6  -6 18879.4 761.552   3
   4  -6   6 19998.4 669.850   1
   4   6   6 19974.0 966.283   3
   4  -6   6 17149.2 616.125   3
  -4  -6  -6 21149.7 1114.29   4
  -4  -6  -7 98.7674 147.275   4
  -4   6  -7 18.8994 36.5605   3
   4   6   7-35.1496 86.6191   3
   4  -6   7 19.8002 37.9828   1
  -4   6  -8 2202.48 207.855   3
   4   6   8 2114.80 330.583   3
  -4  -6  -8 2757.47 420.612   4
   4  -6   8 2246.71 229.331   1
  -4  -6  -9 36.3990 110.555   4
   4   6   9 250.232 114.371   3
   4  -6   9 40.7132 52.1812   1
   4  -6  10 8973.23 513.249   1
   4   6  10 8340.26 663.178   3
  -4  -6 -10 10021.8 831.088   4
   4   6  11 235.158 135.190   3
  -4  -6 -11 430.082 173.003   4
   4   6  12 11913.3 837.414   3
  -4  -6 -12 13720.6 1017.30   4
  -4  -6 -13 104.046 95.1039   4
   4   6  13 249.640 118.997   3
   4   6  14 4459.12 531.922   3
  -4  -6 -14 5574.37 682.452   4
  -4  -6 -15 453.583 221.917   4
   4   6  15 361.743 140.608   3
  -4  -6 -16 2135.32 443.110   4
   4   6  16 1549.40 326.761   3
  -4  -6 -17 587.381 273.036   4
   4   6  17 421.631 183.868   3
   4   6  18 3539.80 518.299   3
  -4  -6 -18 4401.01 668.725   4
  -4   7  22 193.873 159.076   3
  -4   7  21 890.842 318.835   3
  -4   7  20 73.9431 209.936   3
  -4   7  19 6726.77 800.796   3
  -4   7  18-38.5383 142.585   3
  -4   7  17 8394.72 851.156   3
  -4   7  16-133.773 177.344   3
  -4   7  15 143.341 86.2022   3
  -4   7  14 769.428 252.096   3
  -4   7  13 1243.21 321.539   3
  -4   7  12-144.316 157.161   3
  -4   7  11 10188.0 819.681   3
   4   7 -11 10361.5 560.798   3
   4   7 -10 644.913 137.827   3
  -4   7  10 799.823 232.098   3
  -4   7   9 5746.58 593.094   3
   4   7  -9 5798.67 435.007   3
   4   7  -8 142.837 79.1866   3
  -4   7   8 144.599 137.570   3
  -4  -7   7 5632.97 278.859   4
  -4   7   7 5827.46 568.163   3
   4   7  -7 7050.00 493.988   3
  -4   7   6 4421.96 490.766   3
  -4  -7   6 4365.31 286.715   4
   4   7  -6 5142.26 426.519   3
  -4   7   5 3313.23 415.517   3
   4   7  -5 3736.85 370.699   3
  -4  -7   5 2739.53 251.758   4
  -4  -7   4 28.7166 42.4193   4
   4   7  -4 41.4125 66.6817   3
  -4   7   4 43.9915 55.1025   3
  -4   7   3 21660.2 1037.12   3
   4   7  -3 24160.4 993.170   3
  -4  -7   3 21329.4 848.076   4
  -4  -7   2 819.209 179.775   4
   4   7  -2 539.567 150.965   3
  -4   7   2 970.153 217.655   3
  -4  -7   1 553.354 141.840   4
   4   7  -1 525.270 156.701   3
  -4  -7   1 396.008 94.0010   1
  -4   7   1 492.705 151.500   3
  -4   7   0 633.611 171.686   3
  -4  -7   0 486.963 141.572   4
   4   7   0 510.898 155.035   3
  -4  -7  -1 6350.41 532.349   4
  -4   7  -1 6132.77 504.153   3
   4   7   1 6678.92 551.503   3
  -4  -7  -2 649.175 177.324   4
   4   7   2 366.174 153.261   3
   4  -7   2 799.035 127.959   1
  -4   7  -2 679.086 178.999   3
  -4   7  -2 613.977 106.686   4
  -4   7  -3 8494.45 378.442   4
  -4   7  -3 9512.78 605.988   3
   4  -7   3 11016.0 460.893   1
   4   7   3 10947.4 719.448   3
  -4  -7  -3 12214.5 784.646   4
  -4  -7  -4 610.283 196.019   4
   4   7   4 279.274 142.098   3
   4  -7   4 193.713 56.4266   1
  -4   7  -4 94.5225 66.0975   3
  -4   7  -5 15354.9 766.907   3
   4  -7   5 16599.3 565.056   1
   4   7   5 15675.2 894.064   3
  -4  -7  -5 16244.2 967.540   4
  -4  -7  -6 249.171 120.587   4
   4   7   6 238.712 120.950   3
  -4   7  -6 121.660 78.5508   3
   4  -7   6 178.310 62.2695   1
  -4  -7  -7 767.364 237.557   4
   4  -7   7 743.445 123.297   1
  -4   7  -7 594.212 139.915   3
   4   7   7 577.336 178.520   3
   4   7   8-41.3418 95.2064   3
  -4  -7  -8 251.420 140.527   4
  -4  -7  -9-99.2373 110.885   4
   4   7   9 18.4281 102.453   3
   4   7  10 2660.81 399.990   3
  -4  -7 -10 2557.90 418.905   4
  -4  -7 -11 8194.45 787.952   4
   4   7  11 7424.77 679.743   3
   4   7  12 846.438 254.738   3
  -4  -7 -12 636.797 209.128   4
   4   7  13 7492.03 704.650   3
  -4  -7 -13 10160.4 922.214   4
   4   7  14 157.141 112.171   3
  -4  -7 -14 506.488 216.861   4
   4   7  15 2317.40 409.291   3
  -4  -7 -15 4109.05 618.064   4
   4   7  16 2.28868 61.9775   3
  -4  -7 -16 64.0146 118.889   4
   4   7  17 1703.62 378.823   3
  -4  -7 -17 1975.46 450.340   4
   4   7  18-61.8523 131.606   3
  -4   8  20 3266.25 597.898   3
  -4   8  19 3.79054 116.028   3
  -4   8  18 3557.58 588.231   3
  -4   8  17 378.691 193.422   3
  -4   8  16 3486.87 559.774   3
  -4   8  15 141.047 88.1827   3
  -4   8  14 1801.40 382.318   3
  -4   8  13 45.9928 84.4389   3
  -4   8  12 3364.40 497.214   3
  -4   8  11 272.571 188.245   3
   4   8 -10 797.180 173.115   3
  -4   8  10 1190.55 284.346   3
   4   8  -9 72.6739 61.1574   3
  -4   8   9 84.0027 81.3641   3
  -4   8   8 4078.80 517.416   3
   4   8  -8 4436.14 419.039   3
   4   8  -7 761.038 182.649   3
  -4   8   7 366.792 158.450   3
  -4   8   6 6467.71 626.562   3
   4   8  -6 7093.96 548.728   3
  -4   8   5 2733.71 405.418   3
   4   8  -5 3145.92 373.031   3
  -4  -8   5 2949.87 246.517   4
  -4   8   4 3375.48 436.249   3
   4   8  -4 3428.22 389.146   3
  -4  -8   4 3317.04 290.480   4
  -4  -8   3 550.118 119.362   4
   4   8  -3 451.895 161.607   3
  -4   8   3 945.934 236.370   3
  -4  -8   2 4227.38 383.651   4
  -4   8   2 3344.15 419.435   3
   4   8  -2 3769.65 414.041   3
  -4  -8   1 1509.91 243.359   4
   4   8  -1 1390.14 258.810   3
  -4   8   1 1368.15 275.205   3
  -4   8   0 3790.55 441.146   3
   4   8   0 4775.46 481.545   3
  -4  -8   0 4159.49 414.821   4
  -4   8  -1 4847.08 484.329   3
   4   8   1 5409.24 519.449   3
  -4  -8  -1 5036.81 472.605   4
  -4   8  -2 5060.10 486.459   3
   4  -8   2 5857.66 338.336   1
   4   8   2 5606.01 546.826   3
  -4  -8  -2 5658.56 522.478   4
   4   8   3 1329.06 281.530   3
  -4  -8  -3 1376.12 265.494   4
   4  -8   3 1449.16 157.062   1
  -4   8  -3 1559.10 273.316   3
  -4   8  -4 5943.36 512.470   3
   4   8   4 6456.32 596.091   3
  -4  -8  -4 6734.52 602.198   4
  -4   8  -5 832.631 181.387   3
   4   8   5 1012.25 235.320   3
  -4  -8  -5 817.145 231.475   4
  -4   8  -6 15105.8 795.338   3
  -4  -8  -6 15597.3 980.657   4
   4   8   6 14602.9 931.209   3
  -4  -8  -7 7300.19 696.528   4
   4   8   7 6329.50 620.856   3
   4   8   8 7715.51 696.715   3
  -4  -8  -8 6853.17 687.533   4
  -4  -8  -9 213.784 140.792   4
   4   8   9 13.4969 109.244   3
   4   8  10 2748.81 444.856   3
  -4  -8 -10 1896.02 369.614   4
  -4  -8 -11 643.458 272.991   4
   4   8  11 269.800 137.810   3
   4   8  12 1805.96 366.703   3
  -4  -8 -12 2395.68 449.458   4
  -4  -8 -13-143.994 127.559   4
   4   8  13-84.3295 128.883   3
  -4  -8 -14 3176.09 558.180   4
   4   8  14 2527.77 442.629   3
  -4  -8 -15 411.269 250.701   4
   4   8  15 381.195 176.999   3
   4   8  16 302.990 171.097   3
   4   8  17 205.997 105.627   3
  -4   9  18 381.715 183.023   3
  -4   9  17 1182.93 353.186   3
  -4   9  16 261.995 192.334   3
  -4   9  15 1006.55 312.267   3
  -4   9  14 1000.90 303.953   3
  -4   9  13 3293.54 537.378   3
  -4   9  12 187.495 135.330   3
  -4   9  11 4011.72 574.233   3
  -4   9  10 1147.35 318.407   3
   4   9  -9 4146.16 419.951   3
  -4   9   9 2949.99 477.559   3
   4   9  -8 9.15805 87.2671   3
  -4   9   8 129.083 141.508   3
  -4   9   7 4301.68 549.398   3
   4   9  -7 5279.24 495.531   3
   4   9  -6 616.081 178.724   3
  -4   9   6 207.452 134.215   3
  -4   9   5 4570.07 552.708   3
   4   9  -5 5225.61 505.557   3
   4   9  -4 3324.56 407.320   3
  -4   9   4 3436.77 467.576   3
  -4   9   3 3767.96 481.492   3
   4   9  -3 3576.17 428.625   3
  -4  -9   3 3468.56 319.556   4
  -4  -9   2 10.8302 48.8506   4
   4   9  -2 40.8015 82.7163   3
  -4   9   2 151.121 129.479   3
   4   9  -1 2393.61 367.897   3
  -4  -9   1 2493.07 306.865   4
  -4   9   1 2144.85 348.945   3
   4   9   0 1022.47 258.606   3
  -4   9   0 834.769 228.887   3
  -4  -9   0 897.983 197.973   4
  -4   9  -1 4791.03 516.628   3
   4   9   1 5965.28 591.355   3
  -4  -9  -1 5736.22 508.632   4
  -4  -9  -2 2452.49 349.925   4
  -4   9  -2 2299.65 352.798   3
   4   9   2 2313.67 370.705   3
  -4   9  -3 832.535 206.739   3
  -4  -9  -3 711.802 211.746   4
   4   9   3 988.654 259.896   3
   4   9   4 248.926 145.648   3
  -4   9  -4 123.431 74.6177   3
  -4  -9  -4 80.9923 65.6225   4
  -4   9  -5 4339.84 464.678   3
   4   9   5 4431.29 530.626   3
  -4  -9  -5 5078.27 552.240   4
  -4  -9  -6 217.506 122.236   4
   4   9   6 46.2853 77.3385   3
   4   9   7 13169.3 952.382   3
  -4  -9  -7 14551.7 996.943   4
  -4  -9  -8 209.167 144.679   4
   4   9   8 267.755 164.345   3
   4   9   9 5185.15 613.629   3
  -4  -9  -9 4674.01 600.686   4
  -4  -9 -10 714.289 280.656   4
   4   9  10 345.168 172.910   3
   4   9  11 4183.78 567.626   3
  -4  -9 -11 4334.81 614.214   4
  -4  -9 -12 154.008 95.0901   4
   4   9  12 63.6663 132.314   3
  -4  -9 -13 1027.62 316.710   4
   4   9  13 792.954 247.363   3
   4   9  14 1123.09 319.231   3
  -4  -9 -14 975.831 328.521   4
   4   9  15 888.481 271.450   3
  -4  10  15-117.979 139.976   3
  -4  10  14 1440.16 388.974   3
  -4  10  13 728.015 279.418   3
  -4  10  12 3797.34 596.909   3
  -4  10  11-69.3300 164.450   3
  -4  10  10 7461.70 803.856   3
  -4  10   9 114.177 87.6533   3
   4  10  -8 2616.86 363.949   3
  -4  10   8 2429.72 449.435   3
   4  10  -7 160.094 115.267   3
  -4  10   7-123.625 143.743   3
   4  10  -6 5920.36 573.236   3
  -4  10   6 4974.33 609.176   3
  -4  10   5-8.55511 102.676   3
   4  10  -5 89.8523 91.3695   3
   4  10  -4 3056.71 419.648   3
  -4  10   4 3310.66 489.659   3
   4  10  -3 1331.80 280.954   3
  -4  10   3 1536.36 323.012   3
   4  10  -2 4597.54 534.797   3
  -4  10   2 3914.50 517.707   3
   4  10  -1 2490.48 404.023   3
  -4  10   1 2179.16 377.299   3
  -4 -10   1 2705.24 328.583   4
   4  10   0 3927.94 497.985   3
  -4  10   0 3038.21 429.058   3
  -4 -10   0 3374.50 380.285   4
   4  10   1-16.2762 106.245   3
  -4  10  -1 19.0011 70.6708   3
  -4 -10  -1 5.93458 72.5640   4
  -4 -10  -2 3317.60 409.490   4
   4  10   2 2769.27 435.039   3
  -4  10  -2 3509.46 461.655   3
  -4  10  -3-186.398 114.092   3
  -4 -10  -3-23.9140 75.2248   4
   4  10   3 154.025 104.535   3
  -4  10  -4 4631.50 523.270   3
   4  10   4 5103.19 602.881   3
  -4 -10  -4 5692.51 577.335   4
   4  10   5 55.4013 95.4933   3
  -4 -10  -5 23.4468 91.1230   4
   4  10   6 979.430 262.916   3
  -4 -10  -6 1106.75 281.954   4
  -4 -10  -7 540.711 207.108   4
   4  10   7 117.174 71.1719   3
  -4 -10  -8 831.367 273.639   4
   4  10   8 299.819 136.066   3
   4  10   9 221.664 171.572   3
  -4 -10  -9 402.373 223.853   4
   4  10  10 1534.01 350.721   3
  -4 -10 -10 1783.56 387.015   4
   4  10  11 677.845 256.185   3
  -4 -10 -11 1212.66 314.189   4
  -4 -10 -12 3513.10 565.836   4
   4  10  12 2401.97 472.367   3
  -4 -10 -13 454.587 212.561   4
   4  10  13 179.383 132.752   3
  -4  11  13 1996.83 458.651   3
  -4  11  12-8.20407 134.217   3
  -4  11  11 3463.98 588.555   3
  -4  11  10 1147.54 336.881   3
  -4  11   9 4025.61 609.135   3
  -4  11   8-13.8003 100.077   3
  -4  11   7 2626.35 488.928   3
   4  11  -7 2520.56 387.137   3
  -4  11   6 58.8280 125.992   3
   4  11  -6 98.5009 109.973   3
  -4  11   5 342.106 130.145   3
   4  11  -5 731.725 234.156   3
  -4  11   4 119.132 120.231   3
   4  11  -4 490.757 193.571   3
  -4  11   3 775.630 231.446   3
   4  11  -3 1540.53 319.680   3
  -4  11   2 1496.17 332.318   3
   4  11  -2 1719.03 354.105   3
  -4  11   1 7075.27 727.961   3
   4  11  -1 7085.78 707.272   3
   4  11   0 351.060 201.278   3
  -4  11   0 410.606 188.267   3
   4  11   1 6295.01 682.959   3
  -4  11  -1 4983.85 596.471   3
  -4 -11  -2-45.0726 72.8008   4
  -4  11  -2 40.1922 67.9479   3
   4  11   2 212.701 153.129   3
  -4  11  -3 1731.25 337.441   3
  -4 -11  -3 1793.34 326.924   4
   4  11   3 1707.32 364.389   3
  -4 -11  -4 299.635 156.332   4
   4  11   4-112.872 157.536   3
   4  11   5 2951.44 489.048   3
  -4 -11  -5 2960.15 443.299   4
   4  11   6 140.846 137.530   3
  -4 -11  -6 10.0841 62.1143   4
   4  11   7 2975.08 506.866   3
  -4 -11  -7 3985.12 550.273   4
   4  11   8 245.806 169.070   3
  -4 -11  -8 106.277 121.095   4
   4  11   9 1387.17 361.920   3
  -4 -11  -9 1821.23 383.780   4
   4  11  10 209.543 151.670   3
  -4 -11 -10 102.564 74.3277   4
  -4 -11 -11 339.950 201.392   4
  -4  12  10 1241.57 360.954   3
  -4  12   9 88.1302 74.3211   3
  -4  12   8 534.738 241.716   3
  -4  12   7 77.8148 134.918   3
  -4  12   6 666.939 247.296   3
   4  12  -6 1049.55 286.610   3
   4  12  -5 181.835 139.059   3
  -4  12   5 74.9571 122.348   3
  -4  12   4 2251.41 459.223   3
   4  12  -4 1722.92 361.598   3
  -4  12   3 1925.51 433.806   3
   4  12  -3 1905.32 388.004   3
  -4  12   2 2847.62 494.587   3
   4  12  -2 3027.18 494.706   3
  -4  12   1 96.0674 147.171   3
   4  12  -1 271.040 194.454   3
  -4  12   0 4275.06 589.866   3
   4  12   0 4016.94 572.819   3
  -4  12  -1 42.7773 118.775   3
   4  12   1 134.710 117.027   3
   4  12   2 2169.96 430.857   3
   4  12   3 252.278 175.517   3
   4  12   4 468.314 205.721   3
   4  12   5 238.544 132.112   3
   4  12   6 1950.76 417.224   3
  -4 -12  -6 2111.56 397.247   4
   4  12   7 125.083 97.3105   3
  -4 -12  -7 556.980 234.348   4
  -4 -12  -8 220.078 150.069   4
  -4 -12  -9 750.187 240.969   4
  -4 -12 -10 653.781 261.750   4
  -4  13   6 25.8902 101.553   3
  -4  13   5 675.795 280.891   3
  -4  13   4-50.2792 127.717   3
   4  13  -4 104.579 114.155   3
   4  13  -3 4270.03 596.437   3
  -4  13   3 4341.59 645.095   3
  -4  13   2-227.656 199.107   3
   4  13  -2-140.306 154.913   3
   4  13  -1 1018.82 299.974   3
  -4  13   1 1398.08 360.998   3
  -4  13   0 420.744 200.554   3
   4  13   0 181.061 151.758   3
   4  13   1 454.427 183.528   3
   4  13   2 229.727 157.924   3
   4  14  -3 207.676 147.600   3
  -5   0  23 101.073 97.7577   2
  -5   0  22 382.439 210.253   2
  -5   0  21-64.2441 76.7921   2
  -5   0  20 223.421 182.328   2
  -5   0  19-0.23099 117.603   2
  -5   0  18 278.815 85.8827   3
  -5   0  18 236.664 170.657   2
  -5   0  17-110.836 53.0292   3
  -5   0  17-1.58668 62.1438   2
  -5   0  16 102.587 87.3041   3
  -5   0  16 222.719 126.989   2
  -5   0  15-45.9636 82.8669   3
  -5   0  15-107.157 88.4988   2
  -5   0  14 4814.52 478.862   2
  -5   0  14 4387.46 451.491   3
  -5   0  13 34.6170 83.6327   2
  -5   0  13-22.2529 83.5620   3
  -5   0  12 3880.60 398.358   3
  -5   0  12 3382.88 364.561   2
  -5   0  11 69.3465 91.1977   3
  -5   0  11 19.1644 60.2556   2
  -5   0  10 22605.4 956.083   3
  -5   0  10 22671.4 867.868   2
  -5   0   9 7.93705 52.1742   3
  -5   0   9 6.49624 73.8281   2
  -5   0   8 16614.7 653.283   2
  -5   0   8 15901.0 768.193   3
  -5   0   7 183.383 101.531   3
  -5   0   7 29.8966 36.0128   2
   5   0  -6 37084.1 893.894   2
   5   0  -6 37762.4 1161.74   3
  -5   0   6 38350.0 1187.13   3
  -5   0   6 37730.8 891.088   2
  -5   0   5 23.2158 78.2539   3
   5   0  -5 37.4476 55.7417   3
  -5   0   5 61.6649 39.9786   2
   5   0  -5 63.8241 42.3057   2
  -5   0   4 2085.31 146.116   2
  -5   0   4 2020.55 261.763   3
   5   0  -4 2214.53 156.293   2
   5   0  -4 2416.80 271.775   3
  -5   0   3-99.4099 60.1126   3
   5   0  -3 3.16252 65.1041   3
   5   0  -3 12.1330 17.6186   2
   5   0  -2 8031.81 495.171   3
  -5   0   2 8123.57 505.653   3
   5   0  -1 63.7173 77.5012   3
  -5   0   1-28.5661 69.2634   3
  -5   0   0 741.861 161.651   3
   5   0   0 956.874 181.316   3
   5   0   0 733.966 133.944   1
  -5   0  -1-1.22932 69.1651   3
   5   0   1-100.883 80.2896   3
   5   0   1 5.79264 74.9575   1
   5   0   2 5267.23 397.414   3
   5   0   2 5587.66 363.571   1
   5   0   3 26.4903 44.8109   3
   5   0   3-40.2672 65.5042   1
   5   0   3 63.7935 45.6825   2
   5   0   4 445.738 104.963   3
   5   0   4 281.447 85.0940   1
   5   0   4 432.628 91.2888   2
   5   0   5 55.3461 77.7716   1
   5   0   5 8.91913 51.7714   3
   5   0   5 11.8717 35.5594   2
   5   0   6 3390.54 320.170   1
   5   0   6 2765.76 299.103   3
   5   0   6 3540.66 304.066   2
   5   0   7 148.369 101.146   1
   5   0   7-46.6037 87.1943   3
   5   0   7 99.8850 68.8184   2
   5   0   8 334.123 113.890   3
   5   0   8 343.256 86.2819   3
   5   0   8 481.203 138.658   1
   5   0   8 286.351 102.854   2
   5   0   9-60.4905 57.8072   3
   5   0   9 80.0208 76.4439   1
   5   0   9-29.6455 63.3136   2
   5   0  10 2429.02 312.549   1
   5   0  10 2701.10 334.642   2
   5   0  10 2266.73 220.151   3
   5   0  11 29.7535 43.6229   3
   5   0  11-8.49680 62.2947   1
  -5   0 -11 48.0383 74.5272   4
   5   0  11-37.9248 58.2910   2
  -5   0 -12 57.7017 74.4458   4
   5   0  12 293.406 145.176   1
   5   0  12-39.4441 71.2828   2
   5   0  12 120.042 68.8247   3
  -5   0 -13-24.9823 105.926   4
   5   0  13-164.910 120.877   2
   5   0  13-40.1863 30.8356   3
   5   0  13 22.5434 69.9485   1
  -5   0 -14 243.273 155.717   4
   5   0  14 86.9674 75.2482   2
  -5   0 -15 166.448 121.614   4
   5   0  15-157.301 123.569   2
   5   0  16 3143.07 462.100   2
  -5   0 -16 3538.51 485.773   4
   5   0  17-179.879 126.271   2
  -5   0 -17-59.7570 88.7246   4
  -5   0 -18 182.102 118.274   4
   5   0  18 57.0828 137.499   2
   5   0  19-39.2666 91.5421   2
  -5   0 -19-99.4741 64.2214   4
   5   0  20 80.9190 101.165   2
  -5   0 -20-127.274 140.764   4
  -5  -1  23 593.593 243.730   2
  -5   1  23 583.525 238.022   2
  -5  -1  22 91.4707 106.263   2
  -5   1  22 149.411 130.661   2
  -5  -1  21 274.257 199.529   2
  -5   1  21 111.952 86.3611   2
  -5  -1  20 155.815 112.640   2
  -5   1  20 79.9451 109.803   2
  -5   1  19 283.443 182.963   3
  -5   1  19 243.675 157.787   2
  -5  -1  19 22.0208 105.185   2
  -5  -1  18 1295.68 280.229   2
  -5   1  18 1714.95 312.912   3
  -5   1  18 1114.30 285.476   2
  -5  -1  17-104.976 97.2052   3
  -5   1  17 129.465 122.918   3
  -5  -1  17 104.061 70.1882   2
  -5   1  17 37.6847 104.084   2
  -5   1  16 3316.20 436.875   3
  -5  -1  16 3102.90 382.842   3
  -5  -1  16 3285.98 431.276   2
  -5   1  16 3679.64 449.205   2
  -5   1  15 280.469 137.664   3
  -5  -1  15-7.69512 60.0107   3
  -5  -1  15 100.346 98.4421   2
  -5   1  15 231.552 128.405   2
  -5  -1  14 147.134 82.4099   3
  -5   1  14 61.9014 57.2679   3
  -5   1  14-66.3696 77.3576   2
  -5  -1  14 80.1112 78.8207   2
  -5  -1  13 162.450 66.0268   3
  -5   1  13 250.033 121.226   3
  -5  -1  13 136.124 109.997   2
  -5   1  13 140.840 93.6361   2
  -5  -1  12-11.8707 49.1906   3
  -5   1  12-22.8928 105.750   3
  -5  -1  12-0.76893 82.7659   2
  -5   1  12-35.0875 54.0429   2
  -5  -1  11 78.1480 93.6834   3
  -5   1  11 34.8469 77.4959   3
  -5  -1  11 12.5103 83.9401   2
  -5   1  11 288.559 105.978   2
  -5   1  10 6505.59 504.774   3
  -5  -1  10 6697.55 466.254   2
  -5   1  10 6589.74 460.945   2
  -5  -1  10 5522.81 458.541   3
  -5  -1   9 7404.55 460.076   2
  -5   1   9 8048.80 475.596   2
  -5   1   9 7694.94 544.854   3
  -5  -1   9 7040.22 503.792   3
  -5  -1   8 187.801 108.625   3
  -5   1   8 86.3966 97.3841   3
  -5   1   8 178.277 78.7198   2
  -5  -1   8 109.190 47.4366   2
   5   1  -7 27722.8 995.753   3
  -5   1   7 24769.3 964.259   3
  -5   1   7 25053.3 760.404   2
  -5  -1   7 24357.4 942.153   3
  -5  -1   7 25975.4 792.152   2
  -5  -1   6 75.3412 89.9894   3
  -5  -1   6 34.0511 31.4980   2
   5   1  -6-49.5909 47.6771   3
  -5   1   6 23.4276 72.3070   3
   5   1  -6 30.3504 30.3082   2
  -5   1   6 61.2273 40.2651   2
  -5  -1   5 8.34647 85.9844   3
   5   1  -5 69.6098 82.0730   3
  -5   1   5-50.1115 59.7316   3
   5   1  -5 63.9467 53.4942   2
  -5   1   5 43.3546 28.4654   2
  -5  -1   4 771.600 168.268   3
   5   1  -4 671.106 164.290   3
  -5   1   4 1097.73 202.090   3
   5   1  -4 767.207 102.695   2
   5  -1  -4 661.864 147.625   3
  -5   1   4 650.758 81.5347   2
  -5  -1   3 1486.38 222.959   3
   5   1  -3 1218.41 203.176   3
  -5   1   3 1402.93 212.444   3
   5  -1  -3 1144.15 188.587   3
  -5   1   2 18960.5 772.156   3
   5  -1  -2 20218.0 782.690   3
   5   1  -2 19680.5 833.824   3
  -5  -1   2 19427.7 803.591   3
   5   1  -1 27539.6 992.486   3
  -5   1   1 26989.4 924.652   3
   5  -1  -1 29393.9 936.341   3
   5   1  -1 27251.1 793.403   1
   5  -1   0 2833.22 273.004   3
  -5   1   0 2778.69 281.971   3
   5   1   0 2841.40 312.928   3
   5   1   0 2758.06 242.790   1
  -5   1  -1 14253.9 635.931   3
   5  -1   1 14903.0 365.826   2
   5   1   1 14659.9 583.534   1
   5  -1   1 14628.0 634.646   3
   5   1   1 13726.5 691.231   3
   5  -1   1 14427.3 580.244   1
  -5  -1  -1 13634.6 590.776   1
   5  -1   2 262.465 87.7731   3
  -5   1  -2 339.691 111.657   3
   5  -1   2 466.865 104.096   1
   5  -1   2 358.630 65.5127   2
   5   1   2 373.251 112.515   3
   5   1   2 299.954 95.3188   1
  -5   1  -3 1446.17 203.391   3
   5  -1   3 1114.01 169.517   3
   5   1   3 1453.26 192.806   1
   5  -1   3 1321.75 178.666   1
   5  -1   3 1226.98 136.341   2
   5  -1   4 167.813 82.1840   3
   5   1   4 245.027 101.782   1
   5  -1   4 234.431 79.7272   1
   5  -1   4 328.218 89.4840   2
   5  -1   5 296.777 95.3593   1
   5  -1   5 219.196 65.9459   3
   5  -1   5 478.662 114.206   2
   5   1   5 417.282 122.015   1
   5  -1   6 5324.98 376.554   3
   5   1   6 5189.60 396.510   1
   5  -1   6 5103.27 366.835   2
   5  -1   6 5914.91 415.802   1
   5   1   7 2931.48 303.705   1
   5  -1   7 2931.33 297.546   2
   5  -1   7 3006.58 304.848   1
   5  -1   7 2735.08 271.805   3
   5  -1   8 2345.41 251.544   3
   5  -1   8 2719.30 298.122   1
   5   1   8 2738.17 304.271   1
   5  -1   8 2300.93 282.703   2
   5   1   8 2163.26 225.480   3
   5   1   8 2231.85 272.942   2
   5  -1   9 136.393 46.9927   3
   5   1   9 51.4842 36.4911   3
   5  -1   9 100.538 50.4384   3
   5   1   9 224.326 91.7168   1
   5  -1   9 216.404 96.2861   1
   5  -1   9 49.1043 57.9701   2
   5   1   9 177.550 94.1063   2
   5   1  10 738.641 139.405   3
   5  -1  10 650.452 133.461   3
   5   1  10 914.776 188.060   1
   5  -1  10 685.210 170.028   1
   5  -1  10 793.917 114.500   3
   5  -1  10 1114.40 221.321   2
   5   1  10 861.064 199.931   2
  -5  -1 -11 1148.15 267.775   4
   5   1  11 1163.84 237.180   1
   5  -1  11 862.476 187.552   1
   5  -1  11 1313.39 246.153   2
   5   1  11 1120.80 226.602   2
  -5   1 -11 673.430 202.150   4
   5   1  11 893.345 165.229   3
   5  -1  11 926.292 124.559   3
   5  -1  12 714.943 196.269   2
  -5   1 -12 588.489 182.223   4
   5  -1  12 682.184 177.154   1
  -5  -1 -12 331.601 121.404   4
   5   1  12 604.416 136.990   3
   5   1  12 446.843 164.220   2
   5   1  12 548.368 169.969   1
   5  -1  12 587.301 109.839   3
   5  -1  13 823.630 211.031   1
   5  -1  13 990.242 238.417   2
  -5  -1 -13 905.356 252.887   4
   5   1  13 1143.78 254.795   2
  -5   1 -13 1301.55 292.118   4
   5   1  13 902.034 176.172   3
  -5   1 -14 9.26042 81.4939   4
  -5  -1 -14-10.8357 110.243   4
   5  -1  14 146.827 111.600   2
   5   1  14 217.791 134.517   2
   5   1  14 66.0693 45.0880   3
  -5  -1 -15 1884.11 361.786   4
   5  -1  15 1561.48 314.817   2
   5   1  15 1582.87 317.203   2
  -5   1 -15 1571.51 307.831   4
  -5   1 -16 693.359 208.982   4
   5  -1  16 474.019 179.008   2
   5   1  16 567.093 191.300   2
  -5  -1 -16 44.3100 126.173   4
   5  -1  17 1284.71 305.333   2
   5   1  17 1337.55 326.352   2
  -5  -1 -17 1565.30 344.661   4
  -5   1 -17 1309.06 291.415   4
   5  -1  18 379.932 157.865   2
  -5   1 -18 754.010 229.437   4
   5   1  18 338.632 177.020   2
  -5  -1 -18 524.057 214.431   4
   5  -1  19 165.485 114.603   2
   5   1  19 203.506 152.349   2
  -5  -1 -19-9.46706 97.6418   4
   5  -1  20 103.758 152.257   2
  -5  -1 -20 45.2378 80.1243   4
   5   1  20-151.821 188.481   2
  -5  -1 -21 58.2191 94.4592   4
  -5  -2  23 1168.26 330.099   2
  -5   2  23 1281.75 339.384   2
  -5   2  22 185.235 103.567   2
  -5  -2  22 288.389 171.529   2
  -5  -2  21 11.4785 102.110   2
  -5   2  21-20.7536 103.717   2
  -5  -2  20 214.735 161.351   2
  -5   2  20 75.5036 63.9574   3
  -5   2  20 189.393 146.222   2
  -5  -2  19 381.173 194.864   2
  -5   2  19 597.249 219.664   3
  -5   2  19 920.958 276.756   2
  -5  -2  18 104.736 95.0038   2
  -5   2  18 46.4358 76.9581   3
  -5   2  18-70.8712 85.4255   2
  -5  -2  17 221.071 94.3137   2
  -5   2  17 299.832 139.724   3
  -5   2  17 350.874 170.279   2
  -5  -2  16 334.899 115.484   3
  -5  -2  16 621.322 200.743   2
  -5   2  16 636.230 194.299   3
  -5   2  16 587.322 202.992   2
  -5  -2  15 691.399 172.655   3
  -5  -2  15 445.697 160.197   2
  -5   2  15 562.336 197.113   3
  -5   2  15 517.838 186.729   2
  -5  -2  14 306.789 155.987   2
  -5   2  14-19.2515 56.6165   3
  -5   2  14 102.103 106.820   2
  -5  -2  14 157.240 81.0040   3
  -5  -2  13 38.8722 65.0340   2
  -5   2  13 261.703 156.309   3
  -5  -2  13 88.6655 77.2894   3
  -5   2  13 182.087 105.307   2
  -5   2  12 4684.14 470.595   3
  -5  -2  12 4505.39 429.376   2
  -5  -2  12 4803.07 436.669   3
  -5   2  12 5361.25 463.860   2
  -5  -2  11 1334.18 231.059   2
  -5   2  11 1410.93 255.544   3
  -5  -2  11 1189.09 211.321   3
  -5   2  11 1721.17 252.671   2
  -5  -2  10 176.132 85.2155   2
  -5   2  10 6.62730 64.3657   3
  -5  -2  10 271.893 126.291   3
  -5  -2   9 230.375 103.585   2
  -5   2   9 202.802 93.7865   3
  -5  -2   9 458.328 127.881   3
  -5  -2   8 374.794 127.790   3
  -5   2   8 234.470 103.530   3
  -5  -2   7 2065.26 267.082   3
  -5   2   7 1666.91 258.540   3
  -5  -2   6 313.647 109.451   3
  -5   2   6 603.861 148.760   3
   5   2  -6 411.533 129.679   3
  -5  -2   5 18891.8 821.475   3
   5   2  -5 17948.4 834.220   3
   5   2  -5 18767.3 664.346   2
  -5   2   5 18713.1 801.747   3
   5   2  -4 7427.68 529.392   3
  -5   2   4 7558.29 495.195   3
   5   2  -3 800.107 166.141   3
  -5   2   3 978.585 178.003   3
   5   2  -2 49.3193 48.4009   1
  -5   2   2 75.4550 79.8485   3
   5  -2  -2 116.288 75.8540   3
  -5   2   1 1693.41 221.613   3
   5  -2  -1 1768.86 221.178   3
   5   2  -1 1565.05 181.399   1
  -5   2   0 8954.38 506.033   3
  -5  -2   0 8621.36 454.774   1
   5  -2   0 9375.72 501.518   3
   5   2   0 9604.56 454.301   1
  -5   2  -1 1019.30 180.400   3
  -5   2  -1 837.294 95.7525   2
   5  -2   1 1040.90 166.825   3
   5  -2   1 1165.48 171.563   1
   5   2   1 907.628 149.877   1
  -5   2  -2 71.2963 73.8319   3
   5  -2   2 82.7650 62.7494   3
  -5   2  -2 113.764 48.3696   2
   5  -2   2 14.1170 61.6339   1
   5   2   2 18.2640 39.7948   1
  -5   2  -3 10841.1 533.968   3
   5   2   3 10655.9 524.832   1
  -5   2  -3 9875.04 425.365   2
   5  -2   3 10488.3 507.978   3
   5  -2   3 10232.0 506.450   1
  -5   2  -4 278.642 91.3542   3
   5  -2   4 292.797 79.2229   2
   5  -2   4 343.098 90.7998   3
   5  -2   4 334.190 96.8937   1
  -5   2  -4 343.438 84.3721   2
   5   2   4 504.240 128.471   1
   5  -2   5 1934.47 210.934   2
   5  -2   5 1606.16 208.374   1
   5  -2   5 1788.19 197.434   3
   5   2   5 1659.17 225.163   1
   5  -2   6 4888.04 311.115   3
   5  -2   6 4672.66 350.960   2
   5   2   6 4876.69 393.145   1
   5  -2   6 4992.53 372.964   1
   5   2   7 98.0878 56.1341   3
   5  -2   7 245.864 64.7871   3
   5   2   7 159.036 67.3682   1
   5  -2   7 142.064 74.0397   1
   5  -2   7 198.958 92.6319   2
   5   2   8 545.211 130.247   3
   5   2   8 544.173 188.283   1
   5  -2   8 566.953 99.6781   3
   5  -2   8 430.485 125.356   2
   5  -2   8 552.256 150.916   1
   5  -2   9 5047.27 414.272   1
   5  -2   9 4763.54 426.888   2
   5  -2   9 4596.21 273.217   3
   5   2   9 4709.09 378.701   3
   5  -2   9 4402.04 216.671   3
   5   2   9 4771.78 432.131   1
   5  -2  10 129.745 37.8278   3
   5   2  10 83.8838 47.0279   3
  -5  -2 -10 162.828 99.1566   4
   5  -2  10 228.662 102.018   1
   5  -2  10 103.168 40.9952   3
   5  -2  10 197.742 115.430   2
   5   2  10 418.010 153.037   1
   5   2  11 1747.59 237.854   3
   5   2  11 1955.49 308.590   1
   5  -2  11 1945.00 281.348   1
  -5  -2 -11 2318.22 391.254   4
  -5   2 -11 1730.96 291.517   4
   5  -2  11 2076.61 308.338   2
   5  -2  11 1904.47 135.438   3
   5   2  11 1528.51 255.627   2
   5  -2  12 167.364 97.8281   1
   5  -2  12 124.515 83.9313   2
  -5   2 -12 270.688 139.996   4
  -5  -2 -12 358.563 134.776   4
   5   2  12 272.121 134.289   2
   5   2  12 195.027 125.165   1
   5   2  12-13.9818 71.9626   3
   5  -2  13-47.1660 74.5869   1
  -5   2 -13 144.011 108.478   4
   5  -2  13 78.7932 82.2114   2
  -5  -2 -13-112.749 133.541   4
   5   2  13-7.42522 65.8385   2
   5   2  13-31.7335 76.3478   3
  -5  -2 -14 2196.40 402.478   4
   5  -2  14 2007.45 347.019   2
   5   2  14 2551.24 396.331   2
  -5   2 -14 2046.65 327.869   4
   5   2  14 1947.67 283.872   3
  -5  -2 -15 12.4021 95.0242   4
   5  -2  15-37.4153 61.4798   2
   5   2  15 63.6609 97.7087   2
   5   2  15 29.5328 91.9529   3
  -5   2 -15-106.722 123.459   4
   5  -2  16 591.891 212.539   2
  -5  -2 -16 763.069 257.342   4
   5   2  16 526.820 199.014   2
  -5   2 -16 306.949 144.171   4
   5  -2  17-136.522 94.7139   2
   5   2  17-104.553 111.170   2
  -5  -2 -17 188.909 123.162   4
   5  -2  18 598.199 228.273   2
   5   2  18 665.281 241.700   2
  -5  -2 -18 660.070 209.917   4
   5  -2  19 1148.32 300.042   2
   5   2  19 1981.30 416.842   2
  -5  -2 -19 1685.77 398.376   4
   5  -2  20 222.054 136.961   2
   5   2  20 255.372 159.913   2
  -5  -2 -20 291.073 199.450   4
  -5  -2 -21 298.217 153.078   4
  -5   3  23 663.191 251.350   2
  -5   3  22 1720.16 416.375   2
  -5   3  21 920.508 295.983   2
  -5  -3  20 2049.83 391.357   2
  -5   3  20 1784.88 376.956   3
  -5   3  20 2231.09 444.997   2
  -5  -3  19 136.756 107.902   2
  -5   3  19 231.457 144.156   3
  -5   3  19 70.0929 172.375   2
  -5  -3  18 394.518 169.631   2
  -5   3  18 113.088 146.039   3
  -5   3  18 70.4139 118.510   2
  -5  -3  17 331.171 125.635   2
  -5   3  17 270.911 145.552   3
  -5   3  17 607.348 230.424   2
  -5   3  16 6160.59 634.102   3
  -5  -3  16 6051.51 599.414   2
  -5   3  16 7227.37 668.828   2
  -5   3  15 303.819 142.634   3
  -5   3  15 392.137 158.273   2
  -5   3  14 14026.2 891.755   3
  -5   3  14 14085.0 857.888   2
  -5   3  13 36.8515 79.3865   3
  -5   3  12 1522.56 275.005   3
  -5   3  11-74.6374 82.4486   3
  -5   3  10 2202.62 317.242   3
  -5   3   9 4343.77 432.422   3
  -5   3   8 5528.97 469.864   3
  -5   3   7 5838.01 473.038   3
  -5   3   6 1077.23 209.026   3
  -5   3   5 10743.3 616.499   3
  -5   3   4 4851.57 400.835   3
   5   3  -3 13741.7 516.617   1
  -5   3   3 13053.7 654.336   3
  -5   3   2 435.538 112.021   3
   5   3  -2 739.368 121.003   1
   5   3  -1 10325.6 460.509   1
  -5   3   1 10897.2 577.415   3
  -5  -3   0 1451.26 187.204   1
  -5   3   0 1784.95 233.786   3
   5   3   0 1644.42 186.367   1
   5  -3   0 1447.07 192.457   3
   5   3   1 360.731 96.2767   1
  -5   3  -1 640.429 137.506   3
   5  -3   1 560.226 131.219   3
  -5   3  -2 3279.09 249.899   2
   5  -3   2 3795.82 302.264   3
  -5   3  -2 3459.31 307.361   3
   5   3   2 3296.78 281.959   1
   5  -3   2 3622.04 289.681   1
   5   3   3 2202.13 240.472   1
   5  -3   3 2354.40 226.752   3
  -5   3  -3 2233.68 218.855   2
  -5   3  -3 2165.25 247.416   3
   5  -3   3 2103.38 226.835   1
   5   3   4 2745.37 278.614   1
  -5   3  -4 2767.54 267.403   3
   5  -3   4 2414.90 226.317   3
   5  -3   4 2812.20 267.512   1
  -5   3  -5-0.38989 34.8713   3
   5  -3   5 54.3271 24.9180   3
   5   3   5 92.6038 60.1292   1
   5  -3   5 33.9798 55.8790   1
  -5   3  -6-54.4119 54.4877   3
   5   3   6 24.6383 44.6254   3
   5   3   6 33.3514 67.8961   1
   5  -3   6 147.459 77.3505   1
   5  -3   6-2.57522 28.3410   3
   5  -3   7 102.034 42.3734   3
   5   3   7 139.393 70.3576   3
   5   3   7 127.771 93.9348   1
   5  -3   7 219.381 96.9158   1
   5   3   8 142.445 119.482   1
   5  -3   8-53.1526 62.4227   1
   5  -3   8 29.4188 20.6859   3
   5   3   8 104.857 76.3752   3
  -5  -3  -9 431.965 176.865   4
   5   3   9 504.917 144.886   3
   5   3   9 693.961 174.828   1
   5  -3   9 661.233 158.948   1
   5  -3   9 510.439 145.676   2
   5   3  10 77.3685 73.3124   3
   5   3  10 143.483 102.943   1
   5  -3  10 93.3031 69.8721   2
  -5  -3 -10-18.2357 95.4399   4
   5  -3  10 15.2138 81.9069   1
   5   3  11 115.186 59.3659   3
   5  -3  11 143.758 76.4989   1
   5  -3  11 163.606 106.602   2
  -5   3 -11 132.493 123.165   4
  -5  -3 -11 121.587 147.280   4
   5   3  11 50.1990 66.3590   1
  -5   3 -12 712.709 188.186   4
   5  -3  12 432.662 141.000   1
  -5  -3 -12 667.047 234.311   4
   5  -3  12 839.300 210.400   2
   5   3  12 549.693 151.777   3
  -5  -3 -13 542.724 224.199   4
   5  -3  13 602.666 190.915   2
  -5   3 -13 425.579 142.344   4
   5  -3  13 505.516 157.569   1
   5   3  13 279.462 93.7996   3
  -5  -3 -14-195.361 227.162   4
  -5   3 -14 251.460 131.921   4
   5  -3  14 53.9340 84.3793   2
   5   3  14 147.459 87.7997   2
   5   3  14 202.008 100.151   3
  -5   3 -15 357.813 135.042   4
   5  -3  15 595.579 210.204   2
   5   3  15 122.940 89.9317   2
  -5  -3 -15 556.205 203.917   4
   5   3  15 115.764 93.3571   3
   5  -3  16 221.021 127.457   2
   5   3  16-156.343 128.884   2
  -5  -3 -16-35.5196 95.0249   4
   5  -3  17 2536.61 432.446   2
   5   3  17 2311.54 416.906   2
  -5  -3 -17 2960.73 494.389   4
  -5  -3 -18 55.8385 134.871   4
   5  -3  18-43.9204 75.9209   2
   5   3  18 3.24651 90.9173   2
   5  -3  19 1714.32 371.933   2
   5   3  19 1607.33 363.443   2
  -5  -3 -19 2318.69 470.114   4
   5   3  20 444.078 202.451   2
  -5  -3 -20 659.827 253.283   4
  -5   4  22 174.175 105.026   2
  -5   4  21 267.078 131.274   3
  -5   4  21 290.612 183.964   2
  -5   4  20 737.382 247.859   3
  -5   4  20 694.141 228.548   2
  -5   4  19 199.277 88.2549   3
  -5   4  19 721.581 260.046   2
  -5   4  18 862.508 252.008   3
  -5   4  18 898.463 258.046   2
  -5   4  17 2637.13 443.812   3
  -5   4  17 2944.92 451.170   2
  -5   4  16-4.30159 89.9943   3
  -5   4  16-34.5617 110.925   2
  -5   4  15-17.2631 86.9350   3
  -5   4  14 6098.45 608.557   3
  -5   4  13 1313.84 272.529   3
  -5   4  12 6699.13 598.655   3
  -5   4  11 97.3205 77.3846   3
  -5  -4  11 84.6371 51.7128   4
  -5   4  10 847.646 202.158   3
  -5  -4  10 846.455 128.371   4
  -5   4   9 27.1483 60.2533   3
  -5   4   8 629.985 170.619   3
  -5   4   7 2283.35 318.482   3
  -5   4   6 3934.01 396.390   3
  -5   4   5-55.9311 94.0074   3
  -5   4   4 8199.40 547.094   3
   5   4  -4 8262.41 378.863   1
   5   4  -3 55.9560 51.7439   1
  -5   4   3-7.57346 105.599   3
   5   4  -2 1706.33 179.079   1
  -5   4   2 1406.03 221.069   3
   5   4  -1 664.710 120.651   1
  -5   4   1 952.878 191.063   3
   5   4   0 301.271 85.0614   1
  -5   4   0 205.234 72.5366   3
   5   4   1 3725.36 292.464   1
  -5   4  -1 3850.69 343.527   3
   5  -4   2 1213.75 172.580   1
  -5   4  -2 1060.54 179.736   3
   5   4   2 1364.13 189.324   1
   5  -4   2 974.263 147.841   3
  -5   4  -3 552.963 134.573   3
   5  -4   3 415.568 95.8241   3
   5  -4   3 672.551 130.621   1
   5   4   3 446.238 111.178   1
   5   4   4 190.450 117.350   3
  -5   4  -4 39.9302 40.8324   3
   5   4   4 42.3043 41.8796   1
   5  -4   4 42.2070 43.1084   1
   5  -4   4 135.668 57.2497   3
   5   4   5 3146.64 318.724   1
  -5   4  -5 3204.73 289.382   3
   5  -4   5 3533.73 301.227   1
   5  -4   5 2964.63 230.532   3
   5   4   5 2930.33 329.070   3
   5   4   6 373.983 123.877   3
  -5   4  -6 234.556 75.9338   3
   5   4   6 410.344 129.554   1
   5  -4   6 403.397 122.587   1
   5  -4   6 374.144 75.0831   3
  -5   4  -7 163.815 61.4949   3
   5   4   7 277.418 101.248   3
   5   4   7 133.202 66.4305   1
   5  -4   7 339.571 105.351   1
   5  -4   7 283.049 60.6621   3
   5  -4   8 481.284 60.8097   3
   5   4   8 489.780 151.224   1
   5  -4   8 393.964 119.231   1
   5   4   8 804.013 182.928   3
  -5  -4  -8 717.220 237.046   4
   5  -4   9 5127.73 409.620   1
   5   4   9 5150.09 450.418   3
  -5  -4  -9 4971.35 602.384   4
   5   4   9 5408.56 484.397   1
   5   4  10 660.060 168.084   3
   5  -4  10 432.245 126.692   1
  -5  -4 -10 740.514 184.579   4
   5   4  10 729.896 190.854   1
   5   4  11 55.5633 47.5917   3
   5  -4  11 32.5218 46.4365   1
  -5   4 -11-40.8256 74.8706   4
  -5  -4 -11 55.9340 152.619   4
  -5   4 -12 115.569 55.2695   4
   5  -4  12-100.806 45.2980   1
  -5  -4 -12-1.00894 157.474   4
   5   4  12-1.37982 80.0593   3
  -5  -4 -13 570.343 221.608   4
   5   4  13 360.821 150.357   3
   5  -4  13 407.543 148.699   1
  -5  -4 -14 484.423 222.850   4
   5   4  14-7.98825 97.3574   3
   5   4  15-34.9725 111.365   3
  -5  -4 -15 222.327 147.755   4
   5   4  16 708.130 199.807   3
   5   4  16 845.106 245.294   2
  -5  -4 -16 1170.64 306.089   4
   5   4  17 54.3104 102.365   2
  -5  -4 -17 264.310 141.307   4
   5   4  18 949.908 283.307   2
  -5  -4 -18 1549.77 402.718   4
   5   4  19 58.0801 156.860   2
  -5  -4 -19-3.62456 118.030   4
  -5   5  22 530.966 246.383   3
  -5   5  22 613.266 266.630   2
  -5   5  21 160.026 189.846   3
  -5   5  21-140.873 106.602   2
  -5   5  20 1357.91 349.447   3
  -5   5  20 1857.06 404.181   2
  -5   5  19 20.4177 88.0703   3
  -5   5  19-25.4862 93.3607   2
  -5   5  18 533.614 225.611   3
  -5   5  18 895.565 278.470   2
  -5   5  17 610.551 209.652   3
  -5   5  16 3279.99 486.024   3
  -5   5  15 2507.88 415.406   3
  -5   5  14 1945.12 365.093   3
  -5   5  13 118.547 65.3720   3
  -5   5  12 4257.24 507.939   3
  -5   5  11 170.875 89.6371   3
  -5  -5  11 176.907 63.9394   4
  -5   5  10 211.302 125.724   3
  -5  -5  10 60.3044 27.6224   4
  -5   5   9 4377.53 478.775   3
  -5   5   8 1698.56 300.301   3
  -5   5   7 833.680 201.392   3
  -5   5   6 561.438 158.366   3
   5   5  -6 715.190 100.960   1
   5   5  -5 7.61322 23.1291   1
  -5   5   5 151.328 70.3513   3
  -5   5   4 165.857 93.5523   3
   5   5  -4 38.9938 39.0915   1
  -5   5   3 453.524 154.950   3
   5   5  -3 294.055 69.4224   1
   5   5  -2 3.84770 29.2608   1
  -5   5   2 7.46160 50.0918   3
  -5   5   1 3025.77 324.162   3
   5   5  -1 2562.75 222.080   1
  -5   5   0 1021.90 190.737   3
   5   5   0 848.122 135.075   1
   5   5   1 488.429 106.893   1
  -5   5  -1 348.154 136.028   3
   5   5   2 1238.73 217.765   3
   5   5   2 1224.23 179.833   1
   5  -5   2 1247.04 176.984   1
  -5   5  -2 1299.88 215.288   3
   5   5   3 234.030 99.4805   3
   5  -5   3 258.261 93.2349   1
  -5   5  -3 337.751 105.293   3
   5   5   3 337.417 102.347   1
   5   5   4 192.620 85.9815   3
   5   5   4 171.858 79.2101   1
  -5   5  -4 199.612 106.668   3
   5  -5   4 257.104 83.3230   1
   5  -5   4 152.220 56.6271   3
   5  -5   5 1889.73 218.491   1
   5   5   5 1826.18 276.363   3
   5   5   5 1440.17 222.614   1
  -5   5  -5 1750.95 226.581   3
   5  -5   5 1656.89 186.134   3
   5   5   6 155.449 73.0613   1
  -5   5  -6 141.652 64.5350   3
   5   5   6 66.6601 50.8061   3
  -5  -5  -6 196.150 129.265   4
   5  -5   6 206.278 80.5431   1
   5  -5   6 163.255 58.8266   3
   5   5   7 2573.97 338.549   3
   5   5   7 2749.73 327.360   1
  -5  -5  -7 3091.02 473.611   4
   5  -5   7 2827.38 285.614   1
  -5   5  -7 2593.13 241.405   3
   5  -5   7 2431.42 186.528   3
   5   5   8 1663.63 272.278   3
  -5  -5  -8 2257.91 395.854   4
  -5   5  -8 1592.68 153.356   3
   5  -5   8 1730.22 225.698   1
   5   5   8 1817.37 276.631   1
  -5  -5  -9 1138.97 302.695   4
   5  -5   9 1151.52 195.007   1
   5   5   9 1062.41 218.376   3
   5   5  10 16.8358 81.2506   3
   5  -5  10 81.3122 77.0546   1
  -5   5 -10 58.8370 48.9899   4
  -5  -5 -10 89.5730 164.270   4
   5  -5  11 2.38223 58.9522   1
   5   5  11 240.272 123.460   3
  -5  -5 -11 79.2209 108.280   4
   5   5  12 2254.59 335.660   3
  -5  -5 -12 3053.99 500.990   4
   5  -5  12 2421.28 316.680   1
  -5  -5 -13 546.474 200.492   4
   5   5  13 475.272 165.856   3
  -5  -5 -14 39.1914 105.256   4
   5   5  14 221.875 101.944   3
   5   5  15 119.196 97.9715   3
  -5  -5 -15-85.2189 148.895   4
   5   5  16 128.546 124.364   3
  -5  -5 -16-373.429 227.822   4
  -5  -5 -17 7.39312 132.791   4
   5   5  17 25.8226 71.0572   3
   5   5  17-108.822 73.4672   2
   5   5  18 134.702 115.452   2
  -5  -5 -18-46.3155 189.714   4
  -5   6  22 76.7370 105.522   3
  -5   6  21 15.2958 127.003   3
  -5   6  21 507.714 208.774   2
  -5   6  20 368.153 210.343   3
  -5   6  20-33.9461 150.335   2
  -5   6  19-57.2537 120.570   3
  -5   6  18 664.372 253.641   3
  -5   6  17-112.444 144.829   3
  -5   6  16 349.329 203.079   3
  -5   6  15 435.998 193.267   3
  -5   6  14 2534.25 430.480   3
  -5   6  13-24.1123 118.331   3
  -5   6  12 1868.81 348.954   3
  -5   6  11 37.0849 81.0949   3
  -5   6  10-34.5241 86.7079   3
  -5   6   9 191.923 124.747   3
  -5   6   8-105.314 123.294   3
   5   6  -8 72.7015 35.1821   1
   5   6  -7 536.738 79.7621   1
  -5   6   7 660.913 192.536   3
   5   6  -6 266.618 55.5662   1
  -5   6   6 128.235 92.9457   3
   5   6  -5 3914.00 215.689   1
  -5   6   5 4449.83 461.464   3
  -5   6   4 154.657 73.5956   3
   5   6  -4 201.271 48.7737   1
  -5   6   3 1671.43 266.805   3
   5   6  -3 1629.74 154.800   1
   5   6  -2 457.366 91.5129   1
  -5   6   2 381.174 127.439   3
   5   6  -1 100.471 81.2207   3
   5   6  -1-0.75503 32.2944   1
  -5   6   1-58.1172 71.7625   3
   5   6   0 1141.61 158.205   1
  -5   6   0 1348.51 234.745   3
   5   6   0 1298.60 236.067   3
   5   6   1-67.6337 70.9721   3
   5   6   1-82.7400 64.1871   1
  -5   6  -1 4.33526 56.7852   3
   5   6   2 261.020 129.958   3
   5   6   2 264.005 100.328   1
   5  -6   2 40.8947 45.8658   1
  -5   6  -2 200.765 70.0879   3
  -5   6  -3 8824.41 587.373   3
   5  -6   3 9251.23 479.256   1
   5   6   3 8923.29 522.573   1
   5   6   3 9294.49 632.243   3
   5   6   4 1777.76 281.836   3
   5   6   4 1586.65 233.939   1
  -5  -6  -4 1216.43 265.250   4
  -5   6  -4 1324.84 216.897   3
   5  -6   4 1565.79 198.189   1
   5   6   5 410.910 156.561   3
  -5  -6  -5 127.839 109.967   4
   5   6   5 408.902 127.623   1
  -5   6  -5 292.543 99.2564   3
   5  -6   5 268.770 82.6098   1
  -5  -6  -6 1700.66 351.185   4
   5   6   6 2013.75 313.929   3
  -5   6  -6 1672.94 235.324   3
   5   6   6 1397.69 230.211   1
   5  -6   6 1831.69 214.714   1
  -5  -6  -7 1618.45 341.431   4
   5   6   7 1499.87 265.799   3
  -5   6  -7 1487.34 204.106   3
   5  -6   7 1538.32 207.507   1
  -5  -6  -8 408.495 181.916   4
   5   6   8 555.133 183.697   3
   5  -6   8 816.620 149.693   1
   5   6   9 136.911 115.683   3
  -5  -6  -9 358.219 178.057   4
   5  -6   9 109.485 44.3785   1
   5   6  10 87.3749 90.6160   3
   5  -6  10 21.3906 47.0822   1
  -5  -6 -10 75.5146 98.6934   4
  -5  -6 -11 238.974 139.287   4
   5  -6  11 230.030 104.515   1
   5   6  11 244.378 115.910   3
  -5  -6 -12-49.7351 113.366   4
   5   6  12-49.4588 65.2082   3
  -5  -6 -13 23.9134 139.659   4
   5   6  13 26.1750 80.7427   3
   5   6  14 90.8827 116.919   3
  -5  -6 -14 240.670 76.8406   4
   5   6  15-37.9814 105.502   3
  -5  -6 -15-158.262 186.913   4
   5   6  16 252.797 143.759   3
  -5  -6 -16 625.738 272.316   4
  -5  -6 -17 34.9078 118.978   4
   5   6  17 293.182 188.776   3
  -5   7  22 531.789 250.511   3
  -5   7  21-14.6951 95.7153   3
  -5   7  20-140.630 165.498   3
  -5   7  19 89.5413 136.617   3
  -5   7  18-14.5214 128.715   3
  -5   7  17 130.391 134.536   3
  -5   7  16 339.815 153.488   3
  -5   7  15 365.998 193.063   3
  -5   7  14-40.7189 79.2567   3
  -5   7  13 2303.14 410.367   3
   5   7 -12 34.5441 34.1971   3
  -5   7  12 97.1663 148.639   3
   5   7 -11 275.365 95.6248   3
  -5   7  11 767.451 252.468   3
   5   7 -10 229.896 96.8691   3
  -5   7  10 86.5550 120.931   3
   5   7  -9 6197.62 470.526   3
  -5   7   9 5222.17 576.566   3
   5   7  -8 179.148 85.5764   3
  -5   7   8 44.9194 123.232   3
   5   7  -7-45.8337 54.7530   3
  -5   7   7 85.3857 102.977   3
   5   7  -6 19.0613 60.5111   3
  -5   7   6 246.086 135.991   3
   5   7  -5-47.0574 102.866   3
   5   7  -5 22.6203 18.6714   1
  -5   7   5-148.320 128.244   3
   5   7  -4 538.671 75.5069   1
   5   7  -4 602.622 156.709   3
  -5   7   4 437.685 143.137   3
   5   7  -3 2636.72 333.581   3
  -5   7   3 2909.75 380.087   3
   5   7  -3 3075.35 205.720   1
   5   7  -2 2502.87 327.272   3
  -5   7   2 2795.66 368.332   3
   5   7  -2 2848.21 217.802   1
   5   7  -1-23.0665 45.2064   1
  -5   7   1 44.0886 52.2861   3
   5   7  -1 125.568 87.1047   3
  -5   7   0 1054.67 230.348   3
   5   7   0 900.073 146.016   1
   5   7   0 755.619 174.271   3
   5   7   1 260.248 112.629   3
  -5  -7  -1 582.172 191.910   4
  -5   7  -1 303.386 125.542   3
   5   7   1 436.422 113.704   1
   5   7   2 92.7021 68.5171   3
   5  -7   2-29.5503 44.3014   1
  -5  -7  -2-13.6119 86.6764   4
  -5   7  -2 98.2646 105.982   3
   5   7   2 44.5322 37.0939   1
   5   7   3-139.381 98.7675   3
   5  -7   3 1.91705 30.8773   1
  -5  -7  -3 55.6418 110.229   4
  -5   7  -3 58.8985 58.0476   3
  -5  -7  -4 1015.95 253.773   4
   5   7   4 833.520 201.464   3
  -5   7  -4 1109.16 223.520   3
   5  -7   4 1138.05 159.998   1
   5   7   5 2131.87 352.682   3
  -5  -7  -5 2478.29 404.715   4
  -5   7  -5 2415.36 317.555   3
   5  -7   5 2253.62 238.560   1
  -5  -7  -6 748.466 235.338   4
  -5   7  -6 503.409 152.924   3
   5   7   6 513.405 154.655   3
   5  -7   6 907.878 152.174   1
  -5  -7  -7-42.5572 73.8588   4
   5   7   7-18.0853 83.4061   3
   5  -7   7-50.3256 37.5952   1
  -5  -7  -8 69.9427 109.470   4
   5   7   8 182.369 80.9209   3
  -5  -7  -9 234.695 167.061   4
   5   7   9 80.2876 104.549   3
  -5  -7 -10-25.8262 122.873   4
   5   7  10 430.697 174.331   3
   5   7  11 421.752 158.710   3
  -5  -7 -11 479.159 252.455   4
   5   7  12 56.8817 61.8737   3
  -5  -7 -12 123.048 128.980   4
   5   7  13 211.625 100.781   3
  -5  -7 -13-59.4705 118.250   4
   5   7  14 1220.98 294.812   3
  -5  -7 -14 878.900 264.965   4
   5   7  15 93.4110 127.087   3
  -5  -7 -15 202.184 209.639   4
   5   7  16 958.960 270.311   3
  -5  -7 -16 816.422 306.645   4
   5   7  17 581.526 231.809   3
  -5   8  20-523.203 249.175   3
  -5   8  19 258.121 171.953   3
  -5   8  18 431.659 219.208   3
  -5   8  17-71.4244 109.975   3
  -5   8  16 148.195 177.773   3
  -5   8  15 72.5475 78.4700   3
  -5   8  14 61.5381 75.5207   3
  -5   8  13-107.845 157.859   3
  -5   8  12 643.955 222.457   3
   5   8 -11 2516.94 307.469   3
  -5   8  11 2752.36 465.171   3
  -5   8  10 4460.31 572.628   3
   5   8 -10 5216.51 454.905   3
   5   8  -9 766.864 185.920   3
  -5   8   9 505.562 215.678   3
  -5   8   8 8685.32 773.896   3
   5   8  -8 10562.8 671.052   3
  -5   8   7 3157.30 462.190   3
   5   8  -7 3419.28 385.118   3
   5   8  -6 2431.51 328.290   3
  -5   8   6 2341.58 390.359   3
  -5  -8   6 2103.52 234.216   4
  -5   8   5 3420.87 460.320   3
   5   8  -5 3428.09 396.577   3
  -5  -8   5 3697.34 337.908   4
  -5  -8   4 2354.50 290.608   4
   5   8  -4 2427.57 337.472   3
  -5   8   4 1751.60 329.733   3
   5   8  -3 8.04073 97.6019   3
  -5  -8   3 2.56434 64.3065   4
  -5   8   3-47.8530 96.7247   3
   5   8  -2 1875.02 308.816   3
  -5   8   2 2032.05 336.936   3
  -5  -8   2 1419.06 249.372   4
   5   8  -1 1813.35 302.841   3
  -5  -8   1 1220.95 246.227   4
  -5   8   1 1847.59 315.149   3
  -5  -8   0 974.317 221.764   4
  -5   8   0 837.329 232.757   3
   5   8   0 961.453 227.836   3
   5   8   1 3160.03 418.155   3
  -5   8  -1 3261.88 402.655   3
  -5  -8  -1 3586.42 429.576   4
   5   8   2 247.563 122.174   3
  -5  -8  -2 279.208 135.223   4
  -5   8  -2 129.515 124.450   3
   5  -8   2 231.567 81.4698   1
  -5  -8  -3-42.4359 102.573   4
   5   8   3-17.4270 77.1123   3
  -5   8  -3 121.942 89.6834   3
   5  -8   3 43.9269 46.1520   1
  -5  -8  -4-78.7409 107.307   4
   5   8   4 3.58197 63.6790   3
  -5   8  -4 8.85351 77.0315   3
  -5  -8  -5 623.570 208.097   4
   5   8   5 658.025 188.104   3
  -5   8  -5 747.854 195.025   3
   5   8   6 216.018 136.163   3
  -5  -8  -6 247.745 166.290   4
  -5  -8  -7-72.9434 115.422   4
   5   8   7 142.004 107.226   3
   5   8   8 49.4011 71.6564   3
  -5  -8  -8-1.73590 121.157   4
   5   8   9 2260.69 408.380   3
  -5  -8  -9 2738.67 470.027   4
   5   8  10 3105.79 461.138   3
  -5  -8 -10 3144.50 505.693   4
  -5  -8 -11 235.356 191.001   4
   5   8  11 521.006 204.953   3
   5   8  12 241.964 171.785   3
  -5  -8 -12 1.19760 152.472   4
   5   8  13 87.4257 124.287   3
  -5  -8 -13 97.6126 93.5784   4
   5   8  14 383.589 156.364   3
  -5  -8 -14 819.936 327.510   4
   5   8  15 121.170 159.558   3
  -5  -8 -15-71.9193 139.460   4
   5   8  16 403.913 239.100   3
   5   8  17-166.059 131.712   3
  -5   9  18 450.520 240.749   3
  -5   9  17 132.308 146.109   3
  -5   9  16-124.407 148.010   3
  -5   9  15-165.767 127.749   3
  -5   9  14 174.193 100.388   3
  -5   9  13 636.304 253.720   3
  -5   9  12 81.0698 134.203   3
  -5   9  11 193.671 138.228   3
   5   9 -10 102.856 83.0186   3
  -5   9  10 237.441 160.655   3
   5   9  -9 467.732 156.793   3
  -5   9   9 233.017 135.216   3
   5   9  -8 13.0143 57.6307   3
  -5   9   8 170.513 118.637   3
   5   9  -7 180.125 137.541   3
  -5   9   7-80.5353 123.646   3
   5   9  -6-37.1782 81.0000   3
  -5   9   6-16.0457 97.1724   3
   5   9  -5 73.3120 82.5552   3
  -5   9   5 65.5258 130.864   3
   5   9  -4 261.455 138.411   3
  -5  -9   4 165.470 67.2683   4
  -5   9   4 50.1070 111.627   3
   5   9  -3 242.964 120.424   3
  -5  -9   3 320.831 102.911   4
  -5   9   3 292.422 136.059   3
   5   9  -2 1077.74 238.237   3
  -5  -9   2 1174.17 222.013   4
  -5   9   2 1179.78 263.457   3
  -5  -9   1 334.399 142.668   4
   5   9  -1 392.180 173.174   3
  -5   9   1 622.257 222.838   3
  -5  -9   0 459.772 148.919   4
   5   9   0 713.253 238.818   3
  -5   9   0 657.866 192.187   3
  -5  -9  -1 669.104 175.930   4
   5   9   1 1167.22 268.240   3
  -5   9  -1 917.942 223.571   3
  -5  -9  -2 67.8142 89.8279   4
   5   9   2 24.5713 106.922   3
  -5   9  -2 112.496 106.537   3
  -5  -9  -3 559.778 173.499   4
   5   9   3 171.730 131.048   3
  -5   9  -3 196.571 115.686   3
  -5   9  -4 194.368 129.623   3
   5   9   4 155.503 99.9811   3
  -5  -9  -4 430.174 187.801   4
  -5  -9  -5-89.1012 101.646   4
   5   9   5-46.3466 90.5491   3
   5   9   6 86.9160 118.936   3
  -5  -9  -6 292.404 178.588   4
  -5  -9  -7 895.834 259.573   4
   5   9   7 909.630 273.253   3
   5   9   8 982.000 273.653   3
  -5  -9  -8 1322.96 328.025   4
   5   9   9 128.847 130.434   3
  -5  -9  -9 57.4484 171.893   4
  -5  -9 -10 357.782 199.865   4
   5   9  10 404.696 198.984   3
   5   9  11 141.380 122.060   3
  -5  -9 -11-230.610 154.214   4
   5   9  12 225.032 174.458   3
  -5  -9 -12-25.0095 145.948   4
   5   9  13-64.2803 129.980   3
  -5  -9 -13 594.306 243.319   4
   5   9  14-147.129 112.454   3
  -5  10  15 798.645 300.852   3
  -5  10  14 263.098 187.086   3
  -5  10  13 647.181 270.358   3
  -5  10  12 867.279 308.748   3
  -5  10  11 95.3557 122.426   3
  -5  10  10 0.59377 147.899   3
  -5  10   9 122.778 187.070   3
   5  10  -9-58.9004 95.0219   3
   5  10  -8 2725.02 387.053   3
  -5  10   8 1916.96 403.950   3
   5  10  -7 72.7583 115.893   3
  -5  10   7-151.086 193.506   3
  -5  10   6 1805.37 395.182   3
   5  10  -6 2380.51 377.808   3
   5  10  -5 745.318 215.048   3
  -5  10   5 872.629 263.705   3
   5  10  -4 220.351 98.1842   3
  -5  10   4 480.696 199.993   3
   5  10  -3 640.720 205.148   3
  -5  10   3 128.808 139.339   3
   5  10  -2 546.413 191.182   3
  -5  10   2 339.841 158.207   3
  -5 -10   1 379.442 140.345   4
   5  10  -1 657.519 214.851   3
  -5  10   1 728.087 249.938   3
   5  10   0 778.186 231.864   3
  -5  10   0 438.422 186.757   3
  -5 -10   0 918.210 217.121   4
  -5 -10  -1 210.204 117.211   4
   5  10   1 355.666 174.224   3
  -5  10  -1 213.654 118.158   3
  -5  10  -2 637.062 214.898   3
   5  10   2 576.595 190.929   3
  -5 -10  -2 875.447 239.042   4
   5  10   3 1040.81 306.234   3
  -5  10  -3 693.920 202.782   3
  -5 -10  -3 529.094 167.221   4
   5  10   4 211.367 147.879   3
  -5 -10  -4 173.424 104.844   4
  -5 -10  -5 843.882 255.058   4
   5  10   5 659.381 246.556   3
   5  10   6 82.8248 99.6100   3
  -5 -10  -6 267.262 144.955   4
   5  10   7-125.046 92.9788   3
  -5 -10  -7 330.175 184.551   4
   5  10   8 73.1591 118.987   3
  -5 -10  -8-88.6054 75.7966   4
   5  10   9 1001.65 292.344   3
  -5 -10  -9 1275.14 332.242   4
   5  10  10 738.255 255.651   3
  -5 -10 -10 1219.76 348.245   4
   5  10  11 15.2888 79.6024   3
  -5 -10 -11 212.718 166.641   4
   5  10  12-17.8884 136.483   3
  -5 -10 -12 522.104 229.246   4
  -5  11  13 194.581 144.958   3
  -5  11  12 210.753 177.032   3
  -5  11  11 410.714 219.797   3
  -5  11  10-208.671 136.665   3
  -5  11   9 116.237 129.583   3
  -5  11   8 158.608 163.605   3
   5  11  -7 910.234 241.058   3
  -5  11   7 1256.08 345.851   3
   5  11  -6 787.068 228.597   3
  -5  11   6 1048.65 301.590   3
   5  11  -5 377.573 130.222   3
  -5  11   5 747.222 263.998   3
   5  11  -4 283.151 148.948   3
  -5  11   4 230.453 142.561   3
   5  11  -3-93.9863 68.8555   3
  -5  11   3 10.5127 107.058   3
   5  11  -2 732.395 237.754   3
  -5  11   2 644.005 210.368   3
   5  11  -1 533.012 183.233   3
  -5  11   1 507.881 185.547   3
   5  11   0 389.716 189.179   3
  -5  11   0-72.0461 120.836   3
  -5  11  -1-90.0564 127.225   3
   5  11   1 13.2011 102.851   3
  -5  11  -2 485.247 190.283   3
  -5 -11  -2 1044.21 245.809   4
   5  11   2 530.991 209.412   3
  -5 -11  -3-100.511 53.3809   4
   5  11   3-190.628 177.979   3
  -5 -11  -4 383.377 170.400   4
   5  11   4 726.777 267.520   3
  -5 -11  -5 42.2299 61.5123   4
   5  11   5 331.840 203.260   3
   5  11   6 200.359 157.250   3
  -5 -11  -6 37.2666 66.3091   4
   5  11   7 982.220 304.216   3
  -5 -11  -7 858.416 277.874   4
  -5 -11  -8 414.578 208.401   4
   5  11   8 12.3082 95.7520   3
   5  11   9 461.012 211.521   3
  -5 -11  -9 660.563 239.278   4
  -5 -11 -10 30.8668 78.6488   4
  -5 -11 -11-14.3967 78.5558   4
  -5  12  10-128.081 159.938   3
  -5  12   9 1.41157 124.661   3
  -5  12   8 56.6461 110.745   3
  -5  12   7 388.559 214.067   3
  -5  12   6-9.10806 94.2713   3
   5  12  -6-114.224 142.662   3
  -5  12   5 162.547 107.386   3
   5  12  -5 56.0251 89.5474   3
  -5  12   4-126.936 174.484   3
   5  12  -4 33.7950 128.507   3
  -5  12   3 42.6533 151.564   3
   5  12  -3 111.177 147.520   3
  -5  12   2 310.019 208.263   3
   5  12  -2 179.616 139.698   3
  -5  12   1 1108.99 313.056   3
   5  12  -1 996.969 286.295   3
  -5  12   0 194.093 159.275   3
   5  12   0 71.1539 104.276   3
  -5  12  -1 170.049 139.209   3
   5  12   1 49.1594 119.016   3
   5  12   2-20.9943 109.064   3
   5  12   3-43.2068 83.9207   3
   5  12   4 179.817 157.464   3
   5  12   5 123.231 131.322   3
   5  12   6-25.5180 92.3334   3
  -5 -12  -6 107.178 90.9362   4
  -5 -12  -7-55.2043 90.1204   4
  -5 -12  -8-142.004 138.446   4
  -5 -12  -9 1581.83 385.596   4
  -5  13   6 560.277 251.843   3
  -5  13   5 1193.85 337.371   3
   5  13  -5 903.139 305.964   3
  -5  13   4 79.5815 91.2170   3
   5  13  -4 353.447 188.138   3
  -5  13   3 15.5453 101.494   3
   5  13  -3 143.895 177.949   3
  -5  13   2 394.874 200.395   3
   5  13  -2 194.812 168.028   3
  -5  13   1 209.213 156.414   3
   5  13  -1 368.225 185.711   3
   5  13   0 712.432 272.483   3
   5  13   1 429.698 204.618   3
  -6   0  24 6242.63 769.421   2
  -6   0  23 127.389 152.843   2
  -6   0  22 4929.56 646.989   2
  -6   0  21-42.1399 153.628   2
  -6   0  20 797.812 246.715   2
  -6   0  19 73.3962 58.9950   3
  -6   0  19-66.7810 129.242   2
  -6   0  18 990.243 237.004   3
  -6   0  18 1131.27 257.297   2
  -6   0  17-126.190 126.592   3
  -6   0  17 56.8354 87.1102   2
  -6   0  16 1503.74 297.896   3
  -6   0  16 2075.12 339.887   2
  -6   0  15 57.3756 88.7785   2
  -6   0  15 8.27899 76.9232   3
  -6   0  14 17250.8 952.332   3
  -6   0  14 19000.6 943.929   2
  -6   0  13-47.4947 100.519   3
  -6   0  13 6.04796 62.8721   2
  -6   0  12 11878.7 754.496   3
  -6   0  12 12442.7 699.662   2
  -6   0  11 38.7760 114.076   3
  -6   0  11 76.3587 84.7908   2
  -6   0  10 3200.85 319.086   2
  -6   0  10 3935.86 414.515   3
  -6   0   9-15.6042 57.6938   3
  -6   0   9-36.0138 43.1233   2
  -6   0   8 16279.6 825.610   3
  -6   0   8 16707.5 642.671   2
  -6   0   7 99.9745 66.4327   3
  -6   0   7 28.0712 58.3220   2
  -6   0   6 25251.7 1014.64   3
  -6   0   6 25090.0 683.799   2
   6   0  -6 24332.5 687.576   2
  -6   0   5-74.1116 104.685   3
  -6   0   5-10.3510 33.8461   2
   6   0  -5 26.2845 23.9068   2
  -6   0   4 82276.1 1962.77   3
   6   0  -4 86677.9 1308.69   2
  -6   0   3-23.8139 84.3668   3
   6   0  -3-3.19799 20.0726   2
  -6   0   2 9868.48 594.494   3
  -6   0   1-131.642 76.3612   3
   6   0   0 7602.25 532.713   3
  -6   0   0 9291.71 570.315   3
   6   0   0 8724.92 481.609   1
  -6   0  -1 68.5554 92.0630   3
   6   0   1 78.5184 84.2807   3
   6   0   1 13.1036 63.3295   1
   6   0   2 8226.87 325.650   2
   6   0   2 8868.32 490.445   1
   6   0   3 2.86900 56.7859   1
   6   0   3 46.8035 44.2596   2
   6   0   4 10973.1 572.244   1
   6   0   4 11169.9 478.740   2
   6   0   5 81.2408 88.8225   1
   6   0   5 26.9449 46.2002   2
   6   0   6 46444.2 1330.52   1
   6   0   6 48128.3 1244.27   2
   6   0   7-2.71998 52.8252   2
   6   0   7 246.963 109.015   1
   6   0   8 43753.9 1306.96   2
   6   0   8 42752.0 1329.44   1
   6   0   9 18.6733 28.2724   3
   6   0   9-8.12149 64.1685   1
   6   0   9-10.9363 58.9126   2
   6   0  10 8366.97 606.077   2
   6   0  10 7900.50 431.265   3
   6   0  10 8642.43 601.026   1
   6   0  11 3.58704 29.2252   3
   6   0  11 60.0067 103.547   1
   6   0  11-26.6803 67.5107   2
   6   0  12 490.247 116.320   3
  -6   0 -12 652.442 223.478   4
   6   0  12 618.159 189.463   1
   6   0  12 458.762 155.422   2
  -6   0 -13-251.838 137.879   4
   6   0  13 52.1039 119.577   1
   6   0  13 53.2079 67.7626   2
  -6   0 -14 2498.36 424.266   4
   6   0  14 2124.86 349.910   2
   6   0  14 3084.97 409.864   1
  -6   0 -15-141.569 155.050   4
   6   0  15-10.7243 92.3174   2
  -6   0 -16 4502.29 577.985   4
   6   0  16 3039.02 461.182   2
   6   0  17-92.0890 107.479   2
  -6   0 -17 124.725 111.522   4
   6   0  18 7581.11 769.663   2
  -6   0 -18 7233.62 741.381   4
   6   0  19-496.729 210.031   2
  -6   0 -19-100.720 153.204   4
   6   0  20 2571.50 478.608   2
  -6  -1  23 5815.83 716.698   2
  -6   1  23 5327.73 700.185   2
  -6  -1  22 181.655 95.2953   2
  -6   1  22 380.524 205.774   2
  -6  -1  21 5988.19 686.680   2
  -6   1  21 6471.40 723.768   2
  -6   1  20 9.29153 81.8495   2
  -6  -1  20-45.2003 85.9914   2
  -6   1  19 2053.40 377.869   3
  -6   1  19 2230.98 397.984   2
  -6  -1  19 2263.69 395.956   2
  -6   1  18-34.5608 113.303   3
  -6  -1  18 170.475 139.891   3
  -6  -1  18 72.6962 90.6805   2
  -6   1  18 97.6248 73.7511   2
  -6  -1  17 3726.64 464.888   2
  -6   1  17 4081.83 495.893   2
  -6   1  17 4608.43 536.474   3
  -6  -1  17 3497.58 432.622   3
  -6  -1  16 649.595 199.510   3
  -6  -1  16 820.627 217.653   2
  -6   1  16 691.880 201.032   3
  -6   1  16 1161.06 257.829   2
  -6  -1  15 6692.97 585.516   3
  -6  -1  15 7680.14 625.175   2
  -6   1  15 8491.36 660.092   2
  -6   1  15 8692.41 699.026   3
  -6  -1  14 2150.39 325.557   3
  -6   1  14 2261.17 349.180   3
  -6  -1  14 2792.16 354.220   2
  -6   1  14 2881.80 363.117   2
  -6  -1  13 4562.65 467.647   3
  -6   1  13 5398.25 523.180   3
  -6  -1  13 5539.00 480.191   2
  -6   1  13 5537.53 484.259   2
  -6  -1  12 892.569 200.086   3
  -6   1  12 762.277 192.198   3
  -6  -1  12 666.089 165.266   2
  -6   1  12 745.460 179.972   2
  -6   1  11 12115.6 755.652   3
  -6  -1  11 13391.9 688.298   2
  -6   1  11 13956.8 702.036   2
  -6  -1  11 11988.4 739.523   3
  -6   1  10 4087.45 426.931   3
  -6  -1  10 3696.78 340.500   2
  -6  -1  10 3642.31 399.050   3
  -6   1  10 4106.02 351.628   2
  -6   1   9 8592.26 607.477   3
  -6  -1   9 8436.46 483.927   2
  -6   1   9 7624.85 458.194   2
  -6  -1   9 8102.55 584.623   3
  -6   1   8 4390.76 428.016   3
  -6   1   8 4148.11 315.439   2
  -6  -1   8 4071.39 314.320   2
  -6  -1   8 4090.06 413.173   3
  -6  -1   7 3058.75 252.223   2
  -6  -1   7 2774.06 335.160   3
   6   1  -7 2746.74 250.646   2
  -6   1   7 2948.99 241.708   2
  -6   1   7 2988.68 344.967   3
  -6  -1   6 7.41584 88.7817   3
   6   1  -6 66.7013 53.9410   2
  -6   1   6 124.163 55.1189   2
  -6   1   6 130.844 107.838   3
  -6   1   5 36538.4 1221.10   3
   6   1  -5 37844.9 889.956   2
  -6   1   5 38718.4 800.889   2
  -6  -1   5 37701.9 1251.13   3
  -6  -1   4 679.367 177.415   3
  -6   1   4 545.854 136.578   3
   6   1  -4 658.571 96.0787   2
  -6   1   4 518.266 70.4839   2
  -6   1   3 20097.5 865.208   3
  -6   1   3 19397.4 380.418   2
  -6  -1   3 20115.6 876.197   3
  -6   1   2 585.812 178.987   3
  -6  -1   2 634.348 171.578   3
  -6   1   1 18620.2 821.863   3
   6   1  -1 17888.1 680.162   1
   6  -1  -1 16247.0 753.782   3
  -6   1   0 4891.99 411.602   3
   6  -1   0 4102.29 366.324   3
   6  -1   0 4317.82 332.748   1
   6   1   0 4496.34 341.671   1
  -6   1  -1 277.489 111.273   3
   6  -1   1 347.985 100.090   1
   6  -1   1 354.135 104.707   3
   6   1   1 330.802 108.021   1
   6  -1   2 5830.13 436.294   3
   6  -1   2 6559.71 282.086   2
   6   1   2 6273.85 410.706   1
   6  -1   2 6659.60 429.301   1
  -6   1  -2 6483.39 458.872   3
   6  -1   3 193.467 96.9856   3
  -6   1  -3 124.376 106.670   3
   6   1   3 269.161 90.8542   1
   6  -1   3 270.259 68.6889   2
   6  -1   3 144.263 55.5156   1
   6  -1   4 10758.7 558.742   1
   6  -1   4 10877.2 469.277   2
   6   1   4 9812.02 552.146   1
   6  -1   4 10122.1 582.399   3
   6  -1   5 19704.8 832.000   3
   6   1   5 21953.0 851.630   1
   6  -1   5 22467.0 849.159   1
   6  -1   5 22143.0 741.609   2
   6  -1   6 350.590 113.443   3
   6  -1   6 220.257 69.7316   2
   6   1   6 326.304 115.268   1
   6  -1   6 202.500 99.7685   1
   6  -1   7 14478.0 681.203   2
   6   1   7 14830.3 738.936   1
   6  -1   7 13951.7 696.976   3
   6  -1   7 14553.7 715.835   1
   6  -1   8 1737.80 234.557   3
   6   1   8 1929.42 271.131   1
   6  -1   8 2290.61 276.891   2
   6  -1   8 2078.87 277.053   1
   6   1   8 1943.69 260.908   2
   6   1   9 26704.2 1067.12   1
   6  -1   9 26267.5 1039.33   2
   6   1   9 25477.6 1021.73   2
   6  -1   9 21977.6 902.455   3
   6  -1   9 26652.9 1039.50   1
   6   1   9 25629.0 867.979   3
   6  -1  10 2221.71 307.710   1
   6   1  10 2482.42 329.175   1
   6  -1  10 1966.71 294.066   2
   6   1  10 2080.23 244.871   3
   6  -1  10 1862.39 184.650   3
   6   1  10 1517.79 269.122   2
   6  -1  11 1932.62 299.022   1
  -6  -1 -11 1345.08 304.709   4
   6   1  11 1589.18 276.618   1
   6  -1  11 2044.78 307.059   2
   6  -1  11 1820.38 186.015   3
   6   1  11 1921.28 299.471   2
   6   1  11 1931.54 243.495   3
  -6  -1 -12-69.7264 132.807   4
   6   1  12 17.8010 58.0754   1
   6  -1  12-22.4414 52.8684   1
  -6   1 -12 73.2631 94.1693   4
   6   1  12-57.7356 74.1805   3
   6  -1  12-49.9488 90.0106   2
   6   1  12-18.2563 98.4916   2
   6  -1  13 3372.62 413.842   1
  -6   1 -13 3459.76 466.533   4
  -6  -1 -13 2801.58 460.703   4
   6  -1  13 2877.90 399.099   2
   6   1  13 2855.20 386.749   1
   6   1  13 2721.03 304.882   3
   6   1  13 3335.06 434.872   2
  -6   1 -14 146.953 106.680   4
  -6  -1 -14 262.004 117.268   4
   6  -1  14 147.580 110.309   2
   6   1  14 139.339 91.5370   2
   6  -1  14 138.314 121.496   1
   6  -1  15 5227.01 581.808   2
   6   1  15 5414.17 595.398   2
  -6   1 -15 5632.27 610.977   4
  -6  -1 -15 5687.20 663.985   4
  -6   1 -16 1089.38 271.349   4
   6  -1  16 757.980 235.007   2
  -6  -1 -16 733.237 225.297   4
   6   1  16 725.961 239.991   2
   6  -1  17 1999.40 389.980   2
   6   1  17 2317.65 414.218   2
  -6   1 -17 2537.33 415.997   4
  -6  -1 -17 2648.16 466.269   4
   6  -1  18 515.449 200.626   2
   6   1  18 591.465 216.342   2
  -6   1 -18 871.207 262.293   4
  -6  -1 -18 366.263 155.567   4
   6  -1  19 3379.38 523.536   2
   6   1  19 3558.86 554.325   2
  -6  -1 -19 3473.84 542.873   4
   6  -1  20-48.7724 90.6504   2
   6   1  20 59.3046 115.093   2
  -6  -1 -20 2.09081 64.9101   4
  -6  -1 -21 3060.37 523.166   4
  -6  -2  23 305.451 191.618   2
  -6   2  23-217.054 251.200   2
  -6  -2  22 7442.76 795.224   2
  -6   2  22 7619.25 834.176   2
  -6   2  21 363.299 195.382   2
  -6  -2  21 139.266 155.412   2
  -6  -2  20 1774.58 365.794   2
  -6   2  20 1336.28 317.836   3
  -6   2  20 1617.14 367.727   2
  -6   2  19 236.171 103.646   3
  -6  -2  19 343.771 165.950   2
  -6   2  19 348.325 170.393   2
  -6  -2  18 2688.76 401.823   2
  -6   2  18 2251.57 411.388   3
  -6   2  18 2920.90 452.601   2
  -6  -2  17 2827.59 410.916   2
  -6   2  17 2906.20 442.667   3
  -6   2  17 3251.67 447.357   2
  -6  -2  17 2471.07 351.502   3
  -6  -2  16 5368.34 506.696   3
  -6   2  16 6349.52 635.063   3
  -6  -2  16 6670.10 608.450   2
  -6   2  16 6871.14 628.633   2
  -6  -2  15 539.674 166.781   3
  -6  -2  15 354.348 135.177   2
  -6   2  15 452.922 185.772   3
  -6   2  15 235.223 130.156   2
  -6  -2  14 8063.83 620.164   2
  -6   2  14 9047.92 660.945   2
  -6  -2  14 7741.41 604.007   3
  -6   2  14 8447.07 705.592   3
  -6  -2  13 1054.13 218.263   3
  -6  -2  13 739.661 193.674   2
  -6   2  13 863.412 214.001   3
  -6   2  13 1097.24 229.465   2
  -6   2  12 4990.73 507.400   3
  -6  -2  12 5116.04 449.920   2
  -6   2  12 5371.41 464.372   2
  -6  -2  12 4739.79 460.272   3
  -6  -2  11 547.780 159.802   3
  -6  -2  11 594.623 172.350   2
  -6   2  11 240.548 130.625   3
  -6   2  11 227.220 107.363   2
  -6  -2  10 8700.90 606.558   3
  -6   2  10 9095.39 645.948   3
  -6   2  10 8815.25 532.734   2
  -6  -2   9-19.7680 58.7804   3
  -6   2   9 18.5815 63.8030   3
  -6   2   8 43930.2 1430.93   3
  -6  -2   8 44202.9 1406.66   3
  -6  -2   7 1690.97 265.561   3
  -6   2   7 1413.17 248.688   3
  -6   2   6 13272.7 733.123   3
  -6  -2   6 14471.8 771.994   3
   6   2  -5 1607.86 189.000   2
  -6  -2   5 1506.99 247.692   3
  -6   2   5 1727.22 256.537   3
  -6   2   4 35021.0 1185.64   3
  -6   2   3 7619.67 524.232   3
   6   2  -2 9757.86 486.636   1
  -6   2   2 10643.6 614.620   3
  -6   2   1 5590.40 437.914   3
   6   2  -1 5695.14 374.299   1
  -6   2   0 8790.50 552.351   3
  -6   2   0 9154.33 295.334   2
   6   2   0 9617.67 495.040   1
   6  -2   1 1816.08 217.250   1
  -6   2  -1 1757.72 245.149   3
  -6   2  -1 1694.69 136.927   2
   6  -2   1 1645.31 228.023   3
   6   2   1 1657.78 210.052   1
  -6   2  -2 12849.2 654.060   3
   6   2   2 11906.9 573.013   1
  -6   2  -2 10781.7 409.186   2
   6  -2   2 11109.1 584.045   3
   6  -2   2 11463.3 572.569   1
  -6   2  -3 574.059 144.546   3
   6   2   3 529.832 127.156   1
   6  -2   3 415.098 112.599   1
   6  -2   3 637.958 130.378   3
  -6   2  -3 584.677 103.977   2
   6  -2   4 8740.42 496.953   3
   6   2   4 9183.66 536.863   1
  -6   2  -4 9955.42 555.156   3
   6  -2   4 9438.48 518.287   1
  -6   2  -4 7777.13 410.362   2
   6  -2   5 342.719 115.087   1
   6  -2   5 380.877 95.5199   2
   6  -2   5 402.310 109.342   3
   6   2   5 266.517 93.4783   1
   6   2   6 12761.9 674.219   1
   6  -2   6 12884.0 601.965   2
   6  -2   6 14609.5 687.775   1
   6  -2   6 12377.4 586.035   3
   6   2   7 3252.94 338.384   1
   6  -2   7 3548.47 341.336   1
   6  -2   7 3176.35 279.444   3
   6  -2   7 3531.65 329.980   2
   6  -2   8 11176.8 627.169   2
   6   2   8 10770.3 649.730   1
   6  -2   8 8971.68 471.337   3
   6  -2   8 10339.7 616.862   1
   6   2   8 10228.6 565.105   3
   6   2   9 111.865 88.1897   3
   6   2   9-33.1240 86.7927   1
   6  -2   9 9.51294 29.2354   3
   6  -2   9 40.1874 57.7837   2
   6  -2   9 51.5344 47.8408   1
   6   2  10 1422.06 219.686   3
   6  -2  10 1175.63 230.528   2
   6  -2  10 1433.43 243.806   1
   6   2  10 1654.18 271.057   1
   6  -2  10 1386.29 134.079   3
  -6  -2 -11 428.951 149.860   4
   6   2  11 429.400 143.454   1
   6  -2  11 735.393 176.383   1
   6  -2  11 513.969 166.969   2
   6   2  11 600.415 149.409   3
   6   2  11 392.513 133.101   2
   6  -2  12 8368.77 622.382   1
   6  -2  12 8813.84 673.653   2
   6   2  12 7946.46 645.670   2
   6   2  12 7165.08 520.067   3
  -6  -2 -12 9200.07 844.849   4
  -6   2 -12 7774.78 676.626   4
   6   2  12 7914.24 638.522   1
  -6  -2 -13 1601.54 348.274   4
  -6   2 -13 1682.60 316.543   4
   6  -2  13 1708.41 292.585   1
   6  -2  13 1844.68 317.884   2
   6   2  13 1630.95 313.487   2
   6   2  13 1719.88 308.814   1
   6   2  13 1532.05 246.990   3
   6  -2  14 6143.69 600.938   2
   6   2  14 6507.24 630.464   2
   6   2  14 6255.38 508.760   3
  -6  -2 -14 6911.07 741.755   4
  -6   2 -14 6254.39 611.766   4
   6  -2  14 5852.07 565.956   1
  -6   2 -15 1050.24 256.938   4
   6  -2  15 860.790 228.325   2
  -6  -2 -15 921.125 259.555   4
   6   2  15 995.171 250.652   2
   6  -2  16 1793.34 356.297   2
  -6   2 -16 2304.64 375.136   4
   6   2  16 2432.15 424.602   2
  -6  -2 -16 814.293 272.326   4
  -6  -2 -17 296.346 156.712   4
   6  -2  17 278.530 155.119   2
   6   2  17 8.92826 69.4252   2
   6  -2  18 838.940 259.653   2
   6   2  18 365.682 197.272   2
  -6  -2 -18 1215.99 338.713   4
   6  -2  19 744.622 241.114   2
   6   2  19 669.893 280.991   2
  -6  -2 -19 710.712 280.996   4
   6  -2  20 456.041 211.833   2
   6   2  20 175.831 129.945   2
  -6  -2 -20 397.351 205.742   4
  -6   3  23 1742.15 449.695   2
  -6   3  22-43.4802 86.9066   2
  -6   3  21 4255.24 622.854   3
  -6   3  21 4028.02 600.452   2
  -6   3  20-53.1708 107.843   3
  -6   3  20 162.793 147.452   2
  -6   3  19-131.861 128.086   3
  -6   3  19 298.580 179.038   2
  -6   3  18 2262.67 424.019   3
  -6   3  18 2274.18 402.890   2
  -6   3  17 2944.09 470.025   3
  -6   3  17 3746.84 498.248   2
  -6  -3  16 128.014 95.2287   3
  -6   3  16 123.670 95.8288   3
  -6   3  16 312.473 161.477   2
  -6   3  15 4748.57 512.949   2
  -6  -3  15 4400.50 441.433   3
  -6   3  15 3838.53 497.555   3
  -6  -3  14 80.3566 75.9723   3
  -6   3  14 119.094 100.450   3
  -6   3  14-141.417 115.859   2
  -6  -3  13 13919.5 788.311   3
  -6   3  13 13286.3 794.697   2
  -6   3  13 13429.6 881.698   3
  -6  -3  12 268.925 112.194   3
  -6   3  12 92.7000 124.976   3
  -6   3  11 10302.0 727.899   3
  -6  -3  11 10676.7 684.396   3
  -6   3  10 1138.78 233.385   3
  -6   3   9 17998.9 925.205   3
  -6   3   8 277.144 128.222   3
  -6   3   7 24053.8 1030.98   3
  -6   3   6 1571.24 242.066   3
  -6   3   5 31885.7 1156.22   3
  -6   3   4 11867.0 675.593   3
  -6   3   3 2107.66 285.404   3
   6   3  -3 1983.40 214.651   1
  -6   3   2 1277.55 211.592   3
   6   3  -2 1176.84 161.938   1
  -6   3   1 25455.6 973.685   3
   6   3  -1 24522.4 800.318   1
  -6   3   0 1363.18 208.960   3
   6   3   0 1049.69 165.259   1
  -6   3  -1 36684.8 1166.65   3
   6  -3   1 35778.1 1038.98   1
   6   3   1 35619.4 1022.69   1
  -6   3  -1 34041.6 834.849   2
   6   3   2 787.059 156.717   1
  -6   3  -2 919.960 186.639   3
  -6   3  -2 597.046 110.089   2
   6  -3   2 632.658 146.086   3
   6  -3   2 692.533 166.650   1
   6   3   3 34251.6 1053.06   1
  -6   3  -3 34299.9 1104.61   3
   6  -3   3 32979.0 1005.30   3
  -6   3  -3 30130.7 874.277   2
   6  -3   3 32988.9 1023.31   1
   6   3   4 3399.43 328.669   1
  -6   3  -4 3539.75 334.581   3
   6  -3   4 2878.62 275.958   3
   6  -3   4 3264.69 304.543   1
   6  -3   5 17592.0 745.933   1
   6  -3   5 16755.2 657.776   3
   6   3   5 17852.6 784.612   1
  -6   3  -5 18296.1 752.257   3
   6  -3   6 705.688 145.929   1
   6   3   6 1003.36 191.687   1
   6  -3   6 807.030 137.660   3
   6   3   7 13157.6 712.656   1
   6  -3   7 12907.3 659.651   1
   6  -3   7 12015.8 496.067   3
   6   3   7 13232.6 675.772   3
   6   3   8 2093.09 267.432   3
   6  -3   8 2267.92 195.066   3
   6   3   8 2778.97 339.046   1
   6  -3   8 2614.91 298.047   1
   6  -3   9 3678.09 368.515   1
   6   3   9 3710.37 371.367   3
   6   3   9 4293.09 439.594   1
  -6  -3 -10 1321.71 322.137   4
   6  -3  10 1560.59 256.746   2
   6   3  10 1693.31 282.871   1
   6   3  10 1473.28 236.080   3
   6  -3  10 1910.08 273.058   1
  -6  -3 -11-90.1620 132.736   4
   6   3  11 103.522 73.6539   3
   6  -3  11-23.9953 98.7167   2
   6   3  11 135.537 98.2143   1
   6  -3  11-4.67332 50.5009   1
  -6  -3 -12-19.1714 154.112   4
   6  -3  12 22.4411 108.517   1
   6   3  12 12.5820 80.9034   3
   6  -3  12-128.354 118.809   2
  -6   3 -12 60.9219 77.4802   4
  -6  -3 -13 3114.30 511.687   4
  -6   3 -13 2557.56 361.732   4
   6  -3  13 2662.04 383.091   2
   6  -3  13 2359.43 342.414   1
   6   3  13 2367.42 379.570   2
   6   3  13 2301.66 317.902   3
  -6   3 -14 1452.86 270.939   4
  -6  -3 -14 1723.63 380.478   4
   6  -3  14 1723.12 324.438   2
   6   3  14 867.641 233.075   2
   6  -3  14 1366.35 269.859   1
   6   3  14 1718.12 287.602   3
  -6  -3 -15 3605.51 564.158   4
   6  -3  15 2809.34 425.307   2
   6   3  15 2968.15 448.216   2
   6   3  15 2355.52 334.093   3
   6  -3  16 481.382 184.059   2
   6   3  16 142.246 97.8571   2
  -6  -3 -16 380.389 194.431   4
   6  -3  17 1594.48 350.639   2
  -6  -3 -17 1474.32 386.656   4
   6   3  17 1181.33 289.919   2
   6  -3  18 29.5397 81.6740   2
   6   3  18 94.7015 81.7390   2
  -6  -3 -18 89.8641 132.513   4
   6   3  19 45.2670 163.692   2
  -6  -3 -19 131.096 167.089   4
  -6   4  23 794.514 318.205   2
  -6   4  22 4583.93 680.694   2
  -6   4  21-61.6823 138.011   3
  -6   4  21 39.7267 117.402   2
  -6   4  20 1499.43 360.028   3
  -6   4  20 1114.79 308.378   2
  -6   4  19 91.4330 117.352   3
  -6   4  19 9.32955 77.7760   2
  -6   4  18 2484.41 440.935   3
  -6   4  18 1998.00 395.204   2
  -6   4  17 63.2835 158.186   3
  -6   4  17 248.005 161.701   2
  -6   4  16 5244.01 605.835   3
  -6   4  16 5272.43 583.261   2
  -6   4  15 206.858 78.4903   3
  -6   4  14 8769.28 745.955   3
  -6   4  13 4265.64 501.823   3
  -6   4  12 9624.38 748.066   3
  -6   4  11-22.6205 63.0510   3
  -6   4  10 3163.59 398.298   3
  -6   4   9 995.465 225.110   3
  -6   4   8 5652.98 516.581   3
  -6   4   7-80.2790 72.3425   3
  -6   4   6 442.375 144.472   3
  -6   4   5 805.880 168.953   3
  -6   4   4 4834.85 442.978   3
   6   4  -4 4910.60 324.646   1
   6   4  -3 1594.21 184.912   1
  -6   4   3 1589.16 250.048   3
  -6   4   2 21665.2 934.197   3
   6   4  -2 21490.6 725.064   1
  -6   4   1 41.1649 81.8599   3
   6   4  -1 53.6040 59.2097   1
  -6   4   0 35847.9 1209.28   3
   6   4   0 36244.5 1016.78   1
   6   4   1-31.2369 59.3950   1
  -6   4  -1-17.3126 64.0387   3
   6  -4   1 111.373 65.1786   1
  -6   4  -2 14626.1 731.374   3
   6   4   2 14984.7 662.292   1
   6  -4   2 14247.9 641.074   1
   6  -4   3 702.133 130.506   1
  -6   4  -3 724.198 165.899   3
   6   4   3 514.419 137.735   1
  -6   4  -4 16702.2 756.924   3
   6  -4   4 14837.5 624.187   3
   6  -4   4 17381.2 718.643   1
   6   4   4 16492.1 738.135   1
   6   4   5 668.349 157.028   1
   6   4   5 398.883 135.613   3
  -6   4  -5 557.029 142.956   3
   6  -4   5 480.429 128.675   1
   6  -4   5 415.734 103.068   3
   6  -4   6 8683.03 524.662   1
  -6   4  -6 8874.81 504.579   3
   6   4   6 8675.28 568.396   1
   6  -4   6 8726.21 421.223   3
   6   4   6 8377.59 566.926   3
   6   4   7-14.3489 86.7388   3
   6   4   7 21.6259 71.7605   1
   6  -4   7 20.6296 28.0922   3
   6  -4   7 88.1388 81.1738   1
   6  -4   8 5670.88 439.512   1
   6   4   8 5863.80 490.282   3
   6   4   8 4937.55 464.020   1
   6   4   9 576.039 169.443   3
   6   4   9 641.677 180.559   1
  -6  -4  -9 453.666 201.553   4
   6  -4   9 407.112 131.337   1
  -6  -4 -10-144.839 177.016   4
   6   4  10 87.1603 110.961   3
   6   4  10 4.69556 123.498   1
   6  -4  10 138.501 48.9690   1
   6   4  11 244.704 87.7773   3
   6  -4  11 168.638 101.565   1
  -6  -4 -11 42.0246 125.125   4
   6   4  11 166.973 103.318   1
  -6   4 -12 859.521 191.946   4
  -6  -4 -12 875.531 263.186   4
   6  -4  12 848.356 198.114   1
   6   4  12 655.898 182.840   3
  -6  -4 -13 1591.28 382.157   4
   6  -4  13 1536.84 274.692   1
   6   4  13 1541.31 280.205   3
  -6  -4 -14 2509.91 476.643   4
   6   4  14 1915.74 315.819   3
  -6  -4 -15 85.7229 98.3864   4
   6   4  15 1.59908 88.0316   2
   6   4  15-103.639 75.8617   3
   6   4  16 1667.34 354.543   2
  -6  -4 -16 1941.48 449.976   4
   6   4  17 311.109 152.569   2
  -6  -4 -17 623.479 257.594   4
   6   4  18 953.545 310.211   2
  -6  -4 -18 1358.90 380.624   4
   6   4  19-122.263 147.495   2
  -6   5  22 151.004 84.8522   3
  -6   5  22 43.8463 95.5520   2
  -6   5  21 1983.75 450.989   3
  -6   5  21 2296.07 472.399   2
  -6   5  20-34.8508 148.290   3
  -6   5  20-64.6596 101.994   2
  -6   5  19 160.193 150.410   3
  -6   5  19 80.3941 134.022   2
  -6   5  18 39.8296 94.0460   3
  -6   5  18 107.855 165.977   2
  -6   5  17 2536.88 448.921   3
  -6   5  16 64.2109 98.5341   3
  -6   5  15 4793.87 590.320   3
  -6   5  14 244.158 140.363   3
  -6   5  13 7173.10 687.169   3
  -6   5  12-7.37877 92.3869   3
  -6   5  11 2187.97 360.004   3
  -6   5  10 2886.20 406.447   3
  -6   5   9 8222.79 669.764   3
  -6   5   8 465.078 174.162   3
  -6   5   7 11081.5 743.642   3
  -6   5   6 652.443 182.813   3
   6   5  -6 483.682 89.8672   1
  -6   5   5 7642.60 598.543   3
   6   5  -5 7632.08 389.714   1
  -6   5   4 112.560 120.528   3
   6   5  -4 125.719 46.8241   1
  -6   5   3 8779.82 617.629   3
   6   5  -3 8883.94 431.975   1
  -6   5   2 240.465 116.454   3
   6   5  -2 393.684 101.086   1
   6   5  -1 5778.13 369.301   1
  -6   5   1 5296.98 471.044   3
  -6   5   0 73.4098 47.5835   3
   6   5   0 65.7584 55.8601   1
   6   5   1 6091.24 403.903   1
  -6   5  -1 6174.94 494.333   3
   6   5   2 6848.19 446.449   1
  -6   5  -2 6677.77 509.773   3
   6  -5   2 6067.90 414.872   1
   6   5   3 11074.6 593.828   1
  -6   5  -3 12009.5 685.429   3
   6  -5   3 10571.2 560.600   1
   6   5   4 1015.05 205.002   3
  -6   5  -4 1298.09 211.960   3
   6   5   4 1051.37 196.296   1
   6  -5   4 1037.92 175.651   1
   6  -5   5 13846.1 650.615   1
   6   5   5 12885.2 695.579   1
   6  -5   5 11479.7 547.568   3
   6   5   5 13967.8 767.807   3
  -6   5  -5 14179.7 714.049   3
   6  -5   6 373.684 110.123   1
  -6   5  -6 186.554 73.8467   3
   6   5   6 169.364 96.6857   1
   6   5   6 249.006 108.501   3
   6  -5   6 120.499 29.4212   3
   6  -5   7 3086.55 318.861   1
   6   5   7 3188.17 375.420   3
   6   5   7 2967.77 355.020   1
  -6   5  -7 3455.67 303.297   3
   6   5   8 3098.53 385.898   3
   6   5   8 3067.13 374.349   1
   6  -5   8 3600.75 349.434   1
  -6  -5  -8 2801.30 475.424   4
   6   5   9 474.703 148.844   3
   6   5   9 758.051 199.675   1
  -6  -5  -9 521.568 199.527   4
   6  -5   9 492.859 137.435   1
  -6  -5 -10 33.0774 104.923   4
   6   5  10 339.757 140.479   3
   6  -5  10 66.3956 74.5701   1
   6  -5  11 5597.84 484.480   1
   6   5  11 5696.90 540.332   3
  -6  -5 -11 7225.57 786.342   4
  -6  -5 -12 849.607 275.029   4
   6  -5  12 531.651 156.000   1
   6   5  12 618.398 191.809   3
   6   5  13 10100.5 757.656   3
  -6  -5 -13 12855.9 1078.62   4
   6  -5  13 11539.5 753.063   1
  -6  -5 -14 250.906 191.007   4
   6   5  14 180.876 131.137   3
   6   5  15 1145.23 269.435   3
  -6  -5 -15 1847.68 413.509   4
  -6  -5 -16 1383.26 375.495   4
   6   5  16 742.792 212.184   3
   6   5  17 2373.73 439.486   2
  -6  -5 -17 3221.65 582.012   4
   6   5  18 111.592 80.5026   2
  -6   6  22 1498.17 423.509   3
  -6   6  21 178.954 153.359   3
  -6   6  21 70.0303 91.8964   2
  -6   6  20 4769.52 691.948   3
  -6   6  20 4616.33 644.797   2
  -6   6  19 361.871 191.158   3
  -6   6  19 354.209 186.380   2
  -6   6  18 1831.01 409.626   3
  -6   6  17 1458.84 381.756   3
  -6   6  16 8.50836 106.543   3
  -6   6  15-86.3068 123.473   3
  -6   6  14 1119.58 294.561   3
  -6   6  13 228.051 132.474   3
  -6   6  12 8467.74 760.733   3
  -6   6  11 1857.44 353.585   3
  -6   6  10 11441.0 843.548   3
  -6   6   9 300.529 146.794   3
  -6   6   8 13788.0 892.503   3
   6   6  -8 14495.4 516.867   1
   6   6  -7 237.235 56.8046   1
  -6   6   7 497.206 183.924   3
  -6   6   6 28661.2 1260.58   3
   6   6  -6 28843.9 746.311   1
   6   6  -5 592.163 100.723   1
  -6   6   5 561.445 181.256   3
   6   6  -4 16286.0 564.381   1
  -6   6   4 17149.0 930.646   3
   6   6  -3 1127.69 146.803   1
  -6   6   3 1188.71 238.828   3
   6   6  -2 2802.83 245.540   1
  -6   6   2 3296.65 391.807   3
   6   6  -1 2371.76 231.752   1
  -6   6   1 1920.17 292.989   3
   6   6   0 9968.89 508.705   1
  -6   6   0 10126.2 671.633   3
   6   6   1 624.517 178.524   3
   6   6   1 416.694 113.642   1
  -6   6  -1 206.933 125.069   3
   6   6   2 7431.98 476.325   1
  -6   6  -2 6514.58 530.814   3
   6  -6   2 7034.89 451.573   1
   6   6   2 7735.43 582.417   3
   6   6   3 2441.73 331.146   3
   6  -6   3 2080.82 241.826   1
   6   6   3 1983.17 254.089   1
  -6   6  -3 1909.79 290.619   3
  -6   6  -4 12944.7 740.301   3
   6  -6   4 13345.6 638.680   1
   6   6   4 12778.3 773.457   3
   6   6   4 12680.5 682.406   1
  -6   6  -5 736.880 162.790   3
   6   6   5 703.836 212.253   3
   6   6   5 424.998 127.574   1
   6  -6   5 762.569 149.229   1
   6  -6   6 6668.26 451.957   1
  -6   6  -6 5772.51 459.017   3
   6   6   6 6276.81 561.286   3
  -6  -6  -6 6108.17 686.064   4
   6   6   6 6113.54 501.634   1
  -6  -6  -7-129.462 184.400   4
   6   6   7 233.929 123.498   3
   6   6   7 270.193 125.935   1
  -6   6  -7 17.0801 38.3342   3
   6  -6   7 160.183 73.2280   1
   6  -6   8 7317.54 497.115   1
   6   6   8 7958.58 646.518   3
  -6  -6  -8 7792.15 792.714   4
   6   6   8 7068.41 584.644   1
   6   6   9 424.429 154.484   3
  -6  -6  -9 188.539 115.904   4
   6  -6   9 427.281 125.192   1
   6   6  10 13471.8 877.470   3
  -6  -6 -10 17377.8 1218.27   4
   6  -6  10 14814.0 766.159   1
   6   6  11 1076.61 264.256   3
  -6  -6 -11 1284.57 339.113   4
   6  -6  11 1252.98 227.408   1
  -6  -6 -12 3546.51 560.189   4
   6   6  12 2861.54 416.085   3
  -6  -6 -13 20.2346 125.937   4
   6   6  13 1.87627 79.7062   3
   6   6  14 4843.13 559.591   3
  -6  -6 -14 6466.26 783.691   4
  -6  -6 -15 101.889 89.2743   4
   6   6  15-19.7748 84.3648   3
  -6  -6 -16 3463.20 588.043   4
   6   6  16 2556.38 423.410   3
  -6   7  21 1903.27 466.792   3
  -6   7  20 11.5089 107.889   3
  -6   7  19 7345.82 871.452   3
  -6   7  18 81.5985 95.1405   3
  -6   7  17 3066.14 529.880   3
  -6   7  16 37.5099 110.145   3
  -6   7  15 2363.75 447.444   3
  -6   7  14 222.549 177.215   3
  -6   7  13 4938.47 621.281   3
  -6   7  12 1384.65 342.193   3
  -6   7  11 537.854 226.425   3
  -6   7  10 852.386 245.809   3
  -6   7   9 3707.34 492.652   3
  -6   7   8 58.8209 69.4348   3
   6   7  -7 12548.3 390.197   1
  -6   7   7 12321.2 870.063   3
   6   7  -6 1141.53 118.333   1
  -6   7   6 1326.10 291.878   3
   6   7  -5 13603.4 451.737   1
  -6   7   5 12888.7 860.682   3
   6   7  -4 134.494 50.9809   1
  -6   7   4 157.367 124.503   3
   6   7  -3 5790.21 328.306   1
  -6   7   3 5512.13 547.079   3
   6   7  -2 399.319 145.592   3
   6   7  -2 308.000 84.7233   1
  -6   7   2 256.276 143.001   3
   6   7  -1 130.365 113.848   3
   6   7  -1 178.120 82.9336   1
  -6   7   1 190.276 97.9665   3
   6   7   0 922.024 205.894   3
   6   7   0 692.539 139.243   1
  -6   7   0 579.266 174.269   3
  -6   7  -1 9544.15 685.617   3
   6  -7   1 8863.33 514.951   1
   6   7   1 10574.2 716.967   3
   6   7   1 9449.04 527.763   1
   6   7   2 181.700 85.9537   3
   6   7   2 11.1383 44.9267   1
   6  -7   2 28.0778 46.4345   1
  -6   7  -2 139.535 101.539   3
  -6   7  -3 4992.27 478.320   3
   6  -7   3 5186.17 390.868   1
   6   7   3 4992.92 509.100   3
   6   7   3 5363.11 430.621   1
  -6  -7  -4-132.140 140.425   4
   6   7   4 210.449 139.075   3
   6   7   4 179.227 93.6067   1
  -6   7  -4-23.0177 68.1475   3
   6  -7   4 124.866 77.3668   1
  -6   7  -5 7242.96 572.962   3
   6  -7   5 7892.74 483.471   1
   6   7   5 7753.19 647.933   3
  -6  -7  -5 7371.32 741.080   4
   6   7   5 7340.98 543.262   1
  -6  -7  -6 164.469 149.331   4
  -6   7  -6 159.909 94.5938   3
   6   7   6 134.865 108.997   3
   6  -7   6 320.362 126.859   1
   6  -7   7 6471.39 452.353   1
   6   7   7 7369.93 646.711   3
  -6  -7  -7 7736.90 783.708   4
  -6  -7  -8 502.638 221.639   4
   6   7   8 518.067 196.117   3
   6   7   9 7628.25 688.872   3
  -6  -7  -9 7749.24 811.976   4
  -6  -7 -10 282.291 164.813   4
   6   7  10 304.351 164.754   3
  -6  -7 -11 2317.37 451.402   4
   6   7  11 1745.99 340.595   3
  -6  -7 -12 474.340 205.035   4
   6   7  12 467.035 189.606   3
   6   7  13 534.951 236.769   3
  -6  -7 -13 1659.39 399.303   4
   6   7  14 213.991 150.164   3
  -6  -7 -14 324.166 219.907   4
   6   7  15 808.581 253.393   3
  -6  -7 -15 1199.27 365.650   4
   6   7  16 49.6398 91.9708   3
   6   7  17 1760.65 374.846   3
  -6   8  20 684.365 285.819   3
  -6   8  19 146.357 120.647   3
  -6   8  18 1486.06 388.194   3
  -6   8  17 70.8350 115.950   3
  -6   8  16 4513.93 654.374   3
  -6   8  15-156.116 175.254   3
  -6   8  14 3526.07 556.514   3
  -6   8  13 1465.38 364.867   3
  -6   8  12 526.703 212.730   3
   6   8 -11 511.242 136.671   3
  -6   8  11 458.940 186.622   3
  -6   8  10 3047.42 474.190   3
   6   8 -10 3802.20 401.433   3
   6   8  -9 79.5465 85.4212   3
  -6   8   9 143.907 118.978   3
  -6   8   8 6980.23 697.310   3
   6   8  -8 7921.72 602.028   3
   6   8  -7 647.848 175.679   3
  -6   8   7 763.509 243.634   3
   6   8  -6 1756.49 296.898   3
  -6   8   6 1637.73 319.326   3
   6   8  -5 37.6411 64.4868   3
  -6   8   5 70.8702 105.930   3
   6   8  -4 204.400 131.957   3
  -6   8   4 1.01900 71.1917   3
   6   8  -3 1169.91 239.560   3
  -6   8   3 1083.44 259.767   3
   6   8  -3 1395.10 154.944   1
   6   8  -2 152.809 119.456   3
  -6   8   2 326.051 155.166   3
   6   8  -2 299.568 86.6122   1
   6   8  -1 1768.52 310.045   3
  -6   8   1 1472.29 301.983   3
   6   8  -1 1697.60 202.705   1
   6   8   0 1267.76 270.775   3
  -6  -8   0 1162.20 261.656   4
  -6   8   0 1831.83 319.085   3
   6   8   1 3022.87 408.365   3
  -6   8  -1 2468.86 362.325   3
  -6  -8  -1 2794.71 418.628   4
   6  -8   1 2221.90 258.068   1
  -6  -8  -2 2311.74 390.281   4
   6   8   2 2051.59 338.320   3
  -6   8  -2 2425.47 360.194   3
   6  -8   2 2154.67 252.874   1
  -6  -8  -3 272.802 136.327   4
   6   8   3-20.6678 99.2523   3
  -6   8  -3 168.051 127.820   3
   6  -8   3 20.9397 45.9758   1
  -6   8  -4 4177.00 470.332   3
   6   8   4 4918.17 541.886   3
  -6  -8  -4 5115.19 601.366   4
  -6  -8  -5 547.148 228.923   4
   6   8   5 436.006 184.917   3
  -6   8  -5 702.367 191.639   3
   6   8   6 8889.80 747.673   3
  -6  -8  -6 9919.44 875.163   4
  -6  -8  -7 2806.70 483.621   4
   6   8   7 2378.03 383.526   3
  -6  -8  -8 3652.53 553.071   4
   6   8   8 2872.70 441.242   3
  -6  -8  -9 232.434 86.3316   4
   6   8   9 226.514 138.613   3
  -6  -8 -10 1660.02 385.585   4
   6   8  10 1750.89 353.493   3
  -6  -8 -11 324.231 207.676   4
   6   8  11 238.126 140.799   3
   6   8  12 72.6670 95.6200   3
  -6  -8 -12 218.779 152.457   4
   6   8  13 471.800 181.723   3
  -6  -8 -13 840.900 282.427   4
   6   8  14 1495.44 345.960   3
  -6  -8 -14 2086.86 466.799   4
   6   8  15-26.2150 132.483   3
   6   8  16 428.392 220.763   3
  -6   9  17 680.568 255.782   3
  -6   9  16 25.7548 117.888   3
  -6   9  15 1389.51 359.084   3
  -6   9  14 446.239 196.393   3
  -6   9  13 4563.18 651.846   3
  -6   9  12 32.4727 93.7616   3
  -6   9  11 1061.97 340.324   3
   6   9 -10 32.8144 70.2623   3
  -6   9  10 174.726 181.216   3
  -6   9   9 8084.64 812.308   3
   6   9  -9 10119.7 719.414   3
   6   9  -8-24.1916 48.0052   3
  -6   9   8-166.064 187.728   3
   6   9  -7 3011.84 399.046   3
  -6   9   7 2916.77 474.555   3
   6   9  -6 581.927 199.003   3
  -6   9   6 663.171 223.877   3
   6   9  -5 499.918 187.329   3
  -6   9   5 330.631 195.053   3
   6   9  -4 380.066 188.792   3
  -6  -9   4 337.424 123.694   4
  -6   9   4 501.531 195.966   3
   6   9  -3 3230.10 433.173   3
  -6  -9   3 2948.28 375.450   4
  -6   9   3 2951.15 439.442   3
  -6  -9   2 249.874 136.384   4
   6   9  -2 88.9702 87.7545   3
  -6   9   2 62.7531 114.549   3
  -6   9   1 6415.04 644.908   3
   6   9  -1 7938.21 694.952   3
  -6  -9   1 7821.85 652.260   4
   6   9   0 199.910 126.208   3
  -6  -9   0-144.716 131.815   4
  -6   9   0-64.7573 145.001   3
   6   9   1 3025.52 431.518   3
  -6  -9  -1 3565.30 479.365   4
  -6   9  -1 2783.70 413.901   3
  -6  -9  -2 991.675 266.856   4
  -6   9  -2 1064.81 249.941   3
   6   9   2 1042.10 255.991   3
  -6  -9  -3 62.0549 63.0997   4
   6   9   3 65.2921 108.823   3
  -6   9  -3 52.2011 129.974   3
   6   9   4 2521.56 414.728   3
  -6  -9  -4 3182.81 476.750   4
  -6   9  -4 2927.51 416.883   3
  -6  -9  -5 2575.74 433.127   4
   6   9   5 2670.77 421.204   3
  -6  -9  -6 36.9821 123.983   4
   6   9   6-107.392 104.038   3
   6   9   7 7132.00 720.713   3
  -6  -9  -7 6874.12 753.038   4
  -6  -9  -8 254.046 162.568   4
   6   9   8-80.4394 111.769   3
   6   9   9 2195.46 415.322   3
  -6  -9  -9 2159.65 422.679   4
   6   9  10 1148.84 289.586   3
  -6  -9 -10 1543.70 387.998   4
   6   9  11 1292.08 318.557   3
  -6  -9 -11 2205.11 480.869   4
   6   9  12 114.789 125.288   3
  -6  -9 -12 19.1976 182.012   4
   6   9  13 1503.43 359.720   3
  -6  -9 -13 3301.20 582.428   4
   6   9  14 375.554 175.185   3
  -6  10  15-0.36446 94.4544   3
  -6  10  14 4407.04 665.855   3
  -6  10  13 59.2087 149.905   3
  -6  10  12 3912.41 614.426   3
  -6  10  11 1084.41 311.695   3
  -6  10  10 869.141 260.135   3
   6  10  -9 14.9740 64.0561   3
  -6  10   9-19.8708 79.6397   3
  -6  10   8 4746.88 639.484   3
   6  10  -8 5658.67 572.561   3
   6  10  -7 387.883 168.187   3
  -6  10   7 284.717 160.981   3
  -6  10   6 10349.4 914.722   3
   6  10  -6 11034.2 823.551   3
   6  10  -5 691.534 216.988   3
  -6  10   5 306.972 181.406   3
  -6  10   4 4798.24 606.005   3
   6  10  -4 5231.58 576.484   3
   6  10  -3 931.930 257.890   3
  -6  10   3 485.883 212.664   3
  -6  10   2 4191.71 549.532   3
   6  10  -2 4498.75 547.197   3
   6  10  -1 2.68613 87.3178   3
  -6 -10   1 352.476 153.765   4
  -6  10   1 48.1001 79.0888   3
  -6  10   0 14366.3 1011.06   3
   6  10   0 14700.8 1018.14   3
  -6 -10   0 15193.5 934.009   4
  -6 -10  -1-69.4706 56.8735   4
   6  10   1 151.642 116.108   3
  -6  10  -1-115.789 123.632   3
  -6  10  -2 8027.55 745.414   3
   6  10   2 7727.80 743.432   3
  -6 -10  -2 7431.34 696.474   4
   6  10   3 1412.84 344.716   3
  -6  10  -3 1424.94 309.393   3
  -6 -10  -3 1398.86 312.530   4
   6  10   4 7098.55 733.147   3
  -6 -10  -4 8159.59 761.722   4
   6  10   5 20.4210 149.664   3
  -6 -10  -5 263.230 161.202   4
   6  10   6 394.151 176.901   3
  -6 -10  -6 1083.38 318.214   4
  -6 -10  -7-9.19673 71.9896   4
   6  10   7 202.084 181.638   3
   6  10   8 2576.74 460.489   3
  -6 -10  -8 3582.09 559.854   4
   6  10   9 69.6338 134.674   3
  -6 -10  -9 107.627 132.533   4
   6  10  10 1550.96 370.572   3
  -6 -10 -10 2095.32 443.380   4
   6  10  11 63.8380 134.021   3
  -6 -10 -11 334.932 201.846   4
  -6  11  12 304.651 133.379   3
  -6  11  11 3266.99 584.912   3
  -6  11  10 264.202 196.335   3
  -6  11   9 6147.57 775.560   3
   6  11  -8-3.06455 67.8822   3
  -6  11   8-20.0547 164.391   3
   6  11  -7 3377.42 472.506   3
  -6  11   7 3396.11 569.562   3
   6  11  -6 117.066 162.216   3
  -6  11   6 63.1827 115.285   3
   6  11  -5 625.806 220.247   3
  -6  11   5 624.249 240.628   3
   6  11  -4 501.553 191.171   3
  -6  11   4 305.985 177.620   3
   6  11  -3 1706.53 357.218   3
  -6  11   3 1516.83 358.039   3
   6  11  -2 219.631 138.358   3
  -6  11   2 443.352 203.903   3
   6  11  -1 3361.27 492.447   3
  -6  11   1 2641.14 462.118   3
   6  11   0 244.509 156.700   3
  -6  11   0-8.21707 127.485   3
   6  11   1 2206.78 423.757   3
  -6  11  -1 2859.75 473.233   3
   6  11   2 25.7217 128.896   3
  -6 -11  -2 193.240 123.733   4
   6  11   3 6580.17 735.242   3
  -6 -11  -3 5224.79 603.753   4
  -6 -11  -4 399.661 170.252   4
   6  11   4-124.751 129.300   3
  -6 -11  -5 3743.33 535.321   4
   6  11   5 4519.20 620.724   3
  -6 -11  -6-65.4220 102.376   4
   6  11   6-12.2986 96.9733   3
   6  11   7 2927.54 519.742   3
  -6 -11  -7 2779.23 490.576   4
   6  11   8-168.563 147.059   3
  -6 -11  -8 120.198 172.557   4
  -6 -11  -9 938.344 287.761   4
  -6 -11 -10 98.6489 126.981   4
  -6  12   9 397.629 216.239   3
  -6  12   8 1126.83 334.025   3
  -6  12   7 102.127 143.181   3
   6  12  -7 328.524 176.677   3
  -6  12   6 1024.11 318.417   3
   6  12  -6 1072.43 290.770   3
  -6  12   5-138.785 158.888   3
   6  12  -5-12.0698 83.5772   3
   6  12  -4 1088.81 289.518   3
  -6  12   4 1480.68 354.979   3
  -6  12   3 135.586 100.487   3
   6  12  -3-118.455 127.888   3
  -6  12   2 1002.66 298.167   3
   6  12  -2 1085.03 317.761   3
  -6  12   1 38.5834 94.9135   3
   6  12  -1 199.931 197.072   3
  -6  12   0 1270.87 343.962   3
   6  12   0 1129.39 322.577   3
   6  12   1-45.4079 116.369   3
   6  12   2 1618.88 408.429   3
   6  12   3 574.250 257.167   3
   6  12   4 2356.09 463.779   3
  -6 -12  -6 909.810 282.170   4
  -6 -12  -7 80.5136 110.366   4
  -6 -12  -8-39.7635 124.049   4
  -6  13   5 2167.66 477.789   3
   6  13  -5 2471.79 466.379   3
  -6  13   4-63.0204 80.1584   3
   6  13  -4 169.158 136.259   3
  -6  13   3 3242.29 586.352   3
   6  13  -3 3006.27 522.649   3
  -6  13   2-54.7495 64.5890   3
   6  13  -2 12.4504 103.359   3
  -6  13   1 1606.99 406.556   3
   6  13  -1 2179.56 445.042   3
   6  13   0 596.728 267.358   3
  -7   0  24 602.392 235.947   2
  -7   0  23-83.6667 115.422   2
  -7   0  22 1400.83 351.541   2
  -7   0  21-72.3033 77.0032   2
  -7   0  20 143.278 73.9049   2
  -7   0  19-38.7984 121.666   2
  -7   0  19-184.337 127.976   3
  -7   0  18 2038.46 373.276   3
  -7   0  18 2177.47 365.227   2
  -7   0  17 26.0716 68.6504   3
  -7   0  17-43.1968 70.0587   2
  -7   0  16 36.9355 87.7109   3
  -7   0  16 8.65527 88.0197   2
  -7   0  15-126.373 122.633   3
  -7   0  15-68.8842 86.2233   2
  -7   0  14 78.6478 94.4520   3
  -7   0  14 151.391 100.964   2
  -7   0  13-12.8892 105.736   3
  -7   0  13 18.4111 62.7672   2
  -7   0  12 3784.49 370.410   2
  -7   0  12 3482.61 428.660   3
  -7   0  11-32.7801 90.0526   3
  -7   0  11-152.336 89.0371   2
  -7   0  10 210.685 120.634   3
  -7   0  10 290.857 102.503   2
  -7   0   9 42.1729 68.6500   2
  -7   0   9-32.3510 78.4937   3
  -7   0   8 1364.33 262.831   3
  -7   0   8 1352.55 169.458   2
  -7   0   7 1858.33 328.113   3
  -7   0   7 1005.96 145.756   2
  -7   0   6 3335.66 226.210   2
  -7   0   6 3325.72 384.406   3
  -7   0   5-92.3364 82.7949   3
   7   0  -5-12.9427 21.6083   2
  -7   0   4 2435.71 330.176   3
   7   0  -4 2855.59 160.830   2
  -7   0   3 190.330 126.312   3
   7   0  -3 7.72728 18.6453   2
  -7   0   2 898.215 186.648   3
  -7   0   1 48.2773 84.0418   3
   7   0  -1 55.8076 87.7026   1
  -7   0   0 6747.87 551.087   3
   7   0   0 5632.62 424.754   1
  -7   0  -1 1.60941 71.8615   3
   7   0   1 69.6100 84.1357   1
   7   0   1-25.0258 29.1126   2
   7   0   2 7971.12 334.180   2
   7   0   2 7805.92 489.065   1
   7   0   3-74.0067 80.9257   1
   7   0   3 68.5715 55.4687   2
   7   0   4 10061.4 583.147   1
   7   0   4 9759.36 458.381   2
   7   0   5-17.9547 48.8730   1
   7   0   5 91.1352 53.2982   2
   7   0   6 5921.79 465.316   1
   7   0   6 5801.17 410.615   2
   7   0   7 214.731 107.424   2
   7   0   7 171.231 107.152   1
   7   0   8 1841.41 271.582   1
   7   0   8 1986.65 270.400   2
   7   0   9 46.9284 79.7257   1
   7   0   9-67.6437 81.3287   2
   7   0  10 666.187 130.419   3
   7   0  10 539.019 159.918   1
   7   0  10 712.523 187.701   2
   7   0  11-46.9537 66.7523   3
   7   0  11 101.197 114.855   1
   7   0  11-43.7974 54.2806   2
  -7   0 -12 4992.84 623.455   4
   7   0  12 5978.74 567.727   2
   7   0  12 6139.02 412.868   3
   7   0  12 7338.42 615.481   1
  -7   0 -13 2.10923 113.690   4
   7   0  13 27.2625 80.7605   1
   7   0  13-116.982 108.197   2
   7   0  14 4481.11 536.072   2
  -7   0 -14 5674.39 670.883   4
   7   0  14 4460.76 515.355   1
  -7   0 -15 274.663 230.022   4
   7   0  15-267.637 158.547   2
  -7   0 -16 830.861 224.741   4
   7   0  16 1056.02 283.075   2
   7   0  17-63.5345 99.5877   2
  -7   0 -17 42.9365 107.304   4
   7   0  18 118.238 107.213   2
  -7   0 -18 198.718 134.987   4
   7   0  19-1.74004 140.517   2
  -7   0 -19-10.6316 161.261   4
   7   0  20-23.4125 130.493   2
  -7  -1  24-145.511 102.968   2
  -7   1  24-52.9513 83.5624   2
  -7  -1  23 353.246 176.313   2
  -7   1  23 20.8014 119.038   2
  -7  -1  22 1053.10 298.685   2
  -7   1  22 974.525 279.407   2
  -7  -1  21 70.4552 73.9892   2
  -7   1  21-62.0458 94.2228   2
  -7   1  20-111.191 105.006   3
  -7  -1  20-56.3701 125.594   2
  -7   1  20 29.4522 90.1226   2
  -7   1  19 206.046 111.784   3
  -7  -1  19 6.47070 133.722   2
  -7   1  19 77.9826 119.756   2
  -7  -1  18 2893.30 422.063   3
  -7   1  18 3095.60 469.222   3
  -7  -1  18 3739.13 479.229   2
  -7   1  18 3352.03 462.282   2
  -7  -1  17 1401.24 305.106   3
  -7   1  17 1504.95 320.917   3
  -7  -1  17 1931.56 330.985   2
  -7   1  17 1866.64 322.341   2
  -7  -1  16 445.956 106.971   3
  -7   1  16 572.473 182.941   3
  -7  -1  16 543.854 183.333   2
  -7   1  16 734.093 187.305   2
  -7  -1  15 2445.77 372.227   3
  -7   1  15 2050.83 344.710   3
  -7  -1  15 1903.00 312.092   2
  -7   1  15 2533.39 352.730   2
  -7   1  14 14.6187 88.2490   3
  -7  -1  14 62.1628 67.2878   3
  -7  -1  14 77.7806 62.8241   2
  -7   1  14 126.654 116.038   2
  -7  -1  13 316.838 157.433   3
  -7   1  13 668.197 216.673   3
  -7  -1  13 535.237 152.706   2
  -7   1  13 323.353 124.111   2
  -7  -1  12 410.648 197.497   3
  -7   1  12 154.559 89.7946   3
  -7  -1  12 245.430 78.9809   2
  -7   1  12 281.041 110.636   2
  -7  -1  11 1868.17 318.260   3
  -7   1  11 1710.65 302.761   3
  -7  -1  11 1683.14 240.946   2
  -7   1  11 1996.07 262.683   2
  -7  -1  10 620.812 199.283   3
  -7   1  10 430.254 157.439   3
  -7  -1  10 432.081 130.903   2
  -7   1  10 783.856 156.676   2
  -7  -1   9 3669.60 419.307   3
  -7   1   9 4249.90 459.076   3
  -7  -1   9 3735.09 316.717   2
  -7   1   9 4238.96 330.902   2
  -7  -1   8 1403.97 245.286   3
  -7   1   8 1890.76 207.075   2
  -7   1   8 1843.60 296.901   3
  -7  -1   8 1777.30 202.061   2
  -7  -1   7 9229.28 647.812   3
  -7   1   7 7601.32 583.528   3
   7   1  -7 8691.81 451.062   2
  -7   1   7 8698.89 410.022   2
  -7  -1   6-45.2954 94.7387   3
  -7   1   6 91.5266 93.4891   3
   7   1  -6 67.7934 45.5122   2
  -7   1   6 21.2520 57.3290   2
  -7  -1   5 1083.13 209.218   3
  -7   1   5 626.070 198.389   3
   7   1  -5 898.844 122.311   2
  -7   1   5 858.365 99.7033   2
  -7  -1   4 1257.19 227.103   3
   7   1  -4 1392.38 138.210   2
  -7   1   4 1281.87 96.8136   2
  -7   1   4 1177.78 231.519   3
  -7   1   3 3194.03 367.107   3
  -7  -1   3 3237.61 374.381   3
  -7  -1   2 8216.22 595.361   3
  -7   1   2 8099.85 582.998   3
  -7   1   1 52.9374 85.1613   3
   7   1  -1 89.0711 62.6940   1
  -7   1   0 15227.9 788.781   3
   7  -1   0 15182.0 689.194   1
   7   1   0 15642.3 687.356   1
   7   1   1 1628.09 221.479   1
  -7   1  -1 1843.81 266.939   3
   7  -1   1 1626.42 225.554   1
   7  -1   2 1021.21 177.793   1
   7  -1   2 847.674 99.5455   2
  -7   1  -2 951.316 200.837   3
   7   1   2 980.327 189.512   1
   7   1   3 860.813 169.922   1
   7  -1   3 979.419 127.534   2
   7  -1   3 1043.03 180.028   1
   7   1   4-26.7301 70.8322   1
   7  -1   4 4.01356 41.0033   2
   7  -1   4-10.6106 66.2554   1
   7  -1   5 3.78431 48.5475   1
   7  -1   5 35.2249 52.1100   2
   7   1   5-6.65241 49.1073   1
   7  -1   6 160.751 67.8193   1
   7  -1   6 306.453 98.6721   2
   7   1   6 253.663 99.1662   1
   7  -1   7 4350.93 371.896   2
   7   1   7 4518.95 379.391   2
   7   1   7 4375.78 417.044   1
   7  -1   7 4824.54 424.266   1
   7  -1   8 8260.65 569.162   1
   7  -1   8 8537.70 554.301   2
   7   1   8 7875.69 535.965   2
   7   1   8 7654.90 565.650   1
   7   1   9 7144.61 561.198   1
   7  -1   9 8322.75 593.577   1
   7   1   9 7898.47 570.860   2
   7  -1   9 8346.63 575.340   2
   7   1   9 7219.50 462.781   3
   7   1  10 2873.66 361.934   1
   7  -1  10 2046.85 294.250   1
   7  -1  10 2457.36 329.235   2
   7   1  10 2042.39 306.542   2
   7   1  10 2628.76 284.822   3
   7  -1  10 2127.98 212.126   3
   7  -1  11 112.262 50.6583   3
   7   1  11 158.340 75.5409   3
   7   1  11 78.3512 67.8333   1
   7  -1  11 388.291 166.151   1
   7  -1  11 285.023 133.987   2
   7   1  11 180.280 105.835   2
   7   1  12 68.5094 73.0911   3
   7   1  12 48.4578 112.424   1
   7  -1  12 32.5004 79.8221   2
   7  -1  12 136.690 92.6830   1
   7   1  12 29.5003 67.7684   2
  -7  -1 -12-149.460 156.678   4
   7   1  13 2520.33 382.971   1
   7  -1  13 3185.88 425.663   1
  -7   1 -13 2474.49 416.284   4
  -7  -1 -13 2815.16 490.011   4
   7  -1  13 2868.17 407.451   2
   7   1  13 2787.10 310.044   3
   7   1  13 2717.19 403.306   2
  -7   1 -14-128.952 94.2552   4
   7  -1  14 176.105 104.386   1
  -7  -1 -14 12.2632 155.822   4
   7  -1  14 129.413 93.1053   2
   7   1  14-122.291 106.654   2
   7   1  14 313.063 159.727   1
  -7  -1 -15 1381.68 344.366   4
  -7   1 -15 1415.52 323.747   4
   7  -1  15 1009.45 263.064   2
   7   1  15 1332.16 303.541   2
   7  -1  15 1079.30 255.665   1
  -7   1 -16 94.9245 100.695   4
  -7  -1 -16 67.6601 128.266   4
   7  -1  16-22.0838 100.926   2
   7   1  16 157.603 123.031   2
   7  -1  17-167.791 156.415   2
   7   1  17 200.772 167.457   2
  -7   1 -17-96.5127 85.5599   4
  -7  -1 -17 89.8184 133.168   4
   7  -1  18 152.236 88.3391   2
   7   1  18 247.991 150.097   2
  -7  -1 -18 162.625 106.085   4
   7  -1  19 354.200 188.340   2
   7   1  19-118.639 120.715   2
  -7  -1 -19 207.942 145.273   4
   7  -1  20-147.015 127.378   2
  -7  -1 -20 531.877 249.427   4
  -7  -2  23-92.9145 115.256   2
  -7   2  23-114.591 144.800   2
  -7  -2  22-4.20581 117.395   2
  -7   2  22-102.476 150.337   2
  -7  -2  21 1236.56 307.473   2
  -7   2  21 1202.71 314.607   3
  -7   2  21 1147.59 301.798   2
  -7  -2  20 1285.86 311.326   2
  -7   2  20 893.709 280.231   3
  -7   2  20 979.352 272.606   2
  -7  -2  19 958.992 280.662   2
  -7   2  19 1053.31 293.736   3
  -7   2  19 658.486 225.707   2
  -7  -2  18 444.058 201.449   2
  -7   2  18 371.924 192.461   3
  -7   2  18 374.951 174.893   2
  -7  -2  17 1830.44 318.978   3
  -7  -2  17 1659.88 315.109   2
  -7   2  17 1202.97 308.535   3
  -7   2  17 1267.09 290.661   2
  -7  -2  16 334.260 156.797   3
  -7  -2  16 480.913 181.099   2
  -7   2  16 52.2586 65.5685   3
  -7   2  16 264.652 157.936   2
  -7  -2  15 326.033 131.707   3
  -7  -2  15 576.621 162.617   2
  -7   2  15 702.260 214.490   3
  -7   2  15 831.574 208.551   2
  -7  -2  14 2568.97 368.270   3
  -7  -2  14 3083.01 380.232   2
  -7   2  14 2411.09 391.557   3
  -7   2  14 2525.22 339.619   2
  -7  -2  13 288.130 102.655   2
  -7   2  13 645.849 197.091   3
  -7   2  13 616.100 175.379   2
  -7  -2  13 339.960 124.591   3
  -7  -2  12 593.762 195.154   3
  -7  -2  12 625.054 150.501   2
  -7   2  12 268.177 140.664   3
  -7   2  12 494.119 138.309   2
  -7  -2  11 135.456 136.234   3
  -7   2  11 120.814 93.7951   3
  -7   2  11 116.161 83.7701   2
  -7  -2  10 1.55833 96.5053   3
  -7   2  10 90.8646 111.185   3
  -7   2  10 25.4301 45.2075   2
  -7  -2   9 257.261 111.766   3
  -7   2   9 156.937 82.7773   3
  -7   2   9 510.734 124.141   2
  -7  -2   8 700.178 198.017   3
  -7   2   8 469.751 157.550   3
  -7   2   8 666.959 127.180   2
  -7   2   7 6022.15 525.637   3
  -7  -2   7 6093.99 529.539   3
  -7  -2   6 95.4131 103.628   3
  -7   2   6-62.6287 85.1380   3
  -7  -2   5 2198.08 328.486   3
   7   2  -5 1854.91 200.305   2
  -7   2   5 1910.51 295.053   3
  -7   2   4 3776.87 398.205   3
  -7   2   3 647.522 180.030   3
  -7   2   2 3112.12 352.514   3
   7   2  -2 3156.86 299.313   1
  -7   2   1 24.2359 70.4073   3
  -7   2   1 41.2414 15.7225   2
   7   2  -1-5.95366 57.5222   1
  -7   2   0 3475.92 369.642   3
  -7   2   0 3041.90 158.363   2
   7   2   0 3047.94 297.807   1
  -7   2  -1 4181.92 405.426   3
  -7   2  -1 3277.79 188.830   2
   7   2   1 3807.20 339.966   1
   7  -2   1 3253.87 312.441   1
  -7   2  -2 7582.14 542.262   3
   7   2   2 7517.21 487.199   1
  -7   2  -2 6623.11 310.920   2
   7  -2   2 8419.26 513.555   1
   7  -2   3 91.0959 84.6551   1
   7   2   3 186.672 106.689   1
  -7   2  -3 25.3799 56.9376   3
  -7   2  -3 13.6364 32.5652   2
   7   2   4 649.330 145.960   1
  -7   2  -4 841.850 173.020   3
   7  -2   4 779.203 151.224   1
   7  -2   5 4642.04 390.763   1
   7  -2   5 4470.73 329.618   2
   7   2   5 4058.08 386.631   1
   7  -2   6 2441.18 275.686   3
   7  -2   6 2523.44 293.619   1
   7  -2   6 3010.74 288.959   2
   7   2   6 2684.78 319.499   1
   7  -2   7 82.2067 58.3979   3
   7  -2   7 208.652 94.5203   2
   7   2   7 472.878 161.290   1
   7  -2   7 332.408 118.664   1
   7   2   8 647.386 145.890   3
   7  -2   8 287.713 108.798   2
   7   2   8 420.180 127.155   1
   7  -2   8 339.609 103.947   3
   7  -2   8 298.343 118.586   1
   7   2   9 1732.34 244.599   3
   7  -2   9 1439.96 227.046   2
   7   2   9 1698.51 283.697   1
   7  -2   9 1869.30 277.070   1
   7  -2  10 2812.97 352.353   2
   7  -2  10 3077.01 360.308   1
   7   2  10 2997.04 327.762   3
   7  -2  10 3018.55 220.607   3
   7   2  10 2978.41 368.082   2
   7   2  10 3742.77 422.812   1
   7   2  11 88.8694 69.0982   3
   7   2  11 141.728 97.7951   1
   7  -2  11 7.44173 56.5225   1
   7  -2  11 31.2080 71.1870   2
   7   2  11-44.2111 90.2755   2
   7   2  12 206.492 102.521   3
  -7  -2 -12 201.994 187.118   4
   7   2  12 107.415 75.2432   1
   7  -2  12-40.5075 102.127   1
   7  -2  12-80.4487 100.090   2
   7   2  12 67.5935 95.9461   2
   7   2  13 155.102 82.4943   3
  -7   2 -13 150.957 74.8200   4
   7  -2  13-33.4240 80.4385   1
   7   2  13 371.752 150.441   1
   7  -2  13 321.615 152.248   2
  -7  -2 -13 27.8645 134.639   4
   7   2  13 31.2361 103.072   2
   7  -2  14 289.183 160.159   1
  -7   2 -14 23.3618 64.5092   4
  -7  -2 -14 218.883 149.905   4
   7  -2  14 28.0932 66.4689   2
   7   2  14-50.4115 134.548   2
   7   2  14 23.2652 77.4769   1
  -7  -2 -15 617.452 234.598   4
  -7   2 -15 681.463 222.413   4
   7  -2  15 635.087 216.818   2
   7   2  15 529.331 172.709   2
   7  -2  15 634.883 191.892   1
  -7   2 -16 105.042 56.0556   4
  -7  -2 -16 89.0815 76.0158   4
   7  -2  16 87.0415 106.981   2
   7   2  16 114.000 111.626   2
   7  -2  17-3.58598 101.010   2
   7   2  17 100.510 149.396   2
  -7  -2 -17 22.8252 95.7322   4
   7  -2  18 90.8394 92.3225   2
   7   2  18-21.8890 96.7969   2
  -7  -2 -18-41.8722 102.133   4
   7  -2  19 273.148 175.457   2
   7   2  19-193.501 173.302   2
  -7  -2 -19 83.4642 176.927   4
  -7   3  23 75.9312 106.466   2
  -7   3  22 609.386 279.619   2
  -7   3  21 954.082 295.907   3
  -7   3  21 2006.45 435.414   2
  -7   3  20 1047.99 291.837   3
  -7   3  20 1978.28 418.226   2
  -7   3  19 3310.47 527.912   3
  -7   3  19 3653.24 529.933   2
  -7   3  18-517.275 211.539   3
  -7   3  18 7.66807 120.405   2
  -7  -3  17 377.248 129.031   3
  -7   3  17 108.435 129.200   3
  -7   3  17 685.302 224.324   2
  -7  -3  16 408.992 149.210   3
  -7   3  16 424.481 193.392   3
  -7   3  16 336.581 152.423   2
  -7  -3  15 1479.44 275.847   3
  -7   3  15 1336.12 309.723   3
  -7   3  15 1923.04 332.369   2
  -7  -3  14 549.548 161.243   3
  -7   3  14 480.748 191.883   3
  -7   3  14 1120.36 257.128   2
  -7  -3  13 1001.14 221.135   3
  -7   3  13 817.998 228.942   3
  -7   3  13 1110.75 222.570   2
  -7  -3  12 1482.34 267.480   3
  -7   3  12 1756.46 307.719   3
  -7  -3  11 1886.01 300.306   3
  -7   3  11 2712.28 377.079   3
  -7   3  10-0.34628 120.763   3
  -7   3   9 152.217 108.959   3
  -7   3   8-72.8577 104.516   3
  -7   3   7 487.045 168.997   3
  -7   3   6 276.179 153.922   3
  -7   3   5 2987.19 368.198   3
  -7   3   4 124.365 89.8868   3
  -7   3   3 11472.2 705.698   3
   7   3  -3 10939.1 544.970   1
  -7   3   2 104.225 99.5857   3
   7   3  -2 53.4196 59.0593   1
   7   3  -1 528.805 128.651   1
  -7   3   1 399.446 137.319   3
  -7   3   0 387.923 78.2489   2
  -7   3   0 353.696 154.754   3
   7   3   0 448.894 125.246   1
   7  -3   1 6590.33 449.193   1
   7   3   1 6731.65 451.340   1
  -7   3  -1 6183.45 315.146   2
  -7   3  -1 6732.80 516.389   3
   7   3   2 1373.37 208.164   1
  -7   3  -2 1364.75 157.721   2
  -7   3  -2 1610.17 256.340   3
   7  -3   2 1340.95 209.161   1
   7   3   3 470.054 132.805   1
   7  -3   3 616.603 143.938   1
  -7   3  -3 360.835 121.231   3
  -7   3  -3 596.776 111.608   2
  -7   3  -4 3102.46 341.969   3
   7   3   4 3325.62 351.663   1
   7  -3   4 3126.70 318.102   1
   7   3   5 2873.62 327.307   1
  -7   3  -5 2664.94 306.920   3
   7  -3   5 2783.91 303.808   1
   7  -3   5 2408.10 259.914   3
   7   3   6 7099.73 521.106   1
   7  -3   6 6100.96 466.826   1
   7  -3   6 5226.34 380.692   3
   7  -3   7 1986.66 270.240   1
   7   3   7 1865.91 265.580   3
   7   3   7 2039.67 293.253   1
   7  -3   7 1407.11 187.120   3
   7   3   8 23.2774 82.0620   1
   7   3   8 13.6712 48.9177   3
   7  -3   8 65.4747 61.1398   1
   7   3   9 70.2892 92.5153   3
   7   3   9 37.8417 75.0497   1
   7  -3   9 30.4212 53.6320   1
   7   3  10 459.171 142.773   3
   7   3  10 453.422 165.270   1
   7  -3  10 492.015 134.553   1
   7   3  11 645.707 169.694   3
  -7  -3 -11 762.363 247.637   4
   7  -3  11 634.823 170.674   2
   7   3  11 1402.38 271.518   1
   7  -3  11 577.773 162.189   1
   7   3  12 935.391 205.390   3
   7   3  12 1448.52 283.611   1
   7  -3  12 1528.01 275.497   1
  -7  -3 -12 1093.21 296.443   4
   7  -3  12 1613.52 281.279   2
   7   3  13-11.7764 61.2414   3
  -7   3 -13 5.89722 66.8371   4
  -7  -3 -13-6.06298 99.6597   4
   7  -3  13 89.1844 78.6124   2
   7  -3  13-109.548 75.9483   1
   7   3  13 235.935 158.315   2
   7   3  13-130.328 131.447   1
  -7   3 -14 379.474 164.557   4
  -7  -3 -14 245.172 181.973   4
   7  -3  14 499.213 183.785   1
   7  -3  14 163.020 70.9103   2
   7   3  14 32.4147 103.904   2
   7   3  14 222.567 107.165   3
  -7  -3 -15 1369.73 358.389   4
   7  -3  15 1414.34 305.420   2
   7   3  15 1292.12 298.256   2
   7  -3  15 1581.66 313.102   1
  -7  -3 -16 248.498 127.827   4
   7  -3  16-69.7541 129.399   2
   7   3  16 34.7069 125.545   2
  -7  -3 -17 27.4366 110.844   4
   7   3  17-6.42715 73.2463   2
   7   3  18 916.638 281.492   2
  -7  -3 -18 838.084 316.074   4
   7   3  19 430.801 197.398   2
  -7   4  23 210.658 145.963   2
  -7   4  22-317.540 193.460   3
  -7   4  22 230.103 211.934   2
  -7   4  21-126.863 135.430   3
  -7   4  21-44.1441 151.080   2
  -7   4  20 818.210 278.511   3
  -7   4  20 1322.99 342.461   2
  -7   4  19 305.959 180.482   3
  -7   4  19 228.004 173.624   2
  -7   4  18 602.296 230.586   3
  -7   4  18 411.992 202.819   2
  -7   4  17 8.71682 134.494   3
  -7   4  17 128.703 141.745   2
  -7   4  16-26.4345 132.612   3
  -7   4  16 235.552 163.863   2
  -7   4  15 206.431 115.346   3
  -7   4  15 192.364 115.329   2
  -7   4  14 644.629 214.378   3
  -7   4  13 1363.22 304.218   3
  -7   4  12 1613.28 320.247   3
  -7   4  11 244.214 137.024   3
  -7   4  10 17.9343 85.5168   3
  -7   4   9 423.043 152.684   3
  -7   4   8-34.0315 90.3961   3
  -7   4   7 849.103 225.016   3
  -7   4   6 262.262 114.200   3
   7   4  -5 1795.01 216.103   1
  -7   4   5 1742.01 287.141   3
   7   4  -4 1182.23 176.162   1
  -7   4   4 975.125 217.512   3
   7   4  -3 626.513 128.765   1
  -7   4   3 674.998 177.252   3
  -7   4   2 258.616 112.880   3
   7   4  -2 518.386 125.167   1
  -7   4   1 1214.46 220.107   3
   7   4  -1 1134.55 176.442   1
  -7   4   0 5315.29 475.041   3
   7   4   0 3984.27 340.893   1
   7   4   1 1938.06 244.091   1
  -7   4  -1 1953.20 289.201   3
   7  -4   1 1855.54 243.740   1
  -7   4  -2 3024.43 353.632   3
   7   4   2 3008.39 311.210   1
   7  -4   2 3298.96 326.372   1
  -7   4  -3 1802.04 275.567   3
   7  -4   3 1798.26 242.453   1
   7   4   3 2063.63 265.856   1
  -7   4  -4 8026.01 563.783   3
   7   4   4 7998.10 535.152   1
   7  -4   4 8214.94 522.963   1
  -7   4  -5 296.012 97.7165   3
   7  -4   5 468.459 124.578   1
   7   4   5 450.226 141.057   1
   7   4   6 5481.57 468.669   1
  -7   4  -6 5331.99 420.821   3
   7  -4   6 4627.65 345.690   3
   7  -4   6 5975.91 455.765   1
   7   4   6 5868.22 482.716   3
   7  -4   7 1449.49 224.335   1
   7   4   7 1291.96 234.907   3
   7   4   7 931.101 203.412   1
   7   4   8 359.926 145.083   3
   7   4   8 115.418 96.9719   1
   7  -4   8 373.235 135.691   1
   7   4   9 1081.30 227.217   3
   7   4   9 1034.55 234.897   1
   7  -4   9 1156.12 221.050   1
   7   4  10 2413.02 334.607   3
  -7  -4 -10 2815.48 511.384   4
   7   4  10 2609.57 370.425   1
   7  -4  10 2637.86 341.349   1
  -7  -4 -11 416.734 162.700   4
   7   4  11 281.996 120.219   3
   7   4  11 309.596 124.382   1
   7  -4  11 535.089 153.051   1
  -7  -4 -12-145.899 110.775   4
  -7   4 -12 185.924 109.462   4
   7   4  12 152.482 110.768   3
   7  -4  12 9.86195 75.3205   1
   7   4  12 23.6644 110.802   1
   7   4  13 270.722 130.022   3
  -7  -4 -13 575.137 228.322   4
   7  -4  13 406.504 156.479   1
  -7  -4 -14 21.2575 116.029   4
   7  -4  14 105.862 101.474   1
   7   4  14 171.650 101.614   3
  -7  -4 -15 301.933 203.843   4
   7   4  15-24.5915 79.8401   2
   7   4  15 168.552 113.517   3
   7   4  16-130.369 166.843   2
  -7  -4 -16 418.986 232.309   4
   7   4  17 131.612 145.140   2
  -7  -4 -17 142.932 111.015   4
   7   4  18 626.399 231.510   2
  -7  -4 -18 935.995 331.483   4
  -7   5  22 657.391 282.429   3
  -7   5  22 287.275 203.580   2
  -7   5  21 25.6564 100.961   3
  -7   5  21 20.0109 89.4119   2
  -7   5  20 723.148 293.962   3
  -7   5  20 100.441 141.453   2
  -7   5  19-80.0485 118.446   3
  -7   5  19-150.431 169.612   2
  -7   5  18 2442.09 476.894   3
  -7   5  18 2231.82 414.292   2
  -7   5  17 85.5796 129.988   3
  -7   5  17-181.443 156.613   2
  -7   5  16-89.0600 114.413   3
  -7   5  15 120.744 85.7788   3
  -7   5  14 418.521 190.431   3
  -7   5  13 1883.72 373.281   3
  -7   5  12 7483.50 703.762   3
  -7   5  11-20.3225 124.974   3
  -7   5  10-50.1975 86.3223   3
  -7   5   9 1383.57 297.362   3
  -7   5   8 275.589 152.619   3
  -7   5   7 1656.91 300.035   3
  -7   5   6 88.9344 90.0960   3
   7   5  -6 219.807 94.4780   1
  -7   5   5 990.268 224.023   3
   7   5  -5 1225.47 168.941   1
  -7   5   4 9260.25 672.135   3
   7   5  -4 8678.33 462.930   1
   7   5  -3 1987.16 225.934   1
  -7   5   3 1925.75 312.582   3
   7   5  -2 487.541 121.391   1
  -7   5   2 551.430 173.788   3
   7   5  -1 1550.85 212.297   1
  -7   5   1 1572.36 273.968   3
   7   5   0 297.008 91.7757   1
  -7   5   0 622.730 182.503   3
   7  -5   1 81.7929 84.4515   1
  -7   5  -1 112.765 86.5315   3
   7   5   1 193.281 81.3732   1
  -7   5  -2 25.9167 61.5483   3
   7  -5   2 9.54279 44.2444   1
   7   5   2 34.7172 47.5548   1
   7  -5   3-8.08315 62.9450   1
  -7   5  -3-2.84425 80.7637   3
   7   5   3 62.3455 77.2338   1
  -7   5  -4 793.673 183.923   3
   7   5   4 700.126 164.989   1
   7  -5   4 746.565 161.263   1
   7   5   5 1424.34 259.123   3
  -7   5  -5 1326.82 227.914   3
   7   5   5 1598.51 258.485   1
   7  -5   5 1434.64 225.445   1
   7   5   6 1964.18 307.264   3
  -7   5  -6 1991.92 264.515   3
   7  -5   6 1893.00 254.516   1
   7   5   6 2105.49 301.229   1
   7   5   7-122.680 98.9055   3
  -7   5  -7 23.1604 62.1223   3
   7   5   7 14.1005 80.7334   1
   7  -5   7 5.86412 46.9005   1
   7   5   8 907.216 211.290   3
   7   5   8 950.355 229.875   1
   7  -5   8 1187.91 210.106   1
   7   5   9-123.927 124.620   3
   7   5   9-104.481 105.697   1
  -7  -5  -9-29.3292 176.150   4
   7  -5   9 23.9371 75.5368   1
  -7  -5 -10-222.654 130.482   4
   7   5  10 163.856 92.6245   3
   7   5  10 59.1243 109.304   1
   7  -5  10 119.514 80.7266   1
  -7  -5 -11 736.023 241.783   4
   7   5  11 442.606 166.059   3
   7  -5  11 690.141 178.406   1
   7   5  11 790.678 231.431   1
  -7  -5 -12-108.048 211.362   4
   7  -5  12 164.864 112.694   1
   7   5  12-207.959 145.473   3
  -7  -5 -13 160.999 98.0976   4
   7  -5  13 89.4063 80.6392   1
   7   5  13 32.0243 54.2702   3
  -7  -5 -14 78.9973 119.950   4
   7  -5  14 349.872 132.663   1
   7   5  14 538.395 190.038   3
  -7  -5 -15-76.5818 180.878   4
   7   5  15 37.6643 51.4534   3
   7   5  16 636.968 224.929   2
  -7  -5 -16 939.609 361.321   4
   7   5  17 316.149 156.770   2
  -7  -5 -17-99.0699 187.816   4
  -7   6  23 0.82667 79.0390   3
  -7   6  22 239.765 119.760   3
  -7   6  21 1381.80 394.577   3
  -7   6  21 1098.98 340.374   2
  -7   6  20 142.358 106.161   3
  -7   6  20-94.9079 145.803   2
  -7   6  19-140.329 96.7466   3
  -7   6  19-16.3508 84.7619   2
  -7   6  18 7.26876 135.110   3
  -7   6  17 3582.44 565.335   3
  -7   6  16 584.068 216.278   3
  -7   6  15 2338.84 423.957   3
  -7   6  14 619.912 271.424   3
  -7   6  13 229.263 195.001   3
  -7   6  12-16.2860 140.833   3
  -7   6  11 42.5460 88.0187   3
  -7   6  10 541.247 210.327   3
  -7   6   9-54.4175 84.4908   3
  -7   6   8 2634.02 405.493   3
   7   6  -8 2446.12 231.652   1
   7   6  -7 0.35736 32.1057   1
  -7   6   7 50.9228 65.1257   3
   7   6  -6 453.888 101.696   1
  -7   6   6 631.961 205.056   3
  -7   6   5 152.160 117.631   3
   7   6  -5 48.5195 49.4443   1
   7   6  -4 1070.26 162.483   1
  -7   6   4 1364.83 274.962   3
   7   6  -3 385.105 98.6540   1
  -7   6   3 290.525 126.208   3
   7   6  -2 1367.79 189.923   1
  -7   6   2 1385.51 263.106   3
  -7   6   1 98.3917 95.8890   3
   7   6  -1 120.086 64.6165   1
  -7   6   0 1060.53 221.670   3
   7   6   0 1172.11 190.834   1
   7  -6   1 2069.96 261.448   1
  -7   6  -1 2305.38 331.523   3
   7   6   1 2352.59 274.632   1
   7   6   2 2719.34 299.191   1
   7  -6   2 2321.68 275.283   1
   7   6   2 3004.19 373.349   3
  -7   6  -2 2744.85 361.149   3
   7   6   3 255.904 126.778   3
   7  -6   3 331.950 103.938   1
  -7   6  -3 262.981 128.886   3
   7   6   3 254.540 119.567   1
   7   6   4 245.598 128.748   3
  -7   6  -4 157.001 122.032   3
   7   6   4-3.93427 52.0431   1
   7  -6   4 97.7079 50.9141   1
   7   6   5 224.790 126.390   3
   7   6   5 94.8596 81.5080   1
  -7   6  -5 39.2659 83.1247   3
   7  -6   5 370.725 125.829   1
   7   6   6 80.3029 83.4979   3
   7  -6   6 176.864 82.5682   1
   7   6   6 349.183 128.441   1
  -7   6  -6 246.841 114.710   3
   7   6   7 582.366 171.504   3
   7   6   7 909.493 221.818   1
  -7  -6  -7 1106.54 321.093   4
   7  -6   7 852.341 171.272   1
  -7  -6  -8 1180.41 328.056   4
   7   6   8 975.339 247.153   3
   7   6   8 1012.55 246.651   1
   7  -6   8 907.457 196.279   1
  -7  -6  -9 31.8582 167.340   4
   7   6   9 58.8108 91.9798   3
   7  -6   9 130.253 109.804   1
   7   6   9 30.0956 76.0438   1
  -7  -6 -10 292.247 189.562   4
   7   6  10 18.7792 63.3488   3
   7  -6  10 199.457 96.0735   1
   7  -6  11 380.927 140.662   1
   7   6  11 515.252 170.893   3
  -7  -6 -11 845.283 320.919   4
   7   6  12 731.123 205.549   3
  -7  -6 -12 922.639 299.549   4
  -7  -6 -13 209.906 182.492   4
   7   6  13 143.689 96.9007   3
  -7  -6 -14-99.1782 126.086   4
   7   6  14-127.393 94.4387   3
  -7  -6 -15 977.262 366.459   4
   7   6  15 627.690 219.005   3
   7   6  16 339.309 187.069   3
  -7  -6 -16 217.570 189.385   4
  -7   7  21 464.830 308.019   3
  -7   7  21 591.216 246.998   2
  -7   7  20 159.559 138.904   3
  -7   7  20-452.624 251.181   2
  -7   7  19 327.213 182.364   3
  -7   7  18-10.4484 119.971   3
  -7   7  17-40.2277 222.804   3
  -7   7  16 772.928 264.251   3
  -7   7  15 923.744 301.641   3
  -7   7  14 2010.01 413.933   3
  -7   7  13-20.1697 133.055   3
  -7   7  12 898.825 272.897   3
  -7   7  11-8.14849 102.550   3
  -7   7  10-49.1886 137.974   3
  -7   7   9 1155.04 259.752   3
  -7   7   8 217.768 134.966   3
   7   7  -7 4046.74 261.254   1
  -7   7   7 3907.83 501.512   3
   7   7  -6-41.9491 42.9643   1
  -7   7   6-94.9087 119.198   3
  -7   7   5 64.5389 62.9904   3
   7   7  -5 187.571 65.0642   1
  -7   7   4 155.952 124.715   3
   7   7  -4 195.769 68.6484   1
  -7   7   3-51.1712 90.4918   3
   7   7  -3 22.4389 42.0474   1
  -7   7   2 5980.54 583.140   3
   7   7  -2 5178.63 360.379   1
   7   7  -1 1189.40 185.418   1
  -7   7   1 1150.41 248.723   3
   7   7   0 622.505 184.390   3
   7   7   0 285.703 98.6555   1
  -7   7   0 302.681 160.609   3
   7   7   1-36.7369 98.1092   3
   7   7   1 19.1057 57.6945   1
   7  -7   1 54.5672 78.6952   1
  -7   7  -1 50.9230 84.6320   3
   7   7   2 542.960 182.395   3
   7   7   2 647.925 158.758   1
  -7   7  -2 596.994 187.811   3
   7  -7   2 414.844 112.491   1
   7   7   3 2060.60 333.808   3
   7   7   3 2512.43 306.037   1
  -7   7  -3 2768.33 389.179   3
   7  -7   3 2620.19 299.608   1
   7   7   4-69.7095 93.2793   3
   7   7   4-58.2365 92.8196   1
  -7   7  -4 25.6520 83.9526   3
   7  -7   4-82.4467 72.4945   1
  -7  -7  -5 955.521 284.496   4
   7   7   5 1019.54 211.779   1
   7  -7   5 1244.51 203.686   1
  -7   7  -5 994.277 218.970   3
   7   7   5 1057.76 237.143   3
   7  -7   6 274.322 97.8424   1
   7   7   6 178.947 101.956   1
   7   7   6 597.304 201.374   3
  -7  -7  -6 476.788 251.267   4
  -7  -7  -7 3097.08 544.384   4
   7  -7   7 2683.97 308.214   1
   7   7   7 2737.09 403.431   3
   7   7   7 3049.85 397.038   1
  -7  -7  -8 588.261 246.460   4
   7   7   8 289.259 154.619   3
   7   7   9-16.5932 73.8798   3
  -7  -7  -9 372.414 188.217   4
  -7  -7 -10 190.421 151.968   4
   7   7  10-39.0412 88.0594   3
   7   7  11-89.5562 107.953   3
  -7  -7 -11-135.317 242.424   4
  -7  -7 -12-185.162 188.234   4
   7   7  12 175.037 135.469   3
  -7  -7 -13-206.315 138.775   4
   7   7  13-80.8869 111.617   3
   7   7  14 110.902 134.856   3
  -7  -7 -14 149.559 165.718   4
   7   7  15-428.192 186.229   3
   7   7  16 144.507 114.972   3
  -7   8  19-456.669 233.949   3
  -7   8  18 87.2489 122.165   3
  -7   8  17 348.868 349.987   3
  -7   8  16 167.332 201.489   3
  -7   8  15 419.070 218.417   3
  -7   8  14 959.800 322.532   3
  -7   8  13 73.9166 163.575   3
  -7   8  12 475.682 222.623   3
  -7   8  11 682.907 258.146   3
  -7   8  10 284.931 170.418   3
  -7   8   9 1291.46 326.072   3
  -7   8   8 447.688 164.186   3
  -7   8   7 1229.91 316.793   3
   7   8  -6-58.1666 79.1329   3
  -7   8   6-86.3292 129.244   3
   7   8  -5 1437.70 269.881   3
  -7   8   5 1158.60 300.833   3
   7   8  -4 505.449 179.223   3
  -7   8   4 385.421 165.395   3
   7   8  -3 357.982 159.930   3
   7   8  -3 226.192 74.0427   1
  -7   8   3 282.857 168.540   3
   7   8  -2 184.999 108.291   3
   7   8  -2 106.539 63.7427   1
  -7   8   2 45.9888 108.429   3
   7   8  -1 551.964 188.246   3
   7   8  -1 227.291 79.7583   1
  -7   8   1 135.156 82.6239   3
   7   8   0-20.8289 103.854   3
   7   8   0 6.56613 60.7841   1
  -7   8   0-125.413 126.908   3
   7   8   1-5.52705 94.5364   3
   7   8   1 4.20367 41.1939   1
  -7   8  -1 21.2097 64.7941   3
   7  -8   1-79.0616 93.0409   1
  -7  -8  -2-32.0303 90.1742   4
   7   8   2 55.2124 68.4639   3
   7   8   2-8.20074 73.8367   1
  -7   8  -2 177.091 117.797   3
   7  -8   2 51.1651 66.1439   1
  -7  -8  -3 33.7929 92.5174   4
   7   8   3 114.410 100.914   3
  -7   8  -3 210.623 135.137   3
   7   8   3 77.0034 56.4949   1
   7  -8   3 154.855 73.3089   1
  -7  -8  -4 672.561 239.615   4
  -7   8  -4 638.504 199.102   3
   7   8   4 327.313 160.913   3
   7   8   5 208.938 146.048   3
  -7  -8  -5 344.842 175.210   4
  -7  -8  -6 3137.60 524.359   4
   7   8   6 2633.60 418.028   3
   7   8   7 187.149 146.431   3
  -7  -8  -7-247.148 172.350   4
  -7  -8  -8 541.254 247.944   4
   7   8   8 233.657 155.244   3
  -7  -8  -9 2053.63 435.367   4
   7   8   9 1362.88 309.660   3
   7   8  10-37.5055 64.2930   3
  -7  -8 -10-226.351 98.1238   4
  -7  -8 -11 356.010 186.471   4
   7   8  11 254.328 123.800   3
   7   8  12 29.5867 132.181   3
  -7  -8 -12 302.560 254.075   4
   7   8  13-63.8845 97.6895   3
  -7  -8 -13-4.00749 92.1457   4
   7   8  14-140.334 76.3261   3
   7   8  15-549.764 216.845   3
  -7   9  17 388.640 191.354   3
  -7   9  16 76.7596 111.019   3
  -7   9  15 102.599 135.018   3
  -7   9  14 137.108 129.042   3
  -7   9  13-133.983 164.000   3
  -7   9  12 124.550 112.746   3
   7   9 -11-110.735 94.8159   3
  -7   9  11 234.049 157.685   3
   7   9 -10 196.555 129.890   3
  -7   9  10 83.3965 109.514   3
   7   9  -9 286.400 102.427   3
  -7   9   9 220.705 153.934   3
   7   9  -8-28.2627 78.9543   3
  -7   9   8 141.751 115.441   3
   7   9  -7 1223.48 249.232   3
  -7   9   7 1214.13 311.953   3
   7   9  -6 143.325 118.855   3
  -7   9   6 28.7671 70.2442   3
   7   9  -5 160.093 120.998   3
  -7   9   5 681.703 237.821   3
   7   9  -4 230.976 141.337   3
  -7   9   4-5.79322 80.9888   3
  -7  -9   4 22.7088 82.0536   4
  -7  -9   3-97.0070 118.415   4
   7   9  -3 201.974 121.639   3
  -7   9   3 68.9901 108.073   3
  -7  -9   2 41.4951 151.669   4
   7   9  -2 157.611 77.5429   3
  -7   9   2 173.576 120.081   3
  -7  -9   1 227.412 149.951   4
   7   9  -1 175.975 126.690   3
  -7   9   1 251.702 148.321   3
  -7  -9   0 1408.86 314.252   4
  -7   9   0 1109.92 278.642   3
   7   9   0 1145.59 279.269   3
   7   9   1 1196.82 281.196   3
  -7   9  -1 551.716 195.170   3
  -7  -9  -1 602.354 215.662   4
  -7  -9  -2 381.124 199.472   4
   7   9   2 409.614 168.527   3
  -7   9  -2 957.389 259.020   3
  -7  -9  -3 158.938 136.521   4
  -7   9  -3 814.871 228.925   3
   7   9   3 584.901 188.354   3
  -7  -9  -4 632.337 274.057   4
   7   9   4 509.075 181.397   3
   7   9   5-147.576 166.660   3
  -7  -9  -5-115.748 197.060   4
   7   9   6 72.0599 138.744   3
  -7  -9  -6-42.7682 112.278   4
  -7  -9  -7 993.104 287.540   4
   7   9   7 761.441 237.481   3
  -7  -9  -8 253.927 180.105   4
   7   9   8 157.035 157.828   3
   7   9   9 68.8690 83.5645   3
  -7  -9  -9-113.269 123.238   4
   7   9  10 695.842 242.686   3
  -7  -9 -10 571.546 264.757   4
   7   9  11 773.589 261.654   3
  -7  -9 -11 740.855 351.276   4
   7   9  12 1617.85 373.999   3
  -7  -9 -12 2102.47 472.732   4
   7   9  13 1233.86 336.883   3
  -7  10  15-292.131 213.837   3
  -7  10  14 139.147 177.763   3
  -7  10  13 31.5017 104.928   3
  -7  10  12 244.951 239.858   3
  -7  10  11 84.0491 112.524   3
  -7  10  10-182.960 153.531   3
   7  10  -9 559.290 185.913   3
  -7  10   9 345.980 209.581   3
   7  10  -8 767.321 230.158   3
  -7  10   8 867.779 286.451   3
   7  10  -7 921.530 245.255   3
  -7  10   7 1045.61 328.136   3
   7  10  -6 978.664 257.121   3
  -7  10   6 1488.89 361.147   3
   7  10  -5-126.608 99.7456   3
  -7  10   5-91.9299 84.6404   3
   7  10  -4 59.9528 111.853   3
  -7  10   4 42.0228 132.619   3
   7  10  -3 115.412 103.582   3
  -7  10   3 311.944 187.697   3
   7  10  -2 3288.63 481.763   3
  -7  10   2 2599.32 443.578   3
  -7 -10   1 1450.73 285.521   4
   7  10  -1 1014.45 252.243   3
  -7  10   1 1092.55 297.583   3
  -7 -10   0 36.2560 95.3492   4
   7  10   0 82.8709 93.0538   3
  -7  10   0 13.5760 100.872   3
  -7 -10  -1 3.91912 68.4637   4
   7  10   1 182.033 153.167   3
  -7  10  -1-172.091 124.879   3
  -7 -10  -2 298.987 167.731   4
  -7  10  -2 436.839 178.410   3
   7  10   2 299.703 215.132   3
   7  10   3 355.416 195.309   3
  -7 -10  -3 10.2574 86.2445   4
  -7 -10  -4 1134.95 311.431   4
   7  10   4 1395.46 340.574   3
  -7 -10  -5 1390.70 329.154   4
   7  10   5 1898.75 389.257   3
  -7 -10  -6-488.915 213.972   4
   7  10   6-39.7412 112.699   3
   7  10   7 291.398 159.139   3
  -7 -10  -7 102.579 119.862   4
  -7 -10  -8 184.001 178.766   4
   7  10   8 71.8302 134.721   3
   7  10   9 21.2852 78.1548   3
  -7 -10  -9 173.549 162.599   4
   7  10  10 205.071 172.691   3
  -7 -10 -10 41.5562 94.3405   4
  -7  11  12 91.0470 118.474   3
  -7  11  11 363.161 180.288   3
  -7  11  10 388.526 230.851   3
  -7  11   9 907.305 309.660   3
   7  11  -8-101.876 99.7526   3
  -7  11   8-179.584 164.492   3
   7  11  -7-100.062 143.980   3
  -7  11   7-68.9771 131.987   3
   7  11  -6 1420.62 319.120   3
  -7  11   6 1307.70 359.474   3
   7  11  -5 1218.57 306.605   3
  -7  11   5 871.351 282.088   3
  -7  11   4 96.4838 95.2260   3
   7  11  -4 179.212 157.169   3
   7  11  -3 1947.35 390.523   3
  -7  11   3 2263.00 450.806   3
   7  11  -2 324.662 165.978   3
  -7  11   2 14.7448 227.302   3
   7  11  -1 508.102 212.367   3
  -7  11   1 187.899 152.751   3
   7  11   0 378.212 180.474   3
  -7  11   0 32.3104 105.588   3
   7  11   1 433.038 176.988   3
  -7  11  -1 475.065 204.688   3
   7  11   2-6.38535 126.656   3
  -7 -11  -2 236.405 133.474   4
   7  11   3 355.045 180.852   3
  -7 -11  -3 616.986 224.789   4
   7  11   4 527.712 243.098   3
  -7 -11  -4 210.541 168.958   4
   7  11   5 494.142 204.297   3
  -7 -11  -5 543.067 225.281   4
  -7 -11  -6 1934.16 423.884   4
   7  11   6 1611.39 384.653   3
  -7 -11  -7 2912.02 513.867   4
   7  11   7 1950.12 413.727   3
  -7 -11  -8 577.649 245.325   4
  -7 -11  -9-77.0337 130.590   4
  -7  12   9-63.3028 187.726   3
  -7  12   8 26.9967 112.628   3
   7  12  -7 147.999 139.549   3
  -7  12   7 150.378 105.313   3
   7  12  -6 297.169 102.547   3
  -7  12   6 423.172 243.611   3
   7  12  -5 491.589 204.978   3
  -7  12   5 119.002 107.792   3
   7  12  -4 529.703 207.363   3
  -7  12   4 784.140 289.198   3
   7  12  -3 257.668 83.7019   3
  -7  12   3 146.901 115.748   3
   7  12  -2 31.7628 82.2320   3
  -7  12   2-111.085 102.561   3
   7  12  -1 191.792 168.176   3
  -7  12   1 300.118 202.676   3
   7  12   0 814.878 276.189   3
   7  12   1 716.059 259.799   3
   7  12   2 161.827 101.224   3
   7  12   3-36.0455 77.1771   3
  -7 -12  -5 194.158 155.110   4
  -7 -12  -6 61.8991 85.0025   4
  -7 -12  -7 941.399 293.325   4
  -7  13   5 1057.38 357.075   3
   7  13  -5 1308.48 352.628   3
  -7  13   4 252.774 170.516   3
   7  13  -4 274.649 172.760   3
  -7  13   3 121.442 100.137   3
   7  13  -3 367.000 211.650   3
  -7  13   2 164.511 141.348   3
   7  13  -2 135.464 111.655   3
  -8   0  24 7428.73 838.208   2
  -8   0  23-75.9468 109.384   2
  -8   0  22 4850.79 631.188   2
  -8   0  21 117.561 120.312   2
  -8   0  20 4797.63 599.828   3
  -8   0  20 5260.04 608.143   2
  -8   0  19 59.2665 63.9931   3
  -8   0  19-54.7185 110.147   2
  -8   0  18 239.017 175.068   3
  -8   0  18-149.993 71.9075   2
  -8   0  17 121.142 127.552   3
  -8   0  17 38.5664 81.2144   2
  -8   0  16 601.028 203.211   3
  -8   0  16 956.976 240.237   2
  -8   0  15-57.1836 119.746   3
  -8   0  15 65.1049 51.7277   2
  -8   0  14 24820.5 1262.32   3
  -8   0  14 25170.3 1078.66   2
  -8   0  13 86.9628 100.136   3
  -8   0  13 2.61547 50.7115   2
  -8   0  12 6221.89 603.545   3
  -8   0  12 7533.59 516.716   2
  -8   0  11-66.4247 113.082   3
  -8   0  11 159.805 101.710   2
  -8   0  10 2084.26 246.469   2
  -8   0  10 2316.95 361.253   3
  -8   0   9 70.3649 116.806   3
  -8   0   9 33.2531 41.6846   2
  -8   0   8 2981.00 252.289   2
  -8   0   8 3512.55 448.414   3
  -8   0   7-39.3561 117.915   3
  -8   0   7-31.1198 48.5464   2
  -8   0   6 46406.1 1601.17   3
  -8   0   5 117.706 116.704   3
  -8   0   4 2506.76 355.495   3
  -8   0   3 104.451 100.079   3
  -8   0   2 7972.77 625.477   3
   8   0  -1-32.5171 54.9554   1
  -8   0   1 45.9575 89.7439   3
  -8   0   0 6252.52 550.891   3
   8   0   0 4876.89 189.004   2
   8   0   0 5462.73 442.891   1
   8   0   1 90.5367 78.5086   1
   8   0   1 17.5737 17.7807   2
   8   0   2 26642.0 666.338   2
   8   0   2 24536.1 959.259   1
   8   0   3-46.3264 73.9139   1
   8   0   3 71.8171 49.4395   2
   8   0   4 174.458 49.4497   1
   8   0   4 113.516 56.4084   2
   8   0   5-118.792 61.5963   1
   8   0   5 16.5207 54.3421   2
   8   0   6 20344.8 799.332   2
   8   0   6 19179.9 895.899   1
   8   0   7 106.807 84.4074   2
   8   0   7 112.206 92.1360   1
   8   0   8 37283.3 1242.49   2
   8   0   8 36515.9 1317.78   1
   8   0   9 89.7253 59.8606   1
   8   0   9 27.5354 87.7816   2
   8   0  10 2641.21 367.753   1
   8   0  10 2774.94 357.309   2
   8   0  10 2096.21 241.231   3
   8   0  11-9.18103 43.0436   3
   8   0  11 94.2206 123.368   1
   8   0  11 6.68195 79.5082   2
   8   0  12 3914.92 463.850   2
   8   0  12 3252.61 429.969   1
  -8   0 -13 96.6588 126.701   4
   8   0  13 59.0906 87.4733   1
   8   0  13 46.9022 94.6075   2
  -8   0 -14 677.575 224.200   4
   8   0  14 548.277 198.384   1
   8   0  14 565.854 187.984   2
  -8   0 -15-153.670 170.291   4
   8   0  15 27.7624 68.6878   2
   8   0  15-26.2753 82.1179   1
   8   0  16 8271.16 778.378   2
  -8   0 -16 8561.68 869.236   4
  -8   0 -17 168.260 133.705   4
   8   0  17 7.89396 80.6657   2
   8   0  18 9954.98 907.686   2
  -8   0 -18 11793.8 1026.43   4
   8   0  19 406.446 221.915   2
  -8  -1  24-6.59370 114.619   2
  -8   1  24-5.48412 137.756   2
  -8  -1  23 6736.14 766.213   2
  -8   1  23 5197.04 689.729   2
  -8  -1  22-23.8400 96.1869   2
  -8   1  22 573.681 219.958   2
  -8  -1  21 3884.55 545.424   2
  -8   1  21 4598.39 601.105   2
  -8   1  20 294.076 161.960   3
  -8  -1  20 207.315 140.527   2
  -8   1  20 425.363 191.501   2
  -8  -1  19 2675.43 432.773   3
  -8   1  19 3744.73 545.951   3
  -8  -1  19 3631.16 483.759   2
  -8   1  19 3381.26 471.966   2
  -8  -1  18 840.401 250.907   3
  -8   1  18 704.706 263.405   3
  -8  -1  18 980.108 268.624   2
  -8   1  18 799.458 214.563   2
  -8  -1  17 2361.87 404.803   3
  -8   1  17 2709.08 447.539   3
  -8  -1  17 2342.31 366.647   2
  -8   1  17 3323.25 440.950   2
  -8  -1  16 1270.57 284.846   3
  -8   1  16 1389.05 298.860   3
  -8  -1  16 1573.06 293.541   2
  -8   1  16 1724.00 301.722   2
  -8   1  15 5565.80 613.302   3
  -8  -1  15 5027.88 568.950   3
  -8  -1  15 5860.58 529.084   2
  -8   1  15 5194.46 504.716   2
  -8  -1  14 1329.99 306.306   3
  -8   1  14 1036.71 239.926   3
  -8  -1  14 918.040 200.305   2
  -8   1  14 1426.31 252.126   2
  -8   1  13 14499.3 938.857   3
  -8  -1  13 14003.5 759.939   2
  -8  -1  13 13299.2 884.369   3
  -8   1  13 15210.4 790.676   2
  -8  -1  12-23.1975 75.7265   3
  -8   1  12 87.6692 100.685   3
  -8  -1  12 41.3841 65.1241   2
  -8   1  12 7.28502 48.3251   2
  -8  -1  11 26255.9 1246.13   3
  -8   1  11 27967.3 1280.67   3
  -8  -1  11 27720.9 998.063   2
  -8   1  11 28917.3 1008.63   2
  -8  -1  10 608.410 188.775   3
  -8  -1  10 222.991 76.9540   2
  -8   1  10 375.937 157.921   3
  -8   1  10 466.761 120.650   2
  -8  -1   9 903.497 229.466   3
  -8   1   9 1142.54 251.347   3
  -8   1   9 1168.46 168.077   2
  -8  -1   8 13419.2 841.820   3
  -8   1   8 12871.8 826.115   3
  -8   1   8 13353.4 549.013   2
  -8   1   7 24606.4 1136.90   3
  -8   1   7 24485.9 694.563   2
   8   1  -7 23906.5 772.230   2
  -8  -1   7 25283.6 1156.65   3
  -8  -1   6 3024.44 390.802   3
  -8   1   6 2948.10 199.378   2
   8   1  -6 3154.60 244.892   2
  -8   1   6 2914.36 390.162   3
  -8  -1   5 52657.5 1694.95   3
  -8   1   5 52810.3 1688.92   3
  -8   1   5 51968.6 891.553   2
   8   1  -5 51712.3 1061.86   2
  -8  -1   4 775.087 208.117   3
  -8   1   4 860.028 233.354   3
   8   1  -4 755.093 101.244   2
  -8  -1   3 416.187 150.971   3
  -8   1   3 565.630 167.334   3
  -8  -1   2 25.0497 79.8269   3
   8   1  -2 63.1118 79.1676   1
  -8   1   2 30.3347 64.9975   3
  -8   1   1 9954.20 690.869   3
   8   1  -1 10277.3 585.656   1
   8  -1   0 261.060 105.282   1
  -8   1   0 304.044 107.970   3
   8   1   0 432.251 118.753   1
  -8   1  -1 395.212 107.051   3
   8   1   1 477.327 130.739   1
   8  -1   1 693.847 161.715   1
  -8   1  -2 9464.20 656.724   3
   8  -1   2 9401.72 347.690   2
   8   1   2 8510.42 551.545   1
   8  -1   2 8604.44 559.365   1
   8  -1   3 8196.47 372.253   2
   8   1   3 8065.20 540.457   1
   8  -1   3 7716.40 528.661   1
   8   1   4 1276.76 221.659   1
   8  -1   4 1212.34 156.127   2
   8  -1   4 1260.24 216.809   1
   8   1   5 5876.10 490.102   1
   8  -1   5 6059.85 484.394   1
   8  -1   5 6120.57 390.438   2
   8  -1   6 55.8609 106.964   1
   8  -1   6 18.2952 47.4736   2
   8   1   6-23.5029 65.2106   2
   8   1   6-101.014 100.765   1
   8   1   7 3896.97 410.596   1
   8  -1   7 3619.95 384.951   1
   8  -1   7 3856.86 353.542   2
   8   1   7 3421.14 339.505   2
   8  -1   8 649.143 159.168   2
   8   1   8 639.435 193.020   1
   8  -1   8 580.856 150.363   1
   8   1   8 799.491 184.579   2
   8   1   9 18919.4 956.118   1
   8  -1   9 21233.1 949.136   2
   8   1   9 18657.9 907.835   2
   8  -1   9 18750.3 936.971   1
   8   1  10 4255.82 455.861   1
   8  -1  10 4003.46 439.333   1
   8  -1  10 4450.95 443.877   2
   8   1  10 4821.71 477.227   2
   8   1  10 4341.02 378.886   3
   8   1  11 4483.59 482.615   1
   8  -1  11 4823.17 504.364   1
   8  -1  11 4905.16 493.768   2
   8   1  11 4389.92 477.498   2
   8   1  11 4046.86 371.386   3
   8   1  12 72.8609 74.5208   3
   8   1  12 29.5985 66.0930   1
   8  -1  12-15.6757 61.6169   1
   8  -1  12-37.8048 69.9483   2
   8   1  12-9.44101 76.6392   2
  -8  -1 -13 271.267 200.039   4
  -8   1 -13 15.0699 144.678   4
   8   1  13 207.520 125.031   1
   8  -1  13-154.240 133.684   1
   8  -1  13 145.838 132.691   2
   8   1  13 54.6453 60.4613   2
  -8  -1 -14 4386.19 642.798   4
  -8   1 -14 3876.94 566.559   4
   8   1  14 3822.02 486.399   1
   8  -1  14 3288.23 446.454   1
   8  -1  14 4018.27 510.264   2
   8   1  14 3910.45 502.828   2
  -8  -1 -15 1295.72 324.427   4
  -8   1 -15 1236.71 312.815   4
   8  -1  15 1043.16 261.884   1
   8  -1  15 1156.21 275.202   2
   8   1  15 845.546 224.587   2
   8   1  15 527.506 208.332   1
  -8   1 -16 2043.29 405.171   4
  -8  -1 -16 1799.27 412.522   4
   8  -1  16 1729.53 364.162   2
   8   1  16 2661.42 458.797   2
  -8   1 -17 178.181 130.327   4
   8  -1  17 508.729 200.285   2
   8   1  17 747.966 254.354   2
  -8  -1 -17 240.815 158.064   4
   8  -1  18-102.934 102.279   2
   8   1  18-107.870 124.229   2
  -8  -1 -18 204.836 186.315   4
   8  -1  19 2573.33 456.761   2
   8   1  19 2402.60 457.072   2
  -8  -1 -19 3070.64 539.095   4
  -8   2  24 2471.54 501.306   2
  -8  -2  23-31.5597 87.8523   2
  -8   2  23-83.5715 137.961   2
  -8  -2  22 902.552 282.315   2
  -8   2  22 1350.09 345.164   2
  -8  -2  21 33.8559 109.106   2
  -8   2  21-13.7523 74.3400   3
  -8   2  21 151.917 137.818   2
  -8  -2  20 2048.29 380.938   2
  -8   2  20 2198.50 446.270   3
  -8   2  20 1747.48 364.069   2
  -8  -2  19 168.018 131.618   2
  -8   2  19 638.493 229.141   3
  -8   2  19 268.821 164.641   2
  -8  -2  18 4272.49 510.455   3
  -8  -2  18 4784.82 549.729   2
  -8   2  18 5120.96 584.160   2
  -8   2  18 4469.85 614.814   3
  -8  -2  17 899.335 228.734   3
  -8  -2  17 1096.68 258.920   2
  -8   2  17 1050.72 288.876   3
  -8   2  17 885.239 240.961   2
  -8  -2  16 3979.92 490.790   3
  -8   2  16 5415.85 625.255   3
  -8  -2  16 4778.47 507.944   2
  -8   2  16 5098.90 542.370   2
  -8  -2  15-75.5449 112.120   3
  -8  -2  15-58.9947 81.2131   2
  -8   2  15-55.2340 89.8442   3
  -8   2  15 27.1978 76.7718   2
  -8  -2  14 7334.22 657.391   3
  -8   2  14 8672.95 746.837   3
  -8  -2  14 7943.76 604.092   2
  -8   2  14 8323.44 623.685   2
  -8  -2  13 2297.89 372.466   3
  -8   2  13 2370.93 383.856   3
  -8   2  13 2584.08 335.224   2
  -8  -2  12 7246.70 643.761   3
  -8   2  12 8279.01 707.353   3
  -8   2  12 7727.58 543.376   2
  -8  -2  11 1782.81 312.476   3
  -8   2  11 1731.75 328.227   3
  -8   2  11 1960.35 252.463   2
  -8  -2  10 18212.6 1009.52   3
  -8   2  10 22562.8 1128.05   3
  -8   2  10 21101.3 814.182   2
  -8  -2   9 24.1010 76.1012   3
  -8   2   9 87.6667 79.0066   3
  -8   2   9 71.9733 56.1702   2
  -8  -2   8 17935.3 989.115   3
  -8   2   8 17339.1 965.180   3
  -8   2   8 18350.0 658.607   2
  -8  -2   7 5701.20 547.861   3
  -8   2   7 5281.28 522.027   3
  -8   2   7 5524.20 321.719   2
  -8  -2   6 17124.1 958.671   3
  -8   2   6 17039.1 935.016   3
  -8   2   6 17846.2 543.202   2
  -8  -2   5 169.003 88.1503   3
   8   2  -5 196.835 75.3992   2
  -8   2   5 368.582 158.461   3
  -8   2   4 43543.3 1512.11   3
   8   2  -3 4086.90 365.990   1
  -8   2   3 3870.67 427.015   3
  -8   2   2 30470.0 1229.45   3
   8   2  -2 29014.8 1008.95   1
  -8   2   1 43.4860 73.9130   3
   8   2  -1 156.644 73.7024   1
  -8   2   0 12757.8 773.941   3
   8  -2   0 12687.2 673.611   1
   8   2   0 12424.5 649.799   1
  -8   2  -1 6255.82 535.825   3
   8   2   1 6131.16 459.882   1
   8  -2   1 6880.50 492.785   1
  -8   2  -2 16336.8 861.624   3
   8   2   2 15278.8 740.527   1
   8  -2   2 15170.2 750.457   1
   8  -2   3 393.637 127.176   1
  -8   2  -3 294.546 128.559   3
   8   2   3 290.570 107.991   1
  -8   2  -4 1552.47 261.061   3
   8   2   4 1246.14 223.463   1
   8  -2   4 1349.59 232.082   1
   8   2   5 28.4867 65.2965   1
   8  -2   5 5.10932 38.9095   2
   8  -2   5 70.8476 73.5052   1
   8  -2   6 1184.71 220.382   1
   8  -2   6 875.885 152.183   2
   8   2   6 1412.04 249.714   1
   8  -2   7 562.190 150.123   1
   8  -2   7 461.796 120.809   2
   8   2   7 478.639 175.759   1
   8  -2   8 2709.38 314.576   2
   8  -2   8 2953.68 360.722   1
   8   2   8 3492.94 401.296   1
   8   2   9 396.818 114.095   3
   8  -2   9 626.089 162.926   2
   8   2   9 327.324 119.957   1
   8  -2   9 435.105 155.331   1
   8   2  10 3126.26 395.203   1
   8  -2  10 2359.24 325.528   2
   8  -2  10 2881.80 376.966   1
   8   2  10 2605.06 314.689   3
   8   2  10 2327.96 327.672   2
   8   2  11 180.347 97.8071   3
   8   2  11-0.36166 74.8250   1
   8  -2  11-9.00058 52.9380   2
   8  -2  11 5.02613 71.5768   1
   8   2  11-8.06073 92.1240   2
   8  -2  12 12118.7 814.938   1
   8  -2  12 12535.8 823.832   2
   8   2  12 11679.2 815.972   2
   8   2  12 10796.5 668.359   3
  -8  -2 -12 12574.7 1110.65   4
   8   2  12 11718.2 830.261   1
  -8  -2 -13 632.748 276.672   4
  -8   2 -13 268.807 120.683   4
   8   2  13 349.129 128.062   3
   8   2  13 708.451 183.074   1
   8  -2  13 517.426 162.748   1
   8  -2  13 705.743 201.538   2
   8   2  13 875.842 236.200   2
  -8  -2 -14-8.85045 143.287   4
  -8   2 -14 85.6382 89.6457   4
   8   2  14 173.586 101.964   1
   8  -2  14 120.537 104.448   1
   8  -2  14 215.933 134.716   2
   8   2  14 211.629 123.160   2
  -8  -2 -15 757.741 286.702   4
  -8   2 -15 651.705 204.980   4
   8  -2  15 632.468 208.996   1
   8  -2  15 910.833 249.353   2
   8   2  15 925.317 263.721   2
  -8  -2 -16 23.4440 169.938   4
   8  -2  16-11.0669 60.6309   2
   8   2  16 276.813 178.629   2
  -8  -2 -17 383.490 160.801   4
   8  -2  17 470.722 176.666   2
   8   2  17 462.394 239.393   2
   8  -2  18 239.052 151.606   2
   8   2  18-39.8959 90.1638   2
  -8  -2 -18-32.8260 98.1304   4
   8  -2  19 95.9283 76.9938   2
   8   2  19-120.389 131.581   2
  -8   3  23 2332.52 478.894   2
  -8   3  22 850.550 314.372   3
  -8   3  22 388.310 269.886   2
  -8   3  21 1264.99 351.752   3
  -8   3  21 1833.83 403.828   2
  -8   3  20 701.116 255.138   3
  -8   3  20 947.048 272.058   2
  -8   3  19 5495.00 645.194   2
  -8   3  19 4962.11 667.416   3
  -8   3  18 766.274 252.429   3
  -8   3  18 1127.09 289.110   2
  -8  -3  17 4506.37 516.546   3
  -8   3  17 5772.43 598.374   2
  -8   3  17 4687.97 613.568   3
  -8   3  16 318.058 202.355   3
  -8   3  16 50.7125 65.2786   2
  -8  -3  16 164.840 78.4809   3
  -8  -3  15 866.071 220.994   3
  -8   3  15 1060.39 262.710   3
  -8   3  15 1381.09 283.025   2
  -8  -3  14 3321.53 423.420   3
  -8   3  14 3319.52 405.485   2
  -8   3  14 3697.94 505.799   3
  -8  -3  13 885.271 248.346   3
  -8   3  13 456.910 175.154   3
  -8   3  13 1045.26 215.829   2
  -8  -3  12 2288.17 366.885   3
  -8   3  12 2083.32 364.194   3
  -8   3  12 2301.57 300.390   2
  -8  -3  11 212.076 130.628   3
  -8   3  11 429.516 194.963   3
  -8  -3  10 1030.89 234.613   3
  -8   3  10 1593.88 315.881   3
  -8   3   9 9953.78 744.262   3
  -8   3   8 1612.30 287.029   3
  -8   3   7 4875.64 503.318   3
  -8   3   6 332.225 149.983   3
  -8   3   5 8554.72 650.451   3
  -8   3   4 6600.80 568.970   3
   8   3  -4 7268.68 477.487   1
  -8   3   3 5819.77 529.757   3
   8   3  -3 5972.20 432.850   1
  -8   3   2 66.7572 67.0112   3
   8   3  -2 63.2461 55.2544   1
  -8   3   1 21440.0 1023.89   3
   8   3  -1 22606.6 875.917   1
  -8   3   0 666.723 202.163   3
  -8   3   0 334.216 59.8102   2
   8   3   0 283.180 108.051   1
  -8   3  -1 14320.0 820.074   3
   8   3   1 14389.4 703.131   1
  -8   3  -1 13433.0 466.506   2
   8  -3   1 14285.9 720.812   1
  -8   3  -2 164.699 111.442   3
   8   3   2 354.007 120.007   1
  -8   3  -2 369.218 81.9909   2
   8  -3   2 582.349 152.047   1
  -8   3  -3 13240.9 775.737   3
  -8   3  -3 10334.1 476.991   2
   8  -3   3 12113.9 671.638   1
   8   3   3 12038.0 671.271   1
  -8   3  -4 89.1431 57.3975   3
   8  -3   4 41.0090 50.3902   1
   8   3   4 213.922 93.4573   1
   8   3   5 14381.3 774.942   1
  -8   3  -5 15875.4 826.543   3
   8  -3   5 14769.1 759.149   1
   8  -3   6-44.1948 50.5187   1
   8   3   6 14.5570 70.0546   1
   8   3   7 6303.18 527.819   1
   8  -3   7 6505.05 521.736   1
   8   3   8 182.167 95.2290   3
   8   3   8 209.237 74.0867   1
   8  -3   8 215.798 96.9743   1
   8   3   9 1139.11 218.969   3
   8   3   9 1457.72 273.478   1
   8  -3   9 1415.27 257.261   1
   8   3  10 2.70177 53.5984   3
   8   3  10 226.021 131.012   1
   8  -3  10 35.4470 70.1492   1
   8  -3  11 7475.41 613.161   1
   8   3  11 7054.08 562.738   3
   8   3  11 7701.62 665.297   1
  -8  -3 -12 83.5015 123.264   4
   8   3  12 270.502 106.575   3
   8   3  12 1.78970 79.2284   1
   8  -3  12 348.242 100.518   1
   8   3  12 224.597 129.285   2
   8   3  13 11497.3 842.050   2
   8   3  13 11410.7 742.243   3
  -8  -3 -13 13462.9 1170.76   4
  -8   3 -13 11896.9 905.290   4
   8   3  13 12230.4 888.192   1
   8  -3  13 12370.0 845.917   1
  -8  -3 -14 256.893 188.825   4
   8  -3  14 252.783 169.990   1
   8   3  14 260.607 148.294   2
   8   3  14 62.7610 72.1650   3
   8  -3  15 4221.84 520.381   1
   8   3  15 4650.41 582.554   2
  -8  -3 -15 4994.05 711.885   4
  -8  -3 -16 680.052 291.248   4
   8   3  16 393.639 193.867   2
  -8  -3 -17 88.4279 105.672   4
   8   3  17 367.534 182.072   2
   8   3  18 245.020 150.513   2
  -8  -3 -18 482.703 273.033   4
  -8   4  23 161.529 129.054   2
  -8   4  22 1542.67 405.334   3
  -8   4  22 1703.48 407.469   2
  -8   4  21 100.924 135.738   3
  -8   4  21 14.0746 140.879   2
  -8   4  20 7421.13 784.096   2
  -8   4  20 5601.83 738.668   3
  -8   4  19 271.682 170.046   3
  -8   4  19 267.359 175.917   2
  -8   4  18 15497.1 1179.73   3
  -8   4  18 17587.6 1134.34   2
  -8   4  17-25.8978 132.112   3
  -8   4  17 122.392 64.1081   2
  -8   4  16 3053.03 497.628   3
  -8   4  16 2771.37 428.977   2
  -8   4  15 221.585 143.306   3
  -8   4  15 294.986 158.814   2
  -8   4  14-162.864 149.937   3
  -8   4  13 282.891 149.993   3
  -8   4  12 609.541 189.590   3
  -8   4  11 281.632 161.648   3
  -8   4  10 3243.90 440.547   3
  -8   4   9 2135.99 368.613   3
  -8   4   8 6451.94 602.157   3
  -8   4   7 975.045 232.835   3
  -8   4   6 9743.07 723.611   3
   8   4  -5 2890.79 294.541   1
[truncated: 253,906 more chars]
