# Supplementary material for: Crystal structure and magnetic properties of bis­[butyl­tris­(1H-pyrazol-1-yl)borato]iron(II)
Source: Acta Crystallogr E Crystallogr Commun. 2019 Aug 20;75(Pt 9):1327–30. doi: 10.1107/S2056989019011137 (PMC6727041; doi:10.1107/S2056989019011137)
Supplement: Supplementary file 2 [file e-75-01327-Isup2.hkl]

data_I                                                                          
_shelx_title ' ja1245 in P2(1)/c'                                               
_shelx_refln_list_code          4                                               
_shelx_F_calc_maximum      281.91                                               
_exptl_crystal_F_000      1248.00                                               
_reflns_d_resolution_high  0.7141                                               
                                                                                
loop_                                                                           
 _space_group_symop_operation_xyz                                               
 'x, y, z'                                                                      
 '-x, y+1/2, -z+1/2'                                                            
 '-x, -y, -z'                                                                   
 'x, -y-1/2, z-1/2'                                                             
                                                                                
_cell_length_a    16.0762                                                       
_cell_length_b    10.1827                                                       
_cell_length_c    18.3410                                                       
_cell_angle_alpha  90.000                                                       
_cell_angle_beta  108.785                                                       
_cell_angle_gamma  90.000                                                       
                                                                                
_shelx_F_squared_multiplier     1.000                                           
                                                                                
loop_                                                                           
 _refln_index_h                                                                 
 _refln_index_k                                                                 
 _refln_index_l                                                                 
 _refln_F_squared_calc                                                          
 _refln_F_squared_meas                                                          
 _refln_F_squared_sigma                                                         
 _refln_observed_status                                                         
   3   0   0       1915.05       1869.63        73.52 o                         
   4   0   0      65809.85      65261.95       692.72 o                         
   5   0   0        258.69        267.68        29.91 o                         
   6   0   0       2352.08       2861.56       144.62 o                         
   7   0   0       1029.31       2034.26       186.07 o                         
   8   0   0       1066.52       1707.91       135.28 o                         
   9   0   0        835.30        884.49        82.13 o                         
  10   0   0       2238.27       1952.99       121.35 o                         
  11   0   0       1986.25       2089.42       183.47 o                         
  12   0   0      10529.14      10724.76       445.02 o                         
  13   0   0        201.67        291.05        80.30 o                         
  14   0   0       2152.44       2605.32       234.35 o                         
  15   0   0       1546.46       2152.34       221.04 o                         
  16   0   0        627.37        989.72       156.43 o                         
  17   0   0        102.45         58.11        31.89 o                         
  18   0   0       2081.10       2689.48       276.69 o                         
  19   0   0         49.65        132.30        49.98 o                         
   2   1   0         31.83         33.93        21.75 o                         
   3   1   0      11738.38      11547.56       132.80 o                         
   4   1   0      13649.42      13576.99       170.87 o                         
   5   1   0        965.27        933.78        45.76 o                         
   6   1   0       1530.82       1481.89        59.98 o                         
   7   1   0       4874.08       5127.01       138.21 o                         
   8   1   0         98.29        111.84        21.24 o                         
   9   1   0        468.49        402.60        43.04 o                         
  10   1   0          7.92         19.59        20.19 o                         
  11   1   0          7.97          9.26        14.30 o                         
  12   1   0        574.85        724.07        71.53 o                         
  13   1   0        145.53        142.08        34.77 o                         
  14   1   0         19.62         65.59        31.55 o                         
  15   1   0          1.94        -34.06        22.71 o                         
  16   1   0        317.92        333.78        66.69 o                         
  17   1   0        122.53        116.16        60.38 o                         
  18   1   0         13.15         -6.91        23.95 o                         
  19   1   0          0.04         -8.72        68.16 o                         
   0   2   0         80.29         60.91         7.40 o                         
   1   2   0        118.89        127.56         7.80 o                         
   2   2   0       6789.67       6368.86        83.56 o                         
   3   2   0        182.34        176.39        15.11 o                         
   4   2   0       7558.77       7443.58       116.57 o                         
   5   2   0       3228.23       3054.67        79.63 o                         
   6   2   0       3392.36       3069.53        76.91 o                         
   7   2   0       1028.05       1035.77        43.64 o                         
   8   2   0       4495.35       4207.15       133.56 o                         
   9   2   0       1106.09        953.40        66.76 o                         
  10   2   0       3893.19       3843.89       142.79 o                         
  11   2   0         31.53          3.26        15.89 o                         
  12   2   0       3213.84       3157.68       142.00 o                         
  13   2   0        237.78        225.83        54.53 o                         
  14   2   0       1669.47       1790.36       116.13 o                         
  15   2   0        368.15        372.91        62.97 o                         
  16   2   0       1124.13       1188.58       103.54 o                         
  17   2   0         31.07          9.22        36.02 o                         
  18   2   0        716.91        865.24       111.36 o                         
  19   2   0         26.28         11.39        23.32 o                         
   1   3   0        104.11         78.39         7.64 o                         
   2   3   0        232.50        202.05        13.24 o                         
   3   3   0          2.00         14.56         7.67 o                         
   4   3   0         63.89         65.89        11.19 o                         
   5   3   0        546.85        525.60        32.94 o                         
   6   3   0        307.55        397.15        52.30 o                         
   7   3   0        105.29        132.68        20.35 o                         
   8   3   0        178.56        121.25        32.46 o                         
   9   3   0        484.08        493.57        41.43 o                         
  10   3   0         70.18         74.82        23.02 o                         
  11   3   0        247.71        213.80        41.11 o                         
  12   3   0        201.95        151.73        33.98 o                         
  13   3   0        196.93        160.27        34.83 o                         
  14   3   0        214.32        116.82        50.05 o                         
  15   3   0          5.91         14.83        20.61 o                         
  16   3   0         29.92         18.67        21.50 o                         
  17   3   0          7.62        -12.23        21.51 o                         
  18   3   0         17.54         -6.83        26.95 o                         
  19   3   0         39.30         30.56        28.36 o                         
   0   4   0         52.01        106.24        11.30 o                         
   1   4   0          2.48          2.74         4.35 o                         
   2   4   0       2471.93       2251.86        44.67 o                         
   3   4   0        536.25        564.85        25.76 o                         
   4   4   0      21441.16      20911.61       255.90 o                         
   5   4   0        118.02         84.56        18.42 o                         
   6   4   0      12027.08      12039.86       259.69 o                         
   7   4   0       1371.24       1510.37       222.07 o                         
   8   4   0       1511.50       1272.05        91.03 o                         
   9   4   0          4.34          7.90         9.41 o                         
  10   4   0       1397.94       1137.08       101.03 o                         
  11   4   0        373.53        345.46        44.80 o                         
  12   4   0        856.29        894.15        76.60 o                         
  13   4   0         90.85         74.90        26.62 o                         
  14   4   0        756.22        810.11        78.72 o                         
  15   4   0        655.87        717.81        77.77 o                         
  16   4   0        816.24        883.35        88.55 o                         
  17   4   0         82.05         19.74        25.64 o                         
  18   4   0        495.12        533.67        73.81 o                         
  19   4   0         19.48         27.35        77.46 o                         
   1   5   0         85.32         54.09         7.12 o                         
   2   5   0       5720.29       5945.70        94.20 o                         
   3   5   0        141.40        137.50        13.99 o                         
   4   5   0        658.70        656.55        31.58 o                         
   5   5   0        372.29        304.85        36.78 o                         
   6   5   0          0.01         23.32        12.09 o                         
   7   5   0        105.09        136.77        54.34 o                         
   8   5   0        842.50        985.06        81.80 o                         
   9   5   0        622.44        774.35        76.51 o                         
  10   5   0        733.78        766.93        65.55 o                         
  11   5   0       1517.27       1526.72        95.97 o                         
  12   5   0        373.96        331.55        47.03 o                         
  13   5   0         35.35         10.71        17.93 o                         
  14   5   0         52.38          6.09        30.63 o                         
  15   5   0        195.80        153.15        34.96 o                         
  16   5   0         35.13         27.81        22.35 o                         
  17   5   0         26.60         21.64        34.45 o                         
  18   5   0         12.38         -7.04        19.17 o                         
  19   5   0          1.33         -0.96        23.84 o                         
   0   6   0       2614.41       2472.70        70.42 o                         
   1   6   0        165.16        162.66        18.33 o                         
   2   6   0       1505.94       1443.05        48.25 o                         
   3   6   0         14.83          9.61         7.08 o                         
   4   6   0        784.19        648.60        38.31 o                         
   5   6   0        509.76        412.10        38.27 o                         
   6   6   0       3623.68       3345.81       135.32 o                         
   7   6   0        401.45        376.17        48.26 o                         
   8   6   0       2152.18       2175.77       289.56 o                         
   9   6   0       2037.98       2160.07       129.43 o                         
  10   6   0        925.17       1026.39        75.38 o                         
  11   6   0        248.89        284.40        42.73 o                         
  12   6   0       3856.75       3750.09       181.99 o                         
  13   6   0        181.81        173.41        49.17 o                         
  14   6   0       1788.41       1881.45       123.14 o                         
  15   6   0         93.74        113.18        35.29 o                         
  16   6   0        343.82        446.14        63.24 o                         
  17   6   0          0.02         -3.83        31.91 o                         
  18   6   0        593.54        579.49        89.55 o                         
   1   7   0         31.31         38.29         6.57 o                         
   2   7   0       1490.83       1589.62        60.49 o                         
   3   7   0         75.81         55.28        18.38 o                         
   4   7   0        201.01        180.71        29.80 o                         
   5   7   0        205.12        298.34        33.59 o                         
   6   7   0        183.81        243.43        32.10 o                         
   7   7   0        112.53        127.44        32.72 o                         
   8   7   0         25.98         22.83        16.45 o                         
   9   7   0        169.86        201.87        32.19 o                         
  10   7   0         32.59         28.37        14.72 o                         
  11   7   0          0.22         12.73        21.60 o                         
  12   7   0         37.19         52.06        34.08 o                         
  13   7   0        152.09        116.40        30.04 o                         
  14   7   0          3.59          7.73        19.01 o                         
  15   7   0        136.48        178.91        42.33 o                         
  16   7   0         62.37         75.95        33.71 o                         
  17   7   0         18.82         31.22        46.47 o                         
  18   7   0          1.38          8.68        15.64 o                         
   0   8   0      12642.07      11634.02       431.94 o                         
   1   8   0        109.47         69.81        34.45 o                         
   2   8   0       4756.72       4760.01       144.83 o                         
   3   8   0        136.59        101.21        46.67 o                         
   4   8   0       1435.78       1416.53        85.41 o                         
   5   8   0        284.74        310.50        43.79 o                         
   6   8   0        448.64        476.40        65.24 o                         
   7   8   0         21.76        -10.62        16.18 o                         
   8   8   0          7.05         18.15        15.29 o                         
   9   8   0        568.33        539.85        67.64 o                         
  10   8   0       1158.51       1310.36        78.17 o                         
  11   8   0         43.94         47.44        22.40 o                         
  12   8   0       3166.65       3273.64       151.67 o                         
  13   8   0        144.63        156.88        38.20 o                         
  14   8   0       1251.08       1200.63        98.56 o                         
  15   8   0         27.60         54.69        49.92 o                         
  16   8   0        197.13        128.93        51.12 o                         
   1   9   0        575.86        518.90        48.38 o                         
   2   9   0         26.64          5.24        13.57 o                         
   3   9   0        977.56       1027.26        72.92 o                         
   4   9   0        274.68        305.17        43.24 o                         
   5   9   0        193.54        197.25        35.23 o                         
   6   9   0         21.24          0.59        32.34 o                         
   7   9   0        491.87        407.31        55.75 o                         
   8   9   0         30.83         31.34        36.78 o                         
   9   9   0        145.85        158.71        70.75 o                         
  10   9   0        147.09        141.80        38.33 o                         
  11   9   0        136.06        211.62        59.48 o                         
  12   9   0         28.00         28.72        41.52 o                         
  13   9   0         81.60        157.63        70.10 o                         
  14   9   0         51.17        -82.51        56.52 o                         
   0  10   0         50.67         13.30        24.58 o                         
   1  10   0         93.31         80.90        20.01 o                         
   2  10   0         28.46         32.69        17.40 o                         
   3  10   0          0.10          1.06        19.51 o                         
   4  10   0        973.86       1145.30        82.45 o                         
   5  10   0        227.21        241.45        42.03 o                         
   6  10   0       4820.05       4933.82       189.85 o                         
   7  10   0          0.78         15.06        18.55 o                         
   8  10   0       1650.74       1759.66       154.49 o                         
   9  10   0         73.33         46.66        19.95 o                         
  10  10   0        236.16        222.29        60.71 o                         
  11  10   0          4.16        -44.42        29.89 o                         
  12  10   0        912.02        984.59       164.60 o                         
   1  11   0         73.29          3.37        29.13 o                         
   2  11   0        453.48        447.64        72.01 o                         
   3  11   0        102.21         78.89        39.57 o                         
   4  11   0        203.48        127.41        45.88 o                         
   5  11   0         18.94         36.02        77.04 o                         
   6  11   0          7.35         35.09        42.17 o                         
   7  11   0          0.58         53.39        57.71 o                         
   8  11   0          5.77         15.89        33.07 o                         
   9  11   0          1.09         -6.46        40.68 o                         
  10  11   0         80.87         12.72        29.23 o                         
  11  11   0         21.13          7.94        56.01 o                         
   0  12   0        748.26        814.96       146.70 o                         
   1  12   0         24.02         66.89        29.38 o                         
   2  12   0       1217.32       1235.38       128.27 o                         
   3  12   0          3.58         -0.03        48.19 o                         
   4  12   0       1361.04       1383.54       137.12 o                         
   5  12   0          0.87         39.97        29.11 o                         
   6  12   0        439.74        400.35        78.51 o                         
   7  12   0        173.63        271.91        92.16 o                         
   8  12   0        233.31        248.84        93.87 o                         
   9  12   0         70.67         33.20        39.24 o                         
   1  13   0          0.61         -8.95        48.11 o                         
   2  13   0         40.58         25.95        82.88 o                         
   3  13   0        168.63        186.35        52.08 o                         
   4  13   0         71.89         94.87        40.38 o                         
   5  13   0        188.78        237.73        90.92 o                         
   6  13   0         69.70        199.12        89.21 o                         
   0  14   0        825.60        720.02       151.78 o                         
   1  14   0          1.32          8.00        47.00 o                         
   2  14   0        361.05        368.35       111.79 o                         
 -19   1   1         46.19         95.73        46.23 o                         
 -18   1   1        559.31        795.28       106.22 o                         
 -17   1   1          4.25         46.61        35.12 o                         
 -16   1   1        621.67        648.60        86.74 o                         
 -15   1   1        146.34        112.98        42.26 o                         
 -14   1   1       2960.90       3114.63       154.34 o                         
 -13   1   1          2.24         11.77        21.51 o                         
 -12   1   1       4099.15       3908.61       159.87 o                         
 -11   1   1        135.74        151.09        27.15 o                         
 -10   1   1       1701.16       1632.16        91.66 o                         
  -9   1   1        639.09        638.83        54.48 o                         
  -8   1   1       3746.01       3385.15       149.07 o                         
  -7   1   1         38.79         24.61        16.85 o                         
  -6   1   1       6135.98       5874.91       208.84 o                         
  -5   1   1       9217.08       9268.68       152.53 o                         
  -4   1   1        864.83        804.45        38.42 o                         
  -3   1   1        628.77        665.18        37.06 o                         
  -2   1   1      17244.38      16632.96       311.08 o                         
   2   1   1      11774.37      11415.15        99.72 o                         
   3   1   1       4237.78       3894.68        54.53 o                         
   4   1   1       1793.55       1713.57        38.84 o                         
   5   1   1       4665.35       4827.15        69.14 o                         
   6   1   1         65.59        110.15        17.65 o                         
   7   1   1        566.87        563.54        45.38 o                         
   8   1   1        292.33        170.21        26.06 o                         
   9   1   1         99.91        166.04        29.96 o                         
  10   1   1       6446.97       6502.42       187.41 o                         
  11   1   1        558.92        581.85        66.52 o                         
  12   1   1       5932.66       6190.01       138.50 o                         
  13   1   1        279.89        443.96       132.21 o                         
  14   1   1       1759.43       1885.46       138.98 o                         
  15   1   1         36.50          6.36        28.45 o                         
  16   1   1       1248.18       1286.80       124.88 o                         
  17   1   1         82.25         50.04        32.95 o                         
  18   1   1        932.19        846.70       107.49 o                         
  19   1   1         10.07        -50.26        35.31 o                         
 -19   2   1        157.59        332.12        72.48 o                         
 -18   2   1         89.69        124.96        37.86 o                         
 -17   2   1          9.33         24.69        30.33 o                         
 -16   2   1          1.04        -43.68        29.12 o                         
 -15   2   1         94.03         63.19        27.47 o                         
 -14   2   1        117.48        153.12        35.48 o                         
 -13   2   1        136.42        127.86        48.00 o                         
 -12   2   1          5.41        -11.16        20.19 o                         
 -11   2   1          0.73          7.63        18.12 o                         
 -10   2   1        398.22        401.93        54.77 o                         
  -9   2   1         81.75         46.59        31.18 o                         
  -8   2   1         44.08         33.42        18.88 o                         
  -7   2   1         26.38         10.04         4.95 o                         
  -6   2   1       1717.51       1885.80        94.94 o                         
  -5   2   1        490.58        555.54        39.55 o                         
  -4   2   1       2340.80       2361.51        72.86 o                         
  -3   2   1       1073.27       1135.99        44.38 o                         
  -2   2   1       4698.17       4646.47        95.82 o                         
  -1   2   1          1.49          3.01         5.09 o                         
   0   2   1       3471.23       3288.23        45.21 o                         
   1   2   1          2.03          5.50         4.86 o                         
   2   2   1        592.47        606.84        24.30 o                         
   3   2   1       6388.59       6083.37        93.65 o                         
   4   2   1        118.07         78.61         9.39 o                         
   5   2   1        305.67        319.92        20.93 o                         
   6   2   1        472.64        570.73        28.93 o                         
   7   2   1       1143.34       1165.79        70.20 o                         
   8   2   1       2304.93       2146.90        95.03 o                         
   9   2   1        656.29        765.31        61.16 o                         
  10   2   1        426.71        465.42        48.96 o                         
  11   2   1        150.12        213.16        57.79 o                         
  12   2   1       1673.47       1887.56       110.12 o                         
  13   2   1        190.74        260.01        51.75 o                         
  14   2   1        204.81        161.34        39.81 o                         
  15   2   1        266.23        344.28        72.28 o                         
  16   2   1        229.80        266.54        60.96 o                         
  17   2   1          0.25         65.82        36.76 o                         
  18   2   1         45.59         16.40        26.09 o                         
  19   2   1         30.59         16.98        25.01 o                         
 -19   3   1         27.68         16.58        46.30 o                         
 -18   3   1       1172.66       1331.10       147.91 o                         
 -17   3   1        190.40        108.23        69.13 o                         
 -16   3   1       1790.74       1995.98       134.17 o                         
 -15   3   1        108.15         54.33        27.30 o                         
 -14   3   1        299.32        305.30        55.99 o                         
 -13   3   1        203.88        282.51        45.75 o                         
 -12   3   1        707.28        707.06        68.00 o                         
 -11   3   1         85.82         98.45        27.51 o                         
 -10   3   1       4168.50       4238.67       185.42 o                         
  -9   3   1       1835.82       1608.31       138.43 o                         
  -8   3   1       7344.70       7384.04       222.10 o                         
  -7   3   1        108.61        158.93        31.33 o                         
  -6   3   1       8353.37       8311.17       206.31 o                         
  -5   3   1       3544.60       3522.13       120.14 o                         
  -4   3   1       9737.65       9812.20       160.46 o                         
  -3   3   1       1277.80       1240.40        40.02 o                         
  -2   3   1       5421.68       5408.49        68.77 o                         
  -1   3   1        135.73        144.00         9.41 o                         
   0   3   1       3744.51       3810.05        50.42 o                         
   1   3   1        485.32        574.57        19.94 o                         
   2   3   1       1854.30       1783.41        42.04 o                         
   3   3   1          1.21          1.67         6.23 o                         
   4   3   1       5769.33       5592.74       102.40 o                         
   5   3   1        137.95        170.95        25.77 o                         
   6   3   1      12231.75      11785.18       165.77 o                         
   7   3   1       2169.21       2161.94        68.57 o                         
   8   3   1       4754.37       4650.13       105.37 o                         
   9   3   1        116.74        114.36        19.60 o                         
  10   3   1       1043.64        913.47        92.38 o                         
  11   3   1       1874.88       1770.58       102.52 o                         
  12   3   1       1984.38       1977.88       113.17 o                         
  13   3   1        100.82        103.60        26.28 o                         
  14   3   1       2229.15       2388.00       135.20 o                         
  15   3   1        188.83        119.74        33.32 o                         
  16   3   1        961.65        889.24        88.01 o                         
  17   3   1        236.30        132.81        42.11 o                         
  18   3   1        169.71        264.16        87.01 o                         
  19   3   1        136.61         97.79        39.33 o                         
 -20   4   1         13.91         -3.20        68.70 o                         
 -19   4   1         48.01         59.23        32.45 o                         
 -18   4   1         32.89         38.60        20.21 o                         
 -17   4   1        188.34        211.81        45.13 o                         
 -16   4   1        170.52        177.56        48.42 o                         
 -15   4   1         57.53         97.90        36.55 o                         
 -14   4   1         90.15         47.46        22.18 o                         
 -13   4   1        444.66        385.43        53.42 o                         
 -12   4   1       1799.55       1953.09       112.33 o                         
 -11   4   1        616.61        566.26        57.96 o                         
 -10   4   1         58.76         36.54        22.05 o                         
  -9   4   1         36.76         44.21        19.67 o                         
  -8   4   1        484.06        451.07        53.66 o                         
  -7   4   1        327.94        389.45        45.94 o                         
  -6   4   1          0.12         16.14        16.01 o                         
  -5   4   1        271.55        256.78        48.08 o                         
  -4   4   1         76.02        114.38        16.69 o                         
  -3   4   1        999.49        908.74        34.09 o                         
  -2   4   1        154.76        114.34         9.98 o                         
  -1   4   1         39.45         22.85         5.35 o                         
   0   4   1       1286.53       1369.97        27.66 o                         
   1   4   1       1957.17       1978.24        42.86 o                         
   2   4   1         36.60         35.60         6.77 o                         
   3   4   1          7.67         11.41         6.58 o                         
   4   4   1       1376.42       1550.86        54.17 o                         
   5   4   1       1058.99       1261.02        74.31 o                         
   6   4   1         19.23          6.37        14.08 o                         
   7   4   1        666.78        638.19        49.43 o                         
   8   4   1        384.93        443.68        33.87 o                         
   9   4   1         49.48         19.53        11.84 o                         
  10   4   1        478.13        377.23        32.23 o                         
  11   4   1       1143.17       1089.53        80.36 o                         
  12   4   1          0.31         13.22        25.04 o                         
  13   4   1        199.95        235.33        42.90 o                         
  14   4   1        216.82        213.12        42.28 o                         
  15   4   1        285.06        300.61        51.29 o                         
  16   4   1         59.84         41.68        59.87 o                         
  17   4   1         15.34         22.45        21.76 o                         
  18   4   1         85.37        111.82        43.94 o                         
  19   4   1         93.07        140.96        75.55 o                         
 -19   5   1         21.94         13.05        19.05 o                         
 -18   5   1        326.78        342.61        59.52 o                         
 -17   5   1          1.78         28.38        26.21 o                         
 -16   5   1       1014.62        982.14        95.44 o                         
 -15   5   1          6.34          6.54        23.89 o                         
 -14   5   1       2068.96       1977.23       124.42 o                         
 -13   5   1         32.24         52.24        22.22 o                         
 -12   5   1       2590.45       2663.81       134.03 o                         
 -11   5   1        340.85        347.92        63.38 o                         
 -10   5   1       2118.27       2188.28       134.30 o                         
  -9   5   1        422.66        375.84        53.07 o                         
  -8   5   1        383.16        354.15        48.57 o                         
  -7   5   1        523.47        520.21        56.00 o                         
  -6   5   1       1947.15       1870.22        96.98 o                         
  -5   5   1        754.41        910.25        77.25 o                         
  -4   5   1       6663.57       6328.44       125.12 o                         
  -3   5   1        946.83        958.95        34.39 o                         
  -2   5   1       5305.73       4837.28        81.96 o                         
  -1   5   1       1813.43       1817.54        44.53 o                         
   0   5   1       4327.04       3960.59        64.24 o                         
   1   5   1       3387.68       3311.16        70.52 o                         
   2   5   1       6087.92       5478.86        99.73 o                         
   3   5   1       2908.84       3027.77        67.16 o                         
   4   5   1       4259.12       3797.09       156.28 o                         
   5   5   1        117.28        147.05        28.05 o                         
   6   5   1       2243.06       2043.84       104.37 o                         
   7   5   1         39.80         43.45        16.19 o                         
   8   5   1       2721.72       2488.82       104.87 o                         
   9   5   1        504.99        462.37        48.37 o                         
  10   5   1       1385.00       1364.37        86.74 o                         
  11   5   1        133.52        135.35        30.01 o                         
  12   5   1        719.08        834.07        76.12 o                         
  13   5   1         77.30         86.43        26.74 o                         
  14   5   1        999.53       1172.55        95.53 o                         
  15   5   1          2.13        -10.51        31.19 o                         
  16   5   1        724.21        615.57        76.13 o                         
  17   5   1         76.33         83.09        45.58 o                         
  18   5   1       1133.41       1100.26       125.06 o                         
 -19   6   1        202.35        182.24        75.74 o                         
 -18   6   1          2.93         32.87        19.70 o                         
 -17   6   1         86.48         53.83        36.17 o                         
 -16   6   1        383.14        368.71        57.47 o                         
 -15   6   1          4.03         11.29        17.54 o                         
 -14   6   1        648.92        650.64        71.37 o                         
 -13   6   1         64.26        105.93        31.18 o                         
 -12   6   1         14.62         12.49        16.93 o                         
 -11   6   1          0.03          5.35        17.98 o                         
 -10   6   1        303.11        320.38        51.91 o                         
  -9   6   1         77.53         68.88        28.61 o                         
  -8   6   1       1224.75       1371.58       119.12 o                         
  -7   6   1         26.18         37.16        17.88 o                         
  -6   6   1        666.17        740.76        75.34 o                         
  -5   6   1         30.45          2.36        13.09 o                         
  -4   6   1       1539.49       1597.04        57.00 o                         
  -3   6   1         62.04         56.95        14.68 o                         
  -2   6   1        202.21        211.85        19.65 o                         
  -1   6   1         64.81         44.74        10.52 o                         
   0   6   1       1423.48       1450.61        36.22 o                         
   1   6   1        695.14        684.28        37.21 o                         
   2   6   1        128.83        131.12        22.30 o                         
   3   6   1        855.87        899.94        40.55 o                         
   4   6   1        316.59        369.51        28.31 o                         
   5   6   1          1.65        -15.28        12.17 o                         
   6   6   1        128.17        134.83        33.84 o                         
   7   6   1        780.91        746.38        54.87 o                         
   8   6   1         34.27         36.85        15.98 o                         
   9   6   1          1.95        -18.99        12.66 o                         
  10   6   1         39.10         28.67        35.45 o                         
  11   6   1          3.03         27.09        21.56 o                         
  12   6   1        254.72        218.20        71.39 o                         
  13   6   1         45.95         66.48        27.10 o                         
  14   6   1          4.41         12.48        16.27 o                         
  15   6   1        158.22        161.62        38.91 o                         
  16   6   1        152.11        144.32        52.89 o                         
  17   6   1          0.32         13.22        40.65 o                         
  18   6   1         20.40         38.04        29.07 o                         
 -18   7   1        282.08        340.11        67.35 o                         
 -17   7   1         68.89         31.74        19.08 o                         
 -16   7   1        503.90        551.36       108.02 o                         
 -15   7   1         69.15         29.71        20.73 o                         
 -14   7   1       3169.23       3223.16       161.79 o                         
 -13   7   1          0.09         11.19        24.93 o                         
 -12   7   1       4678.63       4824.66       182.29 o                         
 -11   7   1        354.88        327.00        44.55 o                         
 -10   7   1        339.33        427.46        60.04 o                         
  -9   7   1          2.89         10.79        19.61 o                         
  -8   7   1         18.87         41.69        18.79 o                         
  -7   7   1        371.84        392.34        49.60 o                         
  -6   7   1         38.13         56.26        18.46 o                         
  -5   7   1          7.37         11.23        12.51 o                         
  -4   7   1        236.15        158.71        21.22 o                         
  -3   7   1        387.96        413.19        31.49 o                         
  -2   7   1       7542.80       7501.18       128.86 o                         
  -1   7   1        589.64        529.67        23.93 o                         
   0   7   1      16601.42      16413.73       253.73 o                         
   1   7   1        951.43        907.52        34.28 o                         
   2   7   1       5818.99       5258.92       246.60 o                         
   3   7   1        200.29        204.64        32.72 o                         
   4   7   1       2143.63       2128.61       101.77 o                         
   5   7   1        101.38        127.07        21.91 o                         
   6   7   1       3202.51       3169.98        98.68 o                         
   7   7   1         29.71          8.03        12.56 o                         
   8   7   1        266.32        279.36        41.77 o                         
   9   7   1        324.98        289.11        37.73 o                         
  10   7   1        394.71        301.01        41.37 o                         
  11   7   1        204.93        169.88        34.19 o                         
  12   7   1       2428.33       2471.08       130.57 o                         
  13   7   1        322.71        308.34        49.76 o                         
  14   7   1        915.23        764.32        78.46 o                         
  15   7   1        130.05        110.05        39.71 o                         
  16   7   1        367.26        352.40        63.95 o                         
  17   7   1        273.67        228.10        54.65 o                         
  18   7   1        181.23        109.16        58.29 o                         
 -17   8   1          0.23        -82.31        54.88 o                         
 -16   8   1         93.93         43.13        26.93 o                         
 -15   8   1         18.79          9.67        22.44 o                         
 -14   8   1         20.87          7.06        15.95 o                         
 -13   8   1        114.87        129.22        32.92 o                         
 -12   8   1        160.88        132.48        29.05 o                         
 -11   8   1        182.06        204.63        35.06 o                         
 -10   8   1        478.16        467.33        63.55 o                         
  -9   8   1        240.48        300.07        42.01 o                         
  -8   8   1         11.87         36.13        18.46 o                         
  -7   8   1        105.31         82.64        34.38 o                         
  -6   8   1        597.88        556.21        49.36 o                         
  -5   8   1        482.59        540.69        64.47 o                         
  -4   8   1        493.28        477.65        49.73 o                         
  -3   8   1       1839.28       1737.94        87.92 o                         
  -2   8   1       1223.52       1206.42        70.25 o                         
  -1   8   1          2.54          4.92         9.03 o                         
   0   8   1        497.76        414.49        23.30 o                         
   1   8   1        526.63        455.71        34.46 o                         
   2   8   1        190.34        143.13        24.70 o                         
   3   8   1        302.43        310.65        39.41 o                         
   4   8   1       1515.32       1699.42        94.58 o                         
   5   8   1       1101.71       1114.31        80.21 o                         
   6   8   1        810.23        850.91        56.95 o                         
   7   8   1          1.21         -2.62        10.27 o                         
   8   8   1         10.52          9.92        12.27 o                         
   9   8   1       1082.32        998.77        66.50 o                         
  10   8   1         22.66         31.61        16.58 o                         
  11   8   1        329.43        333.23        44.28 o                         
  12   8   1         40.02         38.62        21.73 o                         
  13   8   1         39.20         46.11        43.60 o                         
  14   8   1          1.15        -27.72        24.73 o                         
  15   8   1          9.66        -40.95        35.03 o                         
  16   8   1          0.02         19.52        38.23 o                         
  17   8   1         65.40        104.44        55.47 o                         
 -13   9   1          4.16        -23.28        30.27 o                         
 -12   9   1        821.40       1004.82       120.12 o                         
 -11   9   1         55.68        -13.51        19.22 o                         
 -10   9   1       1254.62       1387.72       134.79 o                         
  -9   9   1        207.42        168.82        47.13 o                         
  -8   9   1       1578.69       1722.61       140.35 o                         
  -7   9   1         50.95         72.09        27.04 o                         
  -6   9   1       2397.42       2478.65       150.77 o                         
  -5   9   1         76.96        142.99        32.94 o                         
  -4   9   1        712.31        789.27        65.17 o                         
  -3   9   1          4.28          1.45        15.26 o                         
  -2   9   1        538.90        543.94        49.66 o                         
  -1   9   1         85.29         50.63        17.74 o                         
   0   9   1       1302.90       1221.56        76.22 o                         
   1   9   1          9.35         10.85        15.38 o                         
   2   9   1       1123.86       1165.22        76.38 o                         
   3   9   1         81.62        147.50        28.25 o                         
   4   9   1       1848.13       1837.89       110.32 o                         
   5   9   1        267.83        298.38        41.05 o                         
   6   9   1        946.36       1040.47        84.59 o                         
   7   9   1        310.93        262.75        65.29 o                         
   8   9   1        574.22        492.01        63.78 o                         
   9   9   1         46.54         85.74        28.17 o                         
  10   9   1       1321.06       1613.58       144.03 o                         
  11   9   1        220.43        199.33        51.81 o                         
  12   9   1        945.29       1329.54       187.16 o                         
  13   9   1         12.35         -2.64        32.90 o                         
  14   9   1        300.53        409.78       104.07 o                         
 -13  10   1          1.63        122.12        57.37 o                         
 -12  10   1          0.08         -7.99        22.74 o                         
 -11  10   1         45.54        -29.40        32.11 o                         
 -10  10   1        139.61        172.84        52.90 o                         
  -9  10   1         77.31         98.98        31.59 o                         
  -8  10   1         11.11          0.01        22.40 o                         
  -7  10   1        333.74        401.71        53.24 o                         
  -6  10   1         40.21         31.96        31.26 o                         
  -5  10   1        188.12        183.69        35.84 o                         
  -4  10   1        769.56        834.73        70.48 o                         
  -3  10   1        214.35        306.15        58.04 o                         
  -2  10   1        947.53        952.73        99.60 o                         
  -1  10   1        513.68        562.31        81.99 o                         
   0  10   1        634.42        786.04        89.50 o                         
   1  10   1          3.66         -0.36        22.23 o                         
   2  10   1       1128.74       1319.61        85.46 o                         
   3  10   1        160.27        163.96        30.80 o                         
   4  10   1          3.99          1.76        15.25 o                         
   5  10   1         37.69         82.83        25.06 o                         
   6  10   1          0.01         -8.29        24.54 o                         
   7  10   1          0.59         -1.52        28.52 o                         
   8  10   1         74.19        105.11        54.00 o                         
   9  10   1         53.96         91.78        32.08 o                         
  10  10   1         74.24        131.28        45.91 o                         
  11  10   1          1.13        -21.69        29.03 o                         
  12  10   1         25.34         59.58        54.71 o                         
 -11  11   1        103.18         28.40        47.79 o                         
 -10  11   1        248.13        195.42        57.52 o                         
  -9  11   1         96.80         61.09        26.39 o                         
  -8  11   1        663.16        726.83       101.21 o                         
  -7  11   1        102.67        107.40        53.42 o                         
  -6  11   1        967.13       1008.30       120.15 o                         
  -5  11   1        245.88        173.69        43.50 o                         
  -4  11   1       2103.82       2362.73       169.27 o                         
  -3  11   1          2.61         16.65        39.01 o                         
  -2  11   1        883.12        910.37       103.20 o                         
  -1  11   1          0.05         14.91        20.84 o                         
   0  11   1        124.03         67.99        23.66 o                         
   1  11   1          4.16        -12.72        18.52 o                         
   2  11   1       1317.37       1391.39       125.77 o                         
   3  11   1        177.31        172.06        48.28 o                         
   4  11   1       1830.07       1877.73       218.76 o                         
   5  11   1         36.84        -11.00        26.69 o                         
   6  11   1        974.36        847.41       108.94 o                         
   7  11   1        160.91        151.00        44.67 o                         
   8  11   1        705.40        926.08       161.75 o                         
   9  11   1         20.03         66.54        34.92 o                         
  10  11   1        883.21       1150.06       146.27 o                         
  11  11   1          5.15        -54.31        70.08 o                         
  12  11   1        659.92        703.45       163.56 o                         
  -9  12   1        119.35        144.89        69.71 o                         
  -8  12   1         35.20         50.77        21.86 o                         
  -7  12   1        102.39         80.39        43.19 o                         
  -6  12   1         10.83         30.38        28.53 o                         
  -5  12   1        273.53        350.69        70.50 o                         
  -4  12   1          3.15         57.21        39.16 o                         
  -3  12   1         31.24         38.01        25.98 o                         
  -2  12   1        188.48        155.65        48.95 o                         
  -1  12   1         54.36         50.85        45.31 o                         
   0  12   1          4.11          4.02        23.37 o                         
   1  12   1        130.37        154.35        44.48 o                         
   2  12   1        152.46         68.60        30.83 o                         
   3  12   1         58.70         71.14        31.61 o                         
   4  12   1          7.60         29.73        27.82 o                         
   5  12   1         10.02         35.00        30.19 o                         
   6  12   1         37.05        -15.15        38.83 o                         
   7  12   1        172.20        238.94        86.69 o                         
   8  12   1         36.39         24.69        40.32 o                         
  -6  13   1        605.68        637.67       100.16 o                         
  -5  13   1         63.08         94.07        39.92 o                         
  -4  13   1        272.59        401.54        76.99 o                         
  -3  13   1         38.95         41.37        20.74 o                         
  -2  13   1        526.36        601.72        94.93 o                         
  -1  13   1          2.08        -46.15        30.76 o                         
   0  13   1        755.23        753.32       209.99 o                         
   1  13   1          9.08         31.24        19.50 o                         
   2  13   1         59.71         95.54        34.50 o                         
   3  13   1         67.19         66.57        36.80 o                         
   4  13   1        157.82        151.64        61.24 o                         
   5  13   1         89.43        143.38        68.28 o                         
  -3  14   1          2.69        -15.31        40.99 o                         
  -2  14   1          2.67         28.18        65.62 o                         
  -1  14   1         91.51        204.88        59.91 o                         
   0  14   1         18.25        -17.78        36.22 o                         
 -20   0   2         14.24         43.64        52.99 o                         
 -19   0   2          9.12        164.48        79.00 o                         
 -18   0   2        846.58       1039.63       173.57 o                         
 -17   0   2        292.84        339.44        95.71 o                         
 -16   0   2       1406.69       1759.13       212.58 o                         
 -15   0   2          0.03       -153.41       102.28 o                         
 -14   0   2       1285.13       1429.06       131.91 o                         
 -13   0   2        144.77         84.88        40.07 o                         
 -12   0   2      10002.04      10908.52       341.09 o                         
 -11   0   2        417.60        495.84        67.99 o                         
 -10   0   2       7065.24       6711.78       240.15 o                         
  -9   0   2        302.65        361.19        77.51 o                         
  -8   0   2       2008.50       2660.41       208.71 o                         
  -7   0   2        289.66        299.72        62.28 o                         
  -6   0   2       2959.24       3292.98       198.37 o                         
  -5   0   2       2561.96       2695.19       118.05 o                         
  -4   0   2       6162.44       5699.20       156.25 o                         
  -3   0   2       2098.25       2059.12        38.19 o                         
  -2   0   2      57989.28      57321.73       704.93 o                         
   2   0   2       8454.47       8213.28       161.57 o                         
   3   0   2      11783.64      11466.88       160.65 o                         
   4   0   2         13.33         22.69        10.12 o                         
   5   0   2       2012.23       1817.37        89.51 o                         
   6   0   2       3117.62       2814.15       107.02 o                         
   7   0   2       2494.47       2642.56        92.07 o                         
   8   0   2       8447.66       8673.89       351.36 o                         
   9   0   2          1.61         -2.63         8.21 o                         
  10   0   2       2131.22       2385.44       106.65 o                         
  11   0   2        255.90        286.85        32.47 o                         
  12   0   2       2441.01       2151.16       126.88 o                         
  13   0   2         56.22         58.77        36.96 o                         
  14   0   2       3827.37       4028.23       293.62 o                         
  15   0   2        314.31        379.06       103.33 o                         
  16   0   2        915.65       1007.70       157.86 o                         
  17   0   2         22.38          4.38        40.07 o                         
  18   0   2        302.76        312.51        94.81 o                         
  19   0   2         11.11        -63.64        52.97 o                         
 -20   1   2         48.22         49.33        33.62 o                         
 -19   1   2        117.03        121.31        49.43 o                         
 -18   1   2         47.79          8.31        55.11 o                         
 -17   1   2          0.09          1.13        48.62 o                         
 -16   1   2         37.92         14.94        24.51 o                         
 -15   1   2         13.68         -5.61        23.77 o                         
 -14   1   2        124.45         61.38        19.49 o                         
 -13   1   2         33.67         31.16        17.60 o                         
 -12   1   2        162.83        118.67        37.34 o                         
 -11   1   2        122.07         65.96        18.49 o                         
 -10   1   2        103.70        115.61        34.52 o                         
  -9   1   2       4121.32       4649.18       160.36 o                         
  -8   1   2          5.64         12.98        14.19 o                         
  -7   1   2       2580.34       2721.96       139.00 o                         
  -6   1   2        187.94        204.24        41.33 o                         
  -5   1   2       6373.10       6532.55       132.98 o                         
  -4   1   2        289.74        238.45        22.65 o                         
  -3   1   2       2970.70       2884.46        69.00 o                         
  -2   1   2       4104.81       3980.15        70.00 o                         
  -1   1   2       1013.15       1010.30        56.70 o                         
   0   1   2      11241.83      10973.53       169.59 o                         
   1   1   2        715.53        675.24        18.31 o                         
   2   1   2        269.39        258.37        10.82 o                         
   3   1   2       6678.62       6454.48        65.26 o                         
   4   1   2        269.81        268.19        13.63 o                         
   5   1   2        148.67        118.81        12.40 o                         
   6   1   2       2000.41       2140.16        57.29 o                         
   7   1   2        267.54        305.94        24.52 o                         
   8   1   2       2753.82       3039.42        84.34 o                         
   9   1   2         16.91         20.29         6.95 o                         
  10   1   2          2.89        -17.65        15.83 o                         
  11   1   2         13.42         26.33        25.67 o                         
  12   1   2         95.36        119.33        25.26 o                         
  13   1   2         82.39         67.64        29.01 o                         
  14   1   2          4.52          9.60        22.13 o                         
  15   1   2        164.61        194.89        47.69 o                         
  16   1   2        172.52        121.61        56.23 o                         
  17   1   2         25.84         45.13        30.92 o                         
  18   1   2         57.28         56.89        39.29 o                         
  19   1   2          2.05        -48.57        32.38 o                         
 -20   2   2        204.49        193.67        59.85 o                         
 -19   2   2         93.05        200.57        54.92 o                         
 -18   2   2         45.50         86.91        71.18 o                         
 -17   2   2         77.46         36.27        29.65 o                         
 -16   2   2       1903.90       2146.63       139.26 o                         
 -15   2   2        295.95        358.61        54.23 o                         
 -14   2   2       5548.76       5546.25       208.71 o                         
 -13   2   2         82.68         23.04        48.89 o                         
 -12   2   2       1751.10       1800.26       108.23 o                         
 -11   2   2        925.41        892.50       119.55 o                         
 -10   2   2       5156.40       5332.15       287.90 o                         
  -9   2   2        610.57        651.54        74.12 o                         
  -8   2   2      10247.42       9883.02       260.26 o                         
  -7   2   2        912.67       1047.20        76.13 o                         
  -6   2   2       3581.88       3376.10       147.78 o                         
  -5   2   2         32.86         25.17        12.12 o                         
  -4   2   2      11521.04      11148.72       190.01 o                         
  -3   2   2      37038.53      36241.28       437.65 o                         
  -2   2   2         29.18         49.42         9.56 o                         
  -1   2   2       9350.02       9333.00       109.97 o                         
   0   2   2       7054.79       6802.91        79.41 o                         
   1   2   2      34911.30      34940.68       342.11 o                         
   2   2   2      11332.35      11673.83       119.97 o                         
   3   2   2        564.30        616.60        22.92 o                         
   4   2   2      17308.22      16764.94       151.39 o                         
   5   2   2         18.05         19.42         7.95 o                         
   6   2   2       4152.01       3829.00        96.00 o                         
   7   2   2       2222.06       2443.33       108.42 o                         
   8   2   2       5531.70       5186.78       150.04 o                         
   9   2   2          1.98          7.81        15.51 o                         
  10   2   2       3907.80       3703.70       140.35 o                         
  11   2   2        131.06        142.78        29.28 o                         
  12   2   2         88.52        116.03        29.55 o                         
  13   2   2         12.02          9.97        21.41 o                         
  14   2   2        490.23        613.96        83.55 o                         
  15   2   2        428.93        518.94        75.01 o                         
  16   2   2       2267.14       2358.31       169.97 o                         
  17   2   2          0.00        -32.34        24.67 o                         
  18   2   2        432.39        533.54        86.27 o                         
  19   2   2        219.21        167.67        71.10 o                         
 -20   3   2         45.60        110.39        57.58 o                         
 -19   3   2        134.64        121.10        39.57 o                         
 -18   3   2         53.81        124.70        38.93 o                         
 -17   3   2          3.49        -14.45        18.94 o                         
 -16   3   2        326.02        314.07        61.16 o                         
 -15   3   2          2.05         19.47        18.38 o                         
 -14   3   2         52.77         14.05        19.20 o                         
 -13   3   2        152.96        161.54        48.79 o                         
 -12   3   2        519.01        531.24        70.06 o                         
 -11   3   2        278.03        353.48        62.48 o                         
 -10   3   2         61.06        106.96        62.94 o                         
  -9   3   2        211.87        206.17        41.88 o                         
  -8   3   2          9.55         21.63        14.23 o                         
  -7   3   2          8.61         24.14        16.95 o                         
  -6   3   2        397.26        405.76        42.91 o                         
  -5   3   2        163.41        205.42        50.69 o                         
  -4   3   2       2339.12       2396.74        74.77 o                         
  -3   3   2       1469.53       1457.74        44.32 o                         
  -2   3   2         42.15         41.16         9.29 o                         
  -1   3   2         15.34         20.29         6.88 o                         
   0   3   2          1.95         -1.47         6.46 o                         
   1   3   2        385.59        383.23        12.92 o                         
   2   3   2        359.61        358.63        17.05 o                         
   3   3   2       1287.84       1281.11        37.80 o                         
   4   3   2         23.56         25.58        10.51 o                         
   5   3   2       1142.05       1161.77        42.37 o                         
   6   3   2        266.59        236.35        21.78 o                         
   7   3   2        452.76        468.49        33.15 o                         
   8   3   2        158.43        121.90        20.85 o                         
   9   3   2         58.02         79.91        15.33 o                         
  10   3   2          5.63        -22.61        15.07 o                         
  11   3   2        128.02        108.15        29.52 o                         
  12   3   2       1231.65       1277.38        90.81 o                         
  13   3   2        653.16        608.96        62.78 o                         
  14   3   2         15.82         17.18        21.37 o                         
  15   3   2          0.86         -0.77        20.44 o                         
  16   3   2          6.60        -12.66        27.39 o                         
  17   3   2        400.35        365.07        67.01 o                         
  18   3   2          0.42        -21.34        30.72 o                         
 -20   4   2        208.26        152.66        70.07 o                         
 -19   4   2        182.85         31.77        44.28 o                         
 -18   4   2        572.28        619.70        78.91 o                         
 -17   4   2         31.97         14.37        25.09 o                         
 -16   4   2       2215.00       2456.31       150.10 o                         
 -15   4   2        180.05        199.55        41.34 o                         
 -14   4   2        459.73        560.08        65.84 o                         
 -13   4   2         11.21         39.93        24.88 o                         
 -12   4   2        372.47        486.22        71.21 o                         
 -11   4   2        124.29        128.26        59.09 o                         
 -10   4   2        813.76        806.09        81.52 o                         
  -9   4   2         91.26        148.97        32.99 o                         
  -8   4   2       1244.33       1251.95       119.34 o                         
  -7   4   2        104.31        134.37        43.34 o                         
  -6   4   2       7620.46       7193.14       191.13 o                         
  -5   4   2        521.90        534.21        50.10 o                         
  -4   4   2      13469.33      13420.47       281.57 o                         
  -3   4   2        109.67        106.36        15.94 o                         
  -2   4   2      11229.59      10863.67       132.21 o                         
  -1   4   2        110.15        131.81        12.55 o                         
   0   4   2       9519.31       9320.33       102.53 o                         
   1   4   2        371.50        352.21        14.76 o                         
   2   4   2      10190.85      10185.01       112.52 o                         
   3   4   2       1026.50       1107.62        34.79 o                         
   4   4   2       2621.29       2356.67        71.06 o                         
   5   4   2        338.21        383.69        28.39 o                         
   6   4   2       5028.28       4877.55       130.06 o                         
   7   4   2       1005.30       1040.19        63.39 o                         
   8   4   2       6525.63       6326.50       194.70 o                         
   9   4   2       1897.46       1713.71        94.73 o                         
  10   4   2       1646.27       1548.34        91.68 o                         
  11   4   2        666.54        625.90        60.54 o                         
  12   4   2       2622.27       2745.91       134.44 o                         
  13   4   2        334.96        429.15        54.85 o                         
  14   4   2       1164.86       1181.12        95.13 o                         
  15   4   2        165.65        142.50        39.23 o                         
  16   4   2          5.37        -13.00        20.83 o                         
  17   4   2         27.22         13.79        74.43 o                         
  18   4   2        724.08        785.58       106.64 o                         
 -20   5   2         51.96         67.41        87.05 o                         
 -19   5   2        296.90        397.29        69.12 o                         
 -18   5   2          0.10        -11.77        26.18 o                         
 -17   5   2        132.48        139.98        40.67 o                         
 -16   5   2        478.31        496.17        70.09 o                         
 -15   5   2        138.87        142.95        40.37 o                         
 -14   5   2         74.84        115.62        34.29 o                         
 -13   5   2        335.66        355.00        48.94 o                         
 -12   5   2        261.39        267.51        53.26 o                         
 -11   5   2       1524.53       1603.96       120.04 o                         
 -10   5   2        108.72         68.10        21.95 o                         
  -9   5   2        613.04        614.02        66.49 o                         
  -8   5   2        348.10        390.70        50.79 o                         
  -7   5   2        136.85        170.27        33.21 o                         
  -6   5   2         52.09        110.88        25.56 o                         
  -5   5   2          0.40          1.73         8.43 o                         
  -4   5   2       3016.61       3307.63       104.89 o                         
  -3   5   2        274.86        315.55        24.09 o                         
  -2   5   2        318.31        347.00        30.84 o                         
  -1   5   2       1558.96       1610.98        50.77 o                         
   0   5   2        193.67        193.60        14.31 o                         
   1   5   2        691.87        697.81        40.30 o                         
   2   5   2       2397.30       2588.09        51.48 o                         
   3   5   2        327.21        460.06        22.86 o                         
   4   5   2        469.12        548.18        34.22 o                         
   5   5   2        428.93        417.14        32.49 o                         
   6   5   2       1986.39       2173.51        87.11 o                         
   7   5   2          0.86          7.62         9.57 o                         
   8   5   2        710.01        852.58        61.35 o                         
   9   5   2        175.21        203.72        32.21 o                         
  10   5   2          9.53         -2.11        16.41 o                         
  11   5   2         45.82         83.75        45.77 o                         
  12   5   2        265.66        201.82        36.53 o                         
  13   5   2        433.89        408.28        60.49 o                         
  14   5   2         16.22         -1.37        28.63 o                         
  15   5   2         63.22         54.52        21.08 o                         
  16   5   2          7.75          4.79        45.08 o                         
  17   5   2        141.37        131.11        44.94 o                         
  18   5   2        137.56        164.35       106.64 o                         
 -19   6   2        101.06        214.52        66.51 o                         
 -18   6   2        437.49        497.76        73.38 o                         
 -17   6   2         57.16         60.40        25.89 o                         
 -16   6   2        394.37        398.07        63.36 o                         
 -15   6   2        341.30        395.77        58.57 o                         
 -14   6   2       1614.02       1696.36       115.77 o                         
 -13   6   2        421.37        442.47        56.37 o                         
 -12   6   2       1845.65       1722.58       131.56 o                         
 -11   6   2         26.88         51.74       102.22 o                         
 -10   6   2       2643.81       2818.77       152.29 o                         
  -9   6   2         20.54         12.55        28.90 o                         
  -8   6   2       2648.61       2735.85       134.14 o                         
  -7   6   2        365.37        458.46        51.39 o                         
  -6   6   2       1146.26        987.33        82.39 o                         
  -5   6   2        179.17        144.96        24.80 o                         
  -4   6   2       4275.65       4066.16       139.98 o                         
  -3   6   2       1280.32       1131.41        63.60 o                         
  -2   6   2       5450.53       5520.08       130.47 o                         
  -1   6   2        146.01        183.37        18.72 o                         
   0   6   2       4216.79       4231.05        96.05 o                         
   1   6   2         49.32         45.70         7.85 o                         
   2   6   2       2450.02       2274.17        57.35 o                         
   3   6   2        734.10        683.96        32.41 o                         
   4   6   2       2044.83       1791.28        62.67 o                         
   5   6   2         36.53         52.14        17.94 o                         
   6   6   2       2547.32       2397.43        83.93 o                         
   7   6   2        828.09        889.67        53.29 o                         
   8   6   2        518.81        567.15        52.22 o                         
   9   6   2         34.69         54.43        14.82 o                         
  10   6   2        359.17        425.58        49.86 o                         
  11   6   2         88.20         68.69        32.29 o                         
  12   6   2       1370.76       1497.32       100.97 o                         
  13   6   2          0.14          2.22        17.67 o                         
  14   6   2       1764.11       1649.03       113.31 o                         
  15   6   2         44.47         59.20        35.43 o                         
  16   6   2       1230.47       1125.25       116.72 o                         
  17   6   2         14.69         -1.79        25.38 o                         
  18   6   2        321.07        312.70        93.58 o                         
 -19   7   2          0.12        -85.28        56.85 o                         
 -18   7   2          0.86        -36.12        26.71 o                         
 -17   7   2         49.58         83.13        28.61 o                         
 -16   7   2         19.29         19.72        21.24 o                         
 -15   7   2        116.03        113.56        35.10 o                         
 -14   7   2        124.09        112.60        33.43 o                         
 -13   7   2        284.26        279.86        57.87 o                         
 -12   7   2        154.21        137.18        39.56 o                         
 -11   7   2          2.85         15.78        16.11 o                         
 -10   7   2        154.54        158.90        39.49 o                         
  -9   7   2        607.96        642.71        69.56 o                         
  -8   7   2        159.08        150.17        36.34 o                         
  -7   7   2       1733.08       1809.94       133.79 o                         
  -6   7   2         92.49        105.92        21.75 o                         
  -5   7   2        784.39        921.05        54.28 o                         
  -4   7   2        196.76        256.41        37.86 o                         
  -3   7   2        106.04         97.49        20.01 o                         
  -2   7   2        664.10        736.14        55.30 o                         
  -1   7   2       3879.86       4003.04       110.58 o                         
   0   7   2        877.41        957.33        65.47 o                         
   1   7   2        257.15        327.71        46.85 o                         
   2   7   2       1503.01       1604.60        55.14 o                         
   3   7   2        824.80        855.81        38.12 o                         
   4   7   2        208.68        217.66        20.92 o                         
   5   7   2         21.90         10.42         8.26 o                         
   6   7   2          6.96         22.19        13.58 o                         
   7   7   2        177.95        179.05        25.07 o                         
   8   7   2        218.94        209.71        29.03 o                         
   9   7   2          5.52         12.29        16.31 o                         
  10   7   2        448.37        440.83        49.54 o                         
  11   7   2        200.66        185.24        33.55 o                         
  12   7   2        233.27        209.13        39.51 o                         
  13   7   2          0.20         20.73        29.06 o                         
  14   7   2         22.05          9.32        55.88 o                         
  15   7   2         26.87          6.51        18.91 o                         
  16   7   2         11.94         13.97        42.68 o                         
  17   7   2          2.86        -18.35        27.39 o                         
 -18   8   2        170.59         11.75        28.14 o                         
 -17   8   2          4.23        -50.49        45.06 o                         
 -16   8   2        803.35        812.73       116.62 o                         
 -15   8   2        189.12        146.26        50.60 o                         
 -14   8   2        486.07        421.48        58.14 o                         
 -13   8   2        290.36        225.25        37.77 o                         
 -12   8   2        623.16        609.21        79.81 o                         
 -11   8   2         49.74         41.41        26.17 o                         
 -10   8   2       1470.41       1449.06       110.28 o                         
  -9   8   2       1880.15       1788.83       116.17 o                         
  -8   8   2        616.54        685.91        57.58 o                         
  -7   8   2         16.48         37.17        16.35 o                         
  -6   8   2        103.75         87.41        21.32 o                         
  -5   8   2        617.90        583.70        58.10 o                         
  -4   8   2       1324.65       1282.09        77.98 o                         
  -3   8   2        190.47        169.99        26.74 o                         
  -2   8   2       5899.18       5902.71       152.41 o                         
  -1   8   2        180.20        192.81        21.82 o                         
   0   8   2       7241.98       7062.06       178.36 o                         
   1   8   2        258.19        240.59        33.46 o                         
   2   8   2       9090.98       9285.22       212.61 o                         
   3   8   2        184.63        182.00        21.41 o                         
   4   8   2       1885.70       1877.48        74.67 o                         
   5   8   2         83.29         74.14        18.18 o                         
   6   8   2        734.44        740.84        53.68 o                         
   7   8   2          1.22         13.90        11.65 o                         
   8   8   2        603.56        671.39        52.45 o                         
   9   8   2        564.65        568.15        49.79 o                         
  10   8   2       3572.31       3689.60       133.70 o                         
  11   8   2        319.06        319.66        42.17 o                         
  12   8   2        690.69        761.30        72.73 o                         
  13   8   2        168.69        107.58        73.72 o                         
  14   8   2        913.92        958.48       106.05 o                         
  15   8   2         70.84          1.68        23.01 o                         
  16   8   2        979.34        903.23       149.39 o                         
  17   8   2         10.22        -38.84        35.08 o                         
 -15   9   2        116.69        167.82       106.83 o                         
 -14   9   2         65.73        148.18        86.39 o                         
 -13   9   2        166.58        120.96        48.66 o                         
 -12   9   2        314.26        397.07        76.94 o                         
 -11   9   2          0.85          2.89        22.36 o                         
 -10   9   2         72.03         35.59        30.38 o                         
  -9   9   2         84.38        122.74        42.60 o                         
  -8   9   2        136.62        111.07        38.11 o                         
  -7   9   2          5.54         45.00        19.97 o                         
  -6   9   2         57.46         41.24        20.70 o                         
  -5   9   2        389.41        382.12        46.13 o                         
  -4   9   2          1.64         15.59        13.35 o                         
  -3   9   2          8.05         27.23        13.09 o                         
  -2   9   2        486.05        424.79        42.41 o                         
  -1   9   2          2.22         42.09        24.55 o                         
   0   9   2       1780.78       1583.73        89.12 o                         
   1   9   2         63.30         45.12        17.58 o                         
   2   9   2         14.18         17.97        12.73 o                         
   3   9   2        637.34        808.82        68.44 o                         
   4   9   2        795.82        787.24        68.87 o                         
   5   9   2         13.85         22.80        19.28 o                         
   6   9   2        335.96        345.49        49.57 o                         
   7   9   2        141.37        189.01        57.66 o                         
   8   9   2        213.09        246.94        44.26 o                         
   9   9   2         38.03         20.54        23.75 o                         
  10   9   2         20.74         28.22        20.89 o                         
  11   9   2          5.94         12.93        32.16 o                         
  12   9   2        243.76        156.01        72.20 o                         
  13   9   2         14.10          5.74        24.85 o                         
 -13  10   2         58.80         79.47        40.53 o                         
 -12  10   2        635.48        640.01       100.01 o                         
 -11  10   2        353.96        439.22        80.96 o                         
 -10  10   2       1367.04       1395.63       141.30 o                         
  -9  10   2        140.02        170.71        38.24 o                         
  -8  10   2       1053.68       1063.76       110.37 o                         
  -7  10   2        865.49        986.39       115.01 o                         
  -6  10   2       1476.11       1451.97       129.39 o                         
  -5  10   2        173.77        144.61        40.67 o                         
  -4  10   2       1476.16       1425.64       124.12 o                         
  -3  10   2        290.83        278.46       173.83 o                         
  -2  10   2        213.70        211.57        68.86 o                         
  -1  10   2         70.69         20.61        48.65 o                         
   0  10   2        390.59        413.30        48.42 o                         
   1  10   2         78.46         52.12        35.13 o                         
   2  10   2        726.44        690.51        62.99 o                         
   3  10   2         77.25         53.85        21.95 o                         
   4  10   2       1020.41       1075.14        83.58 o                         
   5  10   2        211.22        232.53        40.89 o                         
   6  10   2       2605.55       2577.05       140.13 o                         
   7  10   2         77.63        115.74        35.46 o                         
   8  10   2        850.80        784.36       207.89 o                         
   9  10   2         13.49        -37.82        38.52 o                         
  10  10   2        109.07         50.01        37.59 o                         
  11  10   2         85.11        126.37        47.18 o                         
  12  10   2        467.52        395.62        95.76 o                         
 -11  11   2         41.69         58.40        35.53 o                         
 -10  11   2         70.37         51.22        62.54 o                         
  -9  11   2          8.81         24.69        61.24 o                         
  -8  11   2         30.22         39.11        29.09 o                         
  -7  11   2         48.21         64.69        51.71 o                         
  -6  11   2         74.90        103.47        38.20 o                         
  -5  11   2        238.94        228.79        52.57 o                         
  -4  11   2        578.37        536.66        80.86 o                         
  -3  11   2          4.46         12.90        30.01 o                         
  -2  11   2        142.76        125.39        35.74 o                         
  -1  11   2        265.20        290.03        70.78 o                         
   0  11   2         69.79         61.45        31.77 o                         
   1  11   2        298.32        320.33        60.32 o                         
   2  11   2        174.66        205.06        48.53 o                         
   3  11   2         17.25         22.65        17.87 o                         
   4  11   2          2.25         12.99        20.37 o                         
   5  11   2        236.11        234.58        57.49 o                         
   6  11   2          8.53         37.10        29.79 o                         
   7  11   2         17.75         37.32        40.51 o                         
   8  11   2         68.35         24.62        54.16 o                         
   9  11   2          0.34        144.06       203.71 o                         
  10  11   2        137.22        210.62        59.45 o                         
  11  11   2         67.25        132.43        78.63 o                         
  12  11   2          0.58        -52.04        52.10 o                         
  -9  12   2         78.43         48.85        70.72 o                         
  -8  12   2        468.45        521.18        91.73 o                         
  -7  12   2         10.03        -10.61        23.83 o                         
  -6  12   2        316.22        347.99        72.55 o                         
  -5  12   2         30.49         77.41        38.71 o                         
  -4  12   2        751.06        981.08       116.71 o                         
  -3  12   2         67.36        146.96        48.91 o                         
  -2  12   2        894.49        815.72       180.19 o                         
  -1  12   2         50.55          2.27        21.53 o                         
   0  12   2        636.46        692.86       118.13 o                         
   1  12   2         67.50        101.84        38.01 o                         
   2  12   2       1086.57       1071.74       118.76 o                         
   3  12   2         23.91        -31.68        28.33 o                         
   4  12   2        632.40        724.09       143.77 o                         
   5  12   2         32.77         -7.01        36.39 o                         
   6  12   2        384.60        540.20       136.29 o                         
   7  12   2         27.15         54.00        33.78 o                         
   8  12   2       1136.32       1524.82       219.98 o                         
  -7  13   2        110.70         49.48        29.24 o                         
  -6  13   2          9.03         -9.65        18.28 o                         
  -5  13   2         30.37         95.45        42.96 o                         
  -4  13   2          3.28        -59.57        40.80 o                         
  -3  13   2        140.63        104.53        29.08 o                         
  -2  13   2         71.47         67.69        38.97 o                         
  -1  13   2          0.01         69.97        67.85 o                         
   0  13   2         37.39          7.32        72.15 o                         
   1  13   2         28.92         36.82        22.87 o                         
   2  13   2         16.44         -4.66        29.80 o                         
   3  13   2          2.88        -14.97        48.55 o                         
   4  13   2         30.15         76.66        52.70 o                         
  -3  14   2         99.74        184.04        57.06 o                         
  -2  14   2        163.37        163.20        58.81 o                         
 -20   1   3         47.50         32.81        25.40 o                         
 -19   1   3         61.16         97.11        46.71 o                         
 -18   1   3        283.77        345.66       107.33 o                         
 -17   1   3         37.54         62.51        30.09 o                         
 -16   1   3       3398.46       3942.81       259.58 o                         
 -15   1   3          6.89        -19.48        30.12 o                         
 -14   1   3       4438.96       4590.51       206.09 o                         
 -13   1   3          8.64         -1.68        20.09 o                         
 -12   1   3       1699.54       1303.69       156.13 o                         
 -11   1   3        189.16        189.47        20.58 o                         
 -10   1   3        453.91        402.95        30.47 o                         
  -9   1   3          8.91         12.00        43.60 o                         
  -8   1   3        283.61        164.01        37.40 o                         
  -7   1   3       1139.79       1072.98        87.47 o                         
  -6   1   3       7117.70       6539.75       107.99 o                         
  -5   1   3        458.74        437.47        34.31 o                         
  -4   1   3      22691.45      21983.64       244.17 o                         
  -3   1   3       4033.79       3693.57        67.33 o                         
  -2   1   3      10138.88       9913.73        95.53 o                         
  -1   1   3         55.62         79.08         5.50 o                         
   0   1   3      16955.99      16425.05        97.42 o                         
   1   1   3       2269.35       2269.05        35.34 o                         
   2   1   3      38915.13      37727.98       215.62 o                         
   3   1   3       3802.62       3968.31        52.61 o                         
   4   1   3       3937.06       3779.64        58.97 o                         
   5   1   3        413.91        433.75        25.52 o                         
   6   1   3         12.82         68.32        11.43 o                         
   7   1   3        319.70        322.75        29.61 o                         
   8   1   3       2957.82       2685.81        88.50 o                         
   9   1   3        125.54        103.33        29.41 o                         
  10   1   3       3215.86       3252.10       102.49 o                         
  11   1   3         48.74         40.56        14.17 o                         
  12   1   3       1515.37       1441.33        91.31 o                         
  13   1   3         99.55         83.01        37.92 o                         
  14   1   3       1839.05       1846.97       139.82 o                         
  15   1   3         12.82          5.84        67.57 o                         
  16   1   3        795.30        785.52        97.63 o                         
  17   1   3        185.54        166.37        49.12 o                         
  18   1   3        277.72        267.81        63.82 o                         
 -20   2   3        113.30        132.80        56.56 o                         
 -19   2   3          4.09         16.17        24.40 o                         
 -18   2   3         75.03         72.33        26.68 o                         
 -17   2   3          7.36         10.01        20.43 o                         
 -16   2   3        204.33        191.22        44.97 o                         
 -15   2   3       1041.57       1148.75        98.01 o                         
 -14   2   3        248.47        212.99        66.93 o                         
 -13   2   3         12.96          8.33        29.86 o                         
 -12   2   3         86.40         68.67        32.51 o                         
 -11   2   3       2277.21       2504.69       152.16 o                         
 -10   2   3        131.81        139.24        37.74 o                         
  -9   2   3          3.74         -6.56        17.12 o                         
  -8   2   3       1151.05       1334.14        92.73 o                         
  -7   2   3        157.28        216.07        60.07 o                         
  -6   2   3       2061.33       2542.58       174.93 o                         
  -5   2   3        275.91        297.71        40.53 o                         
  -4   2   3         14.14         12.79        11.90 o                         
  -3   2   3       4392.21       4478.09       106.93 o                         
  -2   2   3       3299.96       3127.50        76.60 o                         
  -1   2   3       1477.15       1513.16        43.92 o                         
   0   2   3       3661.95       3689.91        45.27 o                         
   1   2   3      14172.77      13786.81        84.42 o                         
   2   2   3        109.36         99.50         7.53 o                         
   3   2   3       1225.59       1308.48        31.86 o                         
   4   2   3        161.48        162.70        13.76 o                         
   5   2   3       3456.56       3462.32        73.81 o                         
   6   2   3        156.43        184.90        18.10 o                         
   7   2   3         12.47         17.73        11.50 o                         
   8   2   3         81.07        108.46        23.13 o                         
   9   2   3         34.20         55.49        15.29 o                         
  10   2   3        279.66        222.62        34.32 o                         
  11   2   3          1.11         -3.09        22.22 o                         
  12   2   3        335.60        353.25        67.89 o                         
  13   2   3        196.74        217.40        47.64 o                         
  14   2   3          0.31        -37.34        30.28 o                         
  15   2   3         40.94          6.36        23.57 o                         
  16   2   3        115.19         48.66        26.57 o                         
  17   2   3        150.98        125.51        43.92 o                         
  18   2   3         53.84         76.31        76.57 o                         
 -20   3   3        603.65        714.20        94.85 o                         
 -19   3   3        143.98        134.35        41.33 o                         
 -18   3   3        710.28        804.47        94.81 o                         
 -17   3   3        342.84        319.61        59.23 o                         
 -16   3   3        425.81        431.86        62.86 o                         
 -15   3   3        101.40        143.39        35.76 o                         
 -14   3   3        360.01        448.13        58.96 o                         
 -13   3   3        394.06        416.88        69.46 o                         
 -12   3   3       4342.83       4095.14       203.66 o                         
 -11   3   3       1225.11       1408.69       112.94 o                         
 -10   3   3      10895.69      11149.39       304.26 o                         
  -9   3   3        667.40        649.71        69.39 o                         
  -8   3   3       2266.00       1972.80       111.85 o                         
  -7   3   3       3391.24       3718.68       143.93 o                         
  -6   3   3        625.46        677.40        57.24 o                         
  -5   3   3       4357.18       4500.04       135.30 o                         
  -4   3   3       4622.02       4749.77       124.84 o                         
  -3   3   3         61.87         57.69        13.64 o                         
  -2   3   3       1963.93       1715.68        53.34 o                         
  -1   3   3         50.42         52.85         9.24 o                         
   0   3   3       4528.91       4321.56        77.65 o                         
   1   3   3        165.29        152.83        10.40 o                         
   2   3   3       8239.44       8284.07        89.17 o                         
   3   3   3       3694.46       3946.59        64.16 o                         
   4   3   3      10005.44       9841.29       135.52 o                         
   5   3   3        610.58        739.83        34.53 o                         
   6   3   3      11681.78      10931.73       203.80 o                         
   7   3   3        183.74        176.84        20.97 o                         
   8   3   3       4331.90       3882.10       182.58 o                         
   9   3   3       1064.21       1009.44        63.30 o                         
  10   3   3       1346.19       1240.27        81.05 o                         
  11   3   3        696.26        729.27        66.93 o                         
  12   3   3       1502.81       1522.29        99.78 o                         
  13   3   3         16.22         58.86        23.71 o                         
  14   3   3        487.38        490.75        73.13 o                         
  15   3   3        209.04        153.79        53.64 o                         
  16   3   3         17.63         78.13        34.54 o                         
  17   3   3          6.51         55.34        35.57 o                         
  18   3   3        576.68        649.91        96.34 o                         
 -20   4   3        133.86        118.35       137.58 o                         
 -19   4   3          3.41        -20.13        31.42 o                         
 -18   4   3         22.69        -10.38        25.92 o                         
 -17   4   3        178.63        155.01        69.24 o                         
 -16   4   3         16.92        -34.03        22.69 o                         
 -15   4   3         16.88         -7.51        19.18 o                         
 -14   4   3         81.52        123.81        48.31 o                         
 -13   4   3          0.12        -23.45        28.40 o                         
 -12   4   3        594.51        625.55        80.21 o                         
 -11   4   3          4.15          8.72        24.21 o                         
 -10   4   3         65.95         59.06        32.49 o                         
  -9   4   3        200.32        153.13        33.50 o                         
  -8   4   3        967.29        928.83        76.15 o                         
  -7   4   3        143.00        214.92        34.76 o                         
  -6   4   3        552.43        531.37        49.61 o                         
  -5   4   3         49.51         11.70        15.50 o                         
  -4   4   3       1337.25       1261.36        61.79 o                         
  -3   4   3       1981.81       2178.62       114.49 o                         
  -2   4   3        469.25        418.37        32.37 o                         
  -1   4   3         13.74         32.91         8.61 o                         
   0   4   3          3.01          5.48         6.98 o                         
   1   4   3       2916.81       2951.92        49.66 o                         
   2   4   3        854.55        968.79        31.45 o                         
   3   4   3        905.05       1021.32        36.33 o                         
   4   4   3          4.69          4.38         7.46 o                         
   5   4   3        151.49        172.70        19.15 o                         
   6   4   3        187.06        218.40        27.45 o                         
   7   4   3        582.85        631.37        50.12 o                         
   8   4   3        152.80        120.01        25.95 o                         
   9   4   3         35.11          4.93        15.86 o                         
  10   4   3         35.77         34.42        17.49 o                         
  11   4   3         24.35         24.99        21.84 o                         
  12   4   3          4.30        -23.44        17.31 o                         
  13   4   3        103.23        102.38        36.59 o                         
  14   4   3          1.38        -30.92        20.61 o                         
  15   4   3          5.72         -5.65        24.72 o                         
  16   4   3         69.44         41.79        25.77 o                         
  17   4   3         96.14        148.28        42.93 o                         
  18   4   3        119.96        146.13        47.74 o                         
 -20   5   3        635.43        528.09       154.64 o                         
 -19   5   3        608.24        763.37        92.96 o                         
 -18   5   3        100.57        194.40        50.96 o                         
 -17   5   3         94.75         88.78        40.55 o                         
 -16   5   3       1018.32       1048.29        99.03 o                         
 -15   5   3         14.22          4.03        27.58 o                         
 -14   5   3        658.81        733.50        94.87 o                         
 -13   5   3          0.00         -2.23        19.57 o                         
 -12   5   3        430.07        545.47        73.31 o                         
 -11   5   3          9.49          6.42        25.34 o                         
 -10   5   3       6248.94       6597.99       234.04 o                         
  -9   5   3        163.99        194.89        40.10 o                         
  -8   5   3       9258.99       8853.81       244.93 o                         
  -7   5   3        534.01        656.20        61.10 o                         
  -6   5   3       2937.88       2953.13       118.12 o                         
  -5   5   3         86.55        110.94        26.61 o                         
  -4   5   3       5637.42       5416.42       131.93 o                         
  -3   5   3       1545.63       1782.75        53.07 o                         
  -2   5   3       2528.84       2101.92        62.17 o                         
  -1   5   3        131.01        130.38        13.91 o                         
   0   5   3        166.88         84.82        14.41 o                         
   1   5   3        631.59        745.48        39.35 o                         
   2   5   3       2968.55       2598.85        49.67 o                         
   3   5   3        162.11        207.05        14.26 o                         
   4   5   3       1557.67       1483.01        50.41 o                         
   5   5   3         83.97         97.50        16.65 o                         
   6   5   3       3862.75       3721.10       119.17 o                         
   7   5   3          0.45          5.21        13.94 o                         
   8   5   3       7668.38       7572.66       190.34 o                         
   9   5   3         16.27         -0.90        20.54 o                         
  10   5   3        442.43        437.10        50.05 o                         
  11   5   3         24.34          4.92        13.46 o                         
  12   5   3          6.83        -10.71        25.09 o                         
  13   5   3         11.83         -9.28        23.21 o                         
  14   5   3       1411.56       1459.22       106.17 o                         
  15   5   3         71.93         32.46        55.55 o                         
  16   5   3       1918.66       1959.20       156.33 o                         
  17   5   3        219.57        253.48        62.28 o                         
  18   5   3        870.72        831.33       154.30 o                         
 -20   6   3         11.60        137.68        84.50 o                         
 -19   6   3         12.59        -42.16        31.11 o                         
 -18   6   3          4.02         15.72        47.26 o                         
 -17   6   3         21.99         51.59        23.59 o                         
 -16   6   3        637.38        714.78        80.80 o                         
 -15   6   3         22.48         62.68        34.40 o                         
 -14   6   3        478.10        467.50       141.95 o                         
 -13   6   3         10.84         14.30        26.23 o                         
 -12   6   3        270.12        259.91        50.75 o                         
 -11   6   3         29.34         26.64        20.96 o                         
 -10   6   3         30.39         27.55        33.28 o                         
  -9   6   3         45.84         37.03        25.72 o                         
  -8   6   3          0.86         14.41        13.25 o                         
  -7   6   3         96.96        116.66        25.94 o                         
  -6   6   3        393.97        382.10        41.73 o                         
  -5   6   3        494.35        547.39        44.68 o                         
  -4   6   3         85.99         91.90        21.73 o                         
  -3   6   3       1395.03       1385.08        68.93 o                         
  -2   6   3          2.36          5.46        10.39 o                         
  -1   6   3        328.08        391.88        26.69 o                         
   0   6   3          8.19         32.82        13.64 o                         
   1   6   3       3323.19       3425.69       109.47 o                         
   2   6   3        500.91        526.95        24.72 o                         
   3   6   3        176.94        245.36        18.76 o                         
   4   6   3        442.37        405.70        24.48 o                         
   5   6   3       2639.98       3030.50        91.10 o                         
   6   6   3        641.19        697.85        45.60 o                         
   7   6   3        118.28         93.40        19.77 o                         
   8   6   3        588.25        634.78        48.32 o                         
   9   6   3        375.46        381.55        45.16 o                         
  10   6   3         28.94         10.81        22.01 o                         
  11   6   3        815.19        729.72        68.18 o                         
  12   6   3        142.19        119.07        26.77 o                         
  13   6   3         71.50         49.44        19.84 o                         
  14   6   3        167.88        168.63        41.90 o                         
  15   6   3        110.08        144.78        43.79 o                         
  16   6   3         36.95         30.39        47.72 o                         
  17   6   3        169.82         46.33        62.76 o                         
  18   6   3          0.40        -29.42        36.54 o                         
 -19   7   3        126.50        144.86        52.86 o                         
 -18   7   3        774.29        812.56       142.24 o                         
 -17   7   3         46.52         -9.97        40.70 o                         
 -16   7   3       1149.24       1142.13       104.81 o                         
 -15   7   3         22.27         49.54        23.21 o                         
 -14   7   3        934.67        946.76       106.34 o                         
 -13   7   3          2.98        -13.24        24.88 o                         
 -12   7   3       1195.15       1106.15       104.67 o                         
 -11   7   3        125.35        129.58        39.63 o                         
 -10   7   3        945.47        902.00        85.29 o                         
  -9   7   3       1355.71       1379.47       100.31 o                         
  -8   7   3        108.12         99.75        27.22 o                         
  -7   7   3         16.46         -0.30        12.72 o                         
  -6   7   3       1946.65       1908.43        93.94 o                         
  -5   7   3        876.75        986.88        53.07 o                         
  -4   7   3       7869.73       7458.74       277.11 o                         
  -3   7   3         37.70         45.89        13.36 o                         
  -2   7   3       3196.86       3129.73        99.35 o                         
  -1   7   3         72.07         28.07         8.46 o                         
   0   7   3       1252.03       1194.13        67.64 o                         
   1   7   3         33.82         39.63        27.51 o                         
   2   7   3       3248.41       2936.40        99.41 o                         
   3   7   3        231.86        236.38        19.24 o                         
   4   7   3       3418.98       3364.50       203.14 o                         
   5   7   3          1.78          0.83        12.14 o                         
   6   7   3       1690.01       1721.45        74.30 o                         
   7   7   3        824.13        836.45        54.57 o                         
   8   7   3       1212.66       1272.09        70.06 o                         
   9   7   3         20.03         13.28        12.62 o                         
  10   7   3       1316.38       1352.62        79.14 o                         
  11   7   3        205.01        163.54        28.39 o                         
  12   7   3       1032.22       1087.53       100.74 o                         
  13   7   3         21.37         14.05        22.13 o                         
  14   7   3       1760.23       1824.22       141.28 o                         
  15   7   3          5.53        -24.15        59.51 o                         
  16   7   3        705.35        710.45        93.81 o                         
  17   7   3         28.71         16.37        30.58 o                         
 -18   8   3          3.19         47.64        51.97 o                         
 -17   8   3          6.32         64.47        45.62 o                         
 -16   8   3          2.60         15.86        39.69 o                         
 -15   8   3         32.09         54.48        28.17 o                         
 -14   8   3          0.76         -3.28        23.40 o                         
 -13   8   3         13.14         14.17        38.52 o                         
 -12   8   3         14.12          9.23        31.68 o                         
 -11   8   3        273.08        253.42        48.04 o                         
 -10   8   3        239.45        297.07        52.77 o                         
  -9   8   3         40.94         23.61        42.09 o                         
  -8   8   3        342.08        351.35        40.93 o                         
  -7   8   3         94.45         90.40        20.83 o                         
  -6   8   3        352.71        431.67        38.82 o                         
  -5   8   3          0.19         -3.44        15.67 o                         
  -4   8   3        252.14        205.53        44.03 o                         
  -3   8   3        228.24        211.61        30.82 o                         
  -2   8   3        782.14        802.23        57.90 o                         
  -1   8   3        450.94        389.39        41.89 o                         
   0   8   3        675.50        645.69        53.97 o                         
   1   8   3          3.84         17.64        10.95 o                         
   2   8   3        146.53        146.39        34.67 o                         
   3   8   3         16.28         16.35        13.99 o                         
   4   8   3        504.22        480.27        37.14 o                         
   5   8   3          1.98         10.04        11.40 o                         
   6   8   3         53.32         25.30        21.22 o                         
   7   8   3         65.16         36.66        12.03 o                         
   8   8   3          1.24          0.70        14.40 o                         
   9   8   3         31.93         40.15        15.06 o                         
  10   8   3        181.94        193.33        67.71 o                         
  11   8   3         72.01        108.10        37.17 o                         
  12   8   3         53.53         10.31        26.13 o                         
  13   8   3          0.96        -32.39        29.02 o                         
  14   8   3         34.83         33.97        20.43 o                         
  15   8   3         65.62         43.57        38.38 o                         
  16   8   3          0.03         22.45        35.21 o                         
 -16   9   3        516.77        500.13       149.43 o                         
 -15   9   3        182.06         82.44        80.84 o                         
 -14   9   3         61.40         14.63        40.78 o                         
 -13   9   3         33.39         -4.05        31.33 o                         
 -12   9   3        628.59        630.30       154.44 o                         
 -11   9   3         10.50         -3.16        91.36 o                         
 -10   9   3       3329.18       3419.69       461.65 o                         
  -9   9   3        203.65        263.58        63.42 o                         
  -8   9   3       2915.23       3217.67       192.15 o                         
  -7   9   3         50.11         19.05        24.45 o                         
  -6   9   3       1019.11       1014.38        79.54 o                         
  -5   9   3        107.30         95.97        22.63 o                         
  -4   9   3       1187.97       1190.74        75.47 o                         
  -3   9   3        642.76        632.88        51.14 o                         
  -2   9   3       1135.34       1171.76       102.07 o                         
  -1   9   3        145.28        166.03        28.35 o                         
   0   9   3       1239.43       1280.06        80.71 o                         
   1   9   3       1166.42       1027.49        89.63 o                         
   2   9   3       2453.95       2506.52       116.90 o                         
   3   9   3        521.73        580.36        58.20 o                         
   4   9   3        274.11        280.26        42.90 o                         
   5   9   3         73.77         96.21        37.74 o                         
   6   9   3         35.32         20.24        16.79 o                         
   7   9   3        177.00        159.44        60.01 o                         
   8   9   3       2078.16       2400.15       224.42 o                         
   9   9   3          1.35         -5.63        21.28 o                         
  10   9   3       1363.73       1309.28       102.22 o                         
  11   9   3          2.81          9.24        15.22 o                         
  12   9   3        330.33        340.53        86.58 o                         
  13   9   3         66.04        130.58        60.63 o                         
 -14  10   3         14.44        -22.10        29.81 o                         
 -13  10   3        151.35         81.97        57.58 o                         
 -12  10   3        136.72        198.00        61.05 o                         
 -11  10   3        161.30        126.33        48.91 o                         
 -10  10   3         49.90         68.85        37.00 o                         
  -9  10   3        214.75        356.50       127.27 o                         
  -8  10   3        119.46        174.81        51.01 o                         
  -7  10   3        101.78         61.83        32.79 o                         
  -6  10   3        321.39        236.30        74.42 o                         
  -5  10   3        113.55        113.74        85.41 o                         
  -4  10   3        529.97        476.21        70.74 o                         
  -3  10   3        207.06        190.72        45.59 o                         
  -2  10   3          0.69          7.42        27.02 o                         
  -1  10   3       1267.12       1305.85       113.83 o                         
   0  10   3        255.10        253.05        38.02 o                         
   1  10   3       1195.48       1258.44        86.54 o                         
   2  10   3         89.34         33.25        28.13 o                         
   3  10   3        153.46        141.19        32.40 o                         
   4  10   3          4.36         -5.05        27.47 o                         
   5  10   3        251.54        236.76        41.47 o                         
   6  10   3        364.63        471.28        61.86 o                         
   7  10   3         54.05         38.70        57.59 o                         
   8  10   3          7.26        -17.30        22.52 o                         
   9  10   3          1.37         16.68        40.85 o                         
  10  10   3         51.72         36.89        97.02 o                         
  11  10   3         97.24        111.32        46.04 o                         
  12  10   3          3.66        175.82        89.95 o                         
  13  10   3         73.58         86.12        60.71 o                         
 -12  11   3        132.57        102.81        45.23 o                         
 -11  11   3         72.29         69.70        33.88 o                         
 -10  11   3        189.67        163.32        53.18 o                         
  -9  11   3         17.63         28.26        31.25 o                         
  -8  11   3        532.06        653.57        95.27 o                         
  -7  11   3        522.00        698.87        98.49 o                         
  -6  11   3        480.50        539.73        84.38 o                         
  -5  11   3          0.54        -17.71        19.32 o                         
  -4  11   3        350.70        389.00       127.62 o                         
  -3  11   3         19.98         43.06        24.39 o                         
  -2  11   3        845.15        838.21       124.00 o                         
  -1  11   3          0.12         -8.54        49.41 o                         
   0  11   3       2483.19       2589.33       185.72 o                         
   1  11   3         15.98         25.97        13.27 o                         
   2  11   3       1084.12       1224.21        90.77 o                         
   3  11   3         99.66         50.66        32.28 o                         
   4  11   3        555.01        583.16        65.86 o                         
   5  11   3          0.11        -25.59        17.06 o                         
   6  11   3       1540.62       1951.14       226.14 o                         
   7  11   3        121.70        157.44        47.02 o                         
   8  11   3       1311.43       1571.17       150.63 o                         
   9  11   3         19.15         77.51        68.51 o                         
  10  11   3        620.62        675.07       151.19 o                         
  11  11   3        312.84        393.92       121.75 o                         
  12  11   3        236.34        328.79       121.18 o                         
 -11  12   3        223.93        242.02       103.46 o                         
 -10  12   3        136.55        192.45        71.89 o                         
  -9  12   3         32.58         46.45        33.60 o                         
  -8  12   3        277.59        230.46        59.61 o                         
  -7  12   3         87.56         70.70        22.63 o                         
  -6  12   3          3.66          7.94        42.39 o                         
  -5  12   3          1.97         25.82        35.28 o                         
  -4  12   3        432.09        638.79        96.50 o                         
  -3  12   3         22.87         11.83        42.87 o                         
  -2  12   3        250.09        210.78       101.86 o                         
  -1  12   3        253.85        224.62        53.31 o                         
   0  12   3         15.33        -19.47        35.99 o                         
   1  12   3         20.80         33.93        25.07 o                         
   2  12   3          0.28        -20.58        30.15 o                         
   3  12   3          5.98        -79.71        63.85 o                         
   4  12   3         11.88         84.18        58.57 o                         
   5  12   3          0.02        -14.42        28.00 o                         
   6  12   3          1.05        191.62        85.81 o                         
   7  12   3         13.11        -12.03        25.75 o                         
  -9  13   3          6.93        -48.49        49.47 o                         
  -8  13   3        357.15        300.32       109.80 o                         
  -7  13   3         89.72         66.84        40.97 o                         
  -6  13   3        981.24       1039.50       130.19 o                         
  -5  13   3          0.01         20.74        29.42 o                         
  -4  13   3       1343.47       1435.96       146.13 o                         
  -3  13   3          1.81          6.11        24.15 o                         
  -2  13   3        274.88        296.88        66.77 o                         
  -1  13   3         16.81         -6.14        33.06 o                         
   0  13   3        129.18        166.65        76.42 o                         
   1  13   3          5.20         40.59        47.48 o                         
   2  13   3        595.39        699.32       149.12 o                         
   3  13   3        210.07        153.72        65.73 o                         
  -4  14   3         64.75         69.30        49.25 o                         
 -20   0   4        672.31        779.29       164.46 o                         
 -19   0   4          0.49         11.06        32.13 o                         
 -18   0   4       1244.81       1598.10       218.27 o                         
 -17   0   4        270.15        378.53       111.80 o                         
 -16   0   4        439.91        472.35        83.58 o                         
 -15   0   4        133.93         65.84        26.20 o                         
 -14   0   4       1386.19       1395.67       133.91 o                         
 -13   0   4         36.65         32.02        48.57 o                         
 -12   0   4       2866.19       2665.47       256.74 o                         
 -11   0   4        906.85        806.64       128.56 o                         
 -10   0   4          9.30         12.44        29.40 o                         
  -9   0   4       2239.29       2655.12       219.58 o                         
  -8   0   4        850.86        836.47       118.62 o                         
  -7   0   4        938.04        929.29        70.05 o                         
  -6   0   4      28140.74      28487.39       734.41 o                         
  -5   0   4        726.65        723.35        30.99 o                         
  -4   0   4      29231.82      29758.61       257.03 o                         
  -3   0   4      65280.13      65713.52       460.12 o                         
  -2   0   4        152.60        165.92        11.86 o                         
  -1   0   4        447.43        496.31        22.71 o                         
   0   0   4         26.85         45.21         5.99 o                         
   1   0   4      79473.60      79774.86       549.69 o                         
   2   0   4      33129.01      31711.04       329.14 o                         
   3   0   4        213.49        280.14        24.83 o                         
   4   0   4      26418.49      26777.62       314.88 o                         
   5   0   4        151.82        130.77        17.87 o                         
   6   0   4       3645.59       3700.49       122.53 o                         
   7   0   4       2989.60       3295.79       120.25 o                         
   8   0   4         59.29         49.53        12.41 o                         
   9   0   4       2600.18       2745.52       116.73 o                         
  10   0   4        475.65        383.63        44.18 o                         
  11   0   4       1016.05       1067.85        85.74 o                         
  12   0   4       7920.27       7967.69       241.37 o                         
  13   0   4       1555.14       1464.14       171.85 o                         
  14   0   4       4632.18       4860.42       323.50 o                         
  15   0   4          1.34         23.01        34.16 o                         
  16   0   4        435.07        465.03       101.41 o                         
  17   0   4        347.55        317.06        99.39 o                         
  18   0   4        370.94        375.09       105.61 o                         
 -20   1   4         27.48         29.45        42.55 o                         
 -19   1   4        176.69        241.36        61.28 o                         
 -18   1   4         17.73          7.37        23.82 o                         
 -17   1   4         16.27         70.77        31.69 o                         
 -16   1   4         93.28        136.98        35.40 o                         
 -15   1   4        482.25        388.57        57.36 o                         
 -14   1   4        128.14        100.79        66.62 o                         
 -13   1   4         18.34         76.88        33.90 o                         
 -12   1   4         16.71         23.65        13.76 o                         
 -11   1   4        162.14        167.09        22.74 o                         
 -10   1   4        108.94         91.89        24.95 o                         
  -9   1   4       1568.27       1667.58        70.72 o                         
  -8   1   4        241.07        258.23        28.30 o                         
  -7   1   4        364.70        434.48        23.77 o                         
  -6   1   4        201.93        194.00        16.79 o                         
  -5   1   4        214.25        246.49        16.94 o                         
  -4   1   4        445.89        466.11        26.77 o                         
  -3   1   4      12119.35      12041.07       120.36 o                         
  -2   1   4      14512.08      14065.06       113.94 o                         
  -1   1   4        480.75        450.48        13.94 o                         
   0   1   4       2546.85       2484.66        38.75 o                         
   1   1   4        850.24        844.31        23.48 o                         
   2   1   4         17.76         33.62         5.98 o                         
   3   1   4          9.80         15.41         6.35 o                         
   4   1   4          0.84         -5.93         8.77 o                         
   5   1   4         52.75         82.21        14.54 o                         
   6   1   4       3333.28       3490.28        89.27 o                         
   7   1   4          2.40         -2.74        10.44 o                         
   8   1   4        385.49        414.17        36.70 o                         
   9   1   4        355.88        373.22        34.87 o                         
  10   1   4        142.00        168.28        19.14 o                         
  11   1   4         62.62         45.83        12.13 o                         
  12   1   4        239.98        278.09        36.68 o                         
  13   1   4        200.13        153.86        43.57 o                         
  14   1   4        175.99        255.45       118.56 o                         
  15   1   4         13.35        -32.85        30.83 o                         
  16   1   4         51.70         28.62        45.34 o                         
  17   1   4          0.12          3.16        31.44 o                         
  18   1   4        441.56        525.22        85.33 o                         
 -20   2   4        740.20        811.57       144.84 o                         
 -19   2   4         54.50         82.95        52.18 o                         
 -18   2   4        118.10        113.82        44.46 o                         
 -17   2   4         77.76        111.78        29.86 o                         
 -16   2   4       1159.93       1189.78       105.50 o                         
 -15   2   4          1.29         12.99        37.21 o                         
 -14   2   4       2239.49       2205.26       163.29 o                         
 -13   2   4        327.78        276.62        59.68 o                         
 -12   2   4       1004.84        813.49        55.52 o                         
 -11   2   4         54.16         75.86        35.60 o                         
 -10   2   4       5620.35       5049.82       322.68 o                         
  -9   2   4        228.36        131.63        25.85 o                         
  -8   2   4      15326.18      14529.83       504.57 o                         
  -7   2   4       1282.63       1260.29       132.88 o                         
  -6   2   4      12120.37      11686.05       395.63 o                         
  -5   2   4       2491.78       2501.95       120.67 o                         
  -4   2   4       2603.31       2170.78        82.40 o                         
  -3   2   4        605.44        580.59        33.08 o                         
  -2   2   4       3166.67       2935.74        55.48 o                         
  -1   2   4       6390.95       6261.91       102.84 o                         
   0   2   4       1675.98       1825.12        30.52 o                         
   1   2   4       4781.91       4953.15        63.33 o                         
   2   2   4       4387.01       4183.49        48.67 o                         
   3   2   4          2.54          6.16         5.53 o                         
   4   2   4      21999.74      21443.41       231.01 o                         
   5   2   4        119.42        114.66        12.54 o                         
   6   2   4       3493.80       2978.20       104.61 o                         
   7   2   4        231.35        252.10        29.96 o                         
   8   2   4        569.63        459.69        45.72 o                         
   9   2   4        135.01        148.40        34.30 o                         
  10   2   4       1172.28       1242.87        97.78 o                         
  11   2   4        449.68        406.56        59.69 o                         
  12   2   4        104.79        157.93        43.07 o                         
  13   2   4        118.97         22.83        21.48 o                         
  14   2   4        928.56        981.56       103.02 o                         
  15   2   4        112.92        104.44        35.20 o                         
  16   2   4       1424.22       1456.92       133.72 o                         
  17   2   4         65.70         59.18        77.09 o                         
  18   2   4        583.83        736.07       101.63 o                         
 -21   3   4        380.99        562.05       172.36 o                         
 -20   3   4          7.46         -0.50        22.64 o                         
 -19   3   4        132.75         91.98        56.09 o                         
 -18   3   4         38.79         99.92        41.95 o                         
 -17   3   4        413.79        445.26        74.63 o                         
 -16   3   4        541.56        555.30        72.59 o                         
 -15   3   4         17.67         62.91        40.03 o                         
 -14   3   4        296.48        290.67        61.00 o                         
 -13   3   4       1684.94       1866.84       245.56 o                         
 -12   3   4       4618.67       5024.29       226.20 o                         
 -11   3   4        779.51        981.45        92.55 o                         
 -10   3   4       1352.33       1555.13       112.52 o                         
  -9   3   4        351.78        425.82        55.63 o                         
  -8   3   4       2166.38       2338.53       122.05 o                         
  -7   3   4         47.89         41.50        29.99 o                         
  -6   3   4       3907.02       3959.86       225.44 o                         
  -5   3   4       1379.55       1618.91       133.75 o                         
  -4   3   4       1881.52       2144.67       107.15 o                         
  -3   3   4       5757.48       5705.51       153.43 o                         
  -2   3   4       2638.12       2828.57        82.96 o                         
  -1   3   4         45.71         44.05         6.63 o                         
   0   3   4         21.79         19.87         5.58 o                         
   1   3   4       3911.65       3830.50        55.15 o                         
   2   3   4       1007.01       1054.68        27.33 o                         
   3   3   4       1890.45       1957.34        43.24 o                         
   4   3   4        147.09        151.76        15.77 o                         
   5   3   4        783.93        890.95        42.95 o                         
   6   3   4       1094.27       1085.32        51.43 o                         
   7   3   4       1123.39       1061.96        64.80 o                         
   8   3   4         31.26         32.39        14.22 o                         
   9   3   4        363.06        400.39        44.74 o                         
  10   3   4        175.95        242.30        36.87 o                         
  11   3   4        723.78        707.77       106.64 o                         
  12   3   4         58.88         96.31        37.37 o                         
  13   3   4         74.73         45.94        55.77 o                         
  14   3   4        303.69        320.76        89.48 o                         
  15   3   4          0.57        -11.42        23.88 o                         
  16   3   4        277.88        349.50        67.60 o                         
  17   3   4         69.46         56.56        33.56 o                         
  18   3   4         33.29        -39.79        26.52 o                         
 -20   4   4        322.92        317.33        73.41 o                         
 -19   4   4        417.23        372.08        67.94 o                         
 -18   4   4       1124.13       1312.53       133.70 o                         
 -17   4   4        411.65        365.77        72.91 o                         
 -16   4   4        982.01       1034.54        99.23 o                         
 -15   4   4        226.37        129.89        57.51 o                         
 -14   4   4        245.29        268.57        60.80 o                         
 -13   4   4       3010.32       2866.33       178.14 o                         
 -12   4   4       1472.55       1462.55       120.45 o                         
 -11   4   4        988.27        933.51        91.79 o                         
 -10   4   4       3609.84       3752.73       175.15 o                         
  -9   4   4          6.65         33.48        17.74 o                         
  -8   4   4       3299.51       2924.34       136.50 o                         
  -7   4   4        350.58        370.23        45.68 o                         
  -6   4   4       1897.18       1629.86        87.38 o                         
  -5   4   4       2471.31       2750.28       103.93 o                         
  -4   4   4       2572.97       2306.70        84.60 o                         
  -3   4   4       2833.39       2929.78        81.95 o                         
  -2   4   4       6180.20       6041.95       164.09 o                         
  -1   4   4        535.24        564.98        45.77 o                         
   0   4   4       8201.85       8134.43       145.18 o                         
   1   4   4       5029.41       5121.72        83.10 o                         
   2   4   4       3728.21       3702.43        67.13 o                         
   3   4   4       6069.31       6743.67        98.50 o                         
   4   4   4         65.86        151.33        15.46 o                         
   5   4   4         18.89         23.81         9.11 o                         
   6   4   4       5743.23       5434.60       152.44 o                         
   7   4   4       2454.74       2697.80       104.00 o                         
   8   4   4      15263.68      15326.44       280.12 o                         
   9   4   4       2705.55       2649.68       116.04 o                         
  10   4   4       5660.28       6063.27       184.49 o                         
  11   4   4         67.08         66.25        22.52 o                         
  12   4   4       1698.51       1644.79       105.07 o                         
  13   4   4       1001.56       1028.02        86.53 o                         
  14   4   4          6.44         -0.62        29.26 o                         
  15   4   4        363.93        396.69        63.59 o                         
  16   4   4         18.64         24.04        24.72 o                         
  17   4   4         14.11          7.44        18.93 o                         
  18   4   4        764.56        721.12       144.91 o                         
 -20   5   4        134.30        104.81        50.10 o                         
 -19   5   4         23.09         22.21        27.98 o                         
 -18   5   4        175.40        176.23        44.61 o                         
 -17   5   4         21.51         94.07        35.29 o                         
 -16   5   4       1519.62       1534.83       121.50 o                         
 -15   5   4         21.62        -31.75        30.87 o                         
 -14   5   4        120.08        132.70       100.03 o                         
 -13   5   4         14.23         -0.70        21.73 o                         
 -12   5   4        576.12        523.41        89.73 o                         
 -11   5   4         20.57        -19.12        64.50 o                         
 -10   5   4        703.76        664.04        74.17 o                         
  -9   5   4       1186.81       1195.46        92.41 o                         
  -8   5   4         54.34         91.28        31.34 o                         
  -7   5   4       2546.33       2961.10       127.22 o                         
  -6   5   4         39.65         40.72        14.56 o                         
  -5   5   4         10.84         25.49        21.17 o                         
  -4   5   4          3.20          2.78         8.33 o                         
  -3   5   4       3969.60       3609.96       296.80 o                         
  -2   5   4       1319.90       1474.26        49.27 o                         
  -1   5   4       1647.81       1831.73        72.82 o                         
   0   5   4       1051.79       1144.76        56.53 o                         
   1   5   4       2957.99       3554.51       102.41 o                         
   2   5   4        773.79        904.19        43.67 o                         
   3   5   4       1442.99       1668.32        51.89 o                         
   4   5   4        104.27        105.77        14.13 o                         
   5   5   4         52.64         63.68        11.52 o                         
   6   5   4        307.21        367.81        32.66 o                         
   7   5   4        248.64        248.74        32.60 o                         
   8   5   4         11.60          7.76        13.64 o                         
   9   5   4         81.12         78.75        27.55 o                         
  10   5   4        196.10        176.22        33.85 o                         
  11   5   4        591.21        591.62        60.94 o                         
  12   5   4        214.70        156.07        57.44 o                         
  13   5   4          8.11         21.82        16.33 o                         
  14   5   4         17.90         28.10        25.63 o                         
  15   5   4        180.87        204.31        50.06 o                         
  16   5   4         41.59         32.70        19.02 o                         
  17   5   4        390.02        388.74        71.24 o                         
 -19   6   4         15.77        -17.79        30.91 o                         
 -18   6   4       1214.89       1195.55       115.27 o                         
 -17   6   4         27.74        -16.99        40.57 o                         
 -16   6   4        995.52       1101.82       103.07 o                         
 -15   6   4         15.18        -20.62        26.58 o                         
 -14   6   4       1127.83       1084.41       112.55 o                         
 -13   6   4        799.91        868.94       118.63 o                         
 -12   6   4       2062.67       2044.09       142.63 o                         
 -11   6   4          0.75          1.30        23.00 o                         
 -10   6   4       1490.98       1540.82       110.66 o                         
  -9   6   4        629.10        605.21        64.11 o                         
  -8   6   4        976.57        884.20        73.14 o                         
  -7   6   4        381.23        387.42        49.15 o                         
  -6   6   4       5565.27       5514.81       161.03 o                         
  -5   6   4         80.83         62.10        13.57 o                         
  -4   6   4       3789.40       3615.58       180.84 o                         
  -3   6   4        108.62        103.21        25.33 o                         
  -2   6   4        974.49        964.89        41.69 o                         
  -1   6   4        952.40        836.73        57.74 o                         
   0   6   4       4925.22       4520.60       125.66 o                         
   1   6   4        528.27        517.98        43.34 o                         
   2   6   4       2864.07       2832.09        68.97 o                         
   3   6   4       1876.71       1760.36        80.76 o                         
   4   6   4       4178.35       4091.76       160.26 o                         
   5   6   4        509.50        504.23        34.83 o                         
   6   6   4       4402.79       4327.01       117.28 o                         
   7   6   4         38.10         30.67        15.43 o                         
   8   6   4        532.51        574.34        46.51 o                         
   9   6   4        412.89        490.72        44.98 o                         
  10   6   4         18.32         17.44        19.43 o                         
  11   6   4          2.02          1.31        28.16 o                         
  12   6   4        153.06        162.04        41.14 o                         
  13   6   4        243.53        329.72        58.18 o                         
  14   6   4       1716.99       1774.18       140.09 o                         
  15   6   4         91.16         75.97        33.83 o                         
  16   6   4       1090.40       1081.33       116.39 o                         
  17   6   4          3.67          2.00        30.20 o                         
 -19   7   4          8.49         -9.89        38.83 o                         
 -18   7   4         13.30        -12.38        21.99 o                         
 -17   7   4        173.05         96.97        56.24 o                         
 -16   7   4        205.62        284.13        55.63 o                         
 -15   7   4         20.64         26.58        30.94 o                         
 -14   7   4        112.67        123.15        39.01 o                         
 -13   7   4          2.66          0.68        38.67 o                         
 -12   7   4        274.24        257.67       116.76 o                         
 -11   7   4        338.05        357.45        59.30 o                         
 -10   7   4          1.05        -19.87        25.05 o                         
  -9   7   4       1242.06       1219.14       138.72 o                         
  -8   7   4         97.23         78.22        31.28 o                         
  -7   7   4         62.78         60.61        20.07 o                         
  -6   7   4         18.77         47.10        15.74 o                         
  -5   7   4        202.33        178.35        20.50 o                         
  -4   7   4         19.91         12.33        10.02 o                         
  -3   7   4         62.49         49.43        12.67 o                         
  -2   7   4        303.63        299.14        24.64 o                         
  -1   7   4        564.36        598.44        49.57 o                         
   0   7   4        279.92        288.51        34.39 o                         
   1   7   4        186.25        122.28        22.89 o                         
   2   7   4        141.06        213.83        55.08 o                         
   3   7   4        906.13        988.67        59.93 o                         
   4   7   4         69.84         73.77        28.96 o                         
   5   7   4        307.24        351.16        33.50 o                         
   6   7   4         13.20         23.88        19.96 o                         
   7   7   4          0.24        -15.60        14.06 o                         
   8   7   4          0.01        -10.25        13.45 o                         
   9   7   4        127.72        128.46        24.39 o                         
  10   7   4         42.91         30.13        18.41 o                         
  11   7   4         43.97         56.67        40.29 o                         
  12   7   4         35.21         -4.57        18.50 o                         
  13   7   4         25.28         23.55        19.12 o                         
  14   7   4         10.82         12.77        29.24 o                         
  15   7   4         75.38         43.84        24.66 o                         
  16   7   4          1.90        -82.86        55.24 o                         
 -18   8   4        325.76        232.29        69.37 o                         
 -17   8   4         21.71         20.99        26.74 o                         
 -16   8   4        640.43        697.12       110.10 o                         
 -15   8   4         40.64         45.56        29.97 o                         
 -14   8   4        571.70        507.27       127.03 o                         
 -13   8   4          1.08          6.60        53.79 o                         
 -12   8   4        671.33        537.40       124.55 o                         
 -11   8   4         43.31        142.86        81.50 o                         
 -10   8   4       2530.22       2364.76       256.20 o                         
  -9   8   4        544.28        458.77       112.00 o                         
  -8   8   4       1843.40       1779.69       203.32 o                         
  -7   8   4        143.78        147.83        40.56 o                         
  -6   8   4         22.24         24.12        33.93 o                         
  -5   8   4        737.99        743.99        62.99 o                         
  -4   8   4       1079.21       1121.73        68.53 o                         
  -3   8   4         17.43          5.92        10.42 o                         
  -2   8   4       4491.03       4372.87       115.06 o                         
  -1   8   4         18.35          5.09        14.12 o                         
   0   8   4       1419.51       1370.78        79.59 o                         
   1   8   4        419.67        398.46        42.73 o                         
   2   8   4       2485.71       2446.84       110.30 o                         
   3   8   4        237.69        196.12        33.81 o                         
   4   8   4       1995.35       2118.18       108.96 o                         
   5   8   4          1.30         -4.94        14.89 o                         
   6   8   4       1480.46       1565.99       102.05 o                         
   7   8   4        186.06        175.12        37.02 o                         
   8   8   4       3634.00       3769.86       140.32 o                         
   9   8   4        129.76        146.78        41.46 o                         
  10   8   4       1620.95       1760.81       133.78 o                         
  11   8   4          6.24          1.66        33.01 o                         
  12   8   4        121.66         92.81        43.84 o                         
  13   8   4        106.29         75.57        30.79 o                         
  14   8   4        505.04        458.31        75.86 o                         
  15   8   4         15.28         15.03        20.13 o                         
  16   8   4        958.22        844.71       149.06 o                         
 -17   9   4          9.48          9.85        35.02 o                         
 -16   9   4         19.20         73.85        63.42 o                         
 -15   9   4        135.86        159.07        88.18 o                         
 -14   9   4         11.21         99.20        81.76 o                         
 -13   9   4          0.89         30.33        47.72 o                         
 -12   9   4         16.45        -88.49        66.56 o                         
 -11   9   4          1.88        -38.03        54.88 o                         
 -10   9   4        161.24        126.66        45.62 o                         
  -9   9   4         81.24         97.53        36.89 o                         
  -8   9   4        352.46        290.26       135.92 o                         
  -7   9   4         43.42         19.42        21.41 o                         
  -6   9   4        112.99        131.79        30.53 o                         
  -5   9   4        100.69         51.56        17.75 o                         
  -4   9   4       1183.89       1125.82       102.48 o                         
  -3   9   4        251.81        299.85        52.24 o                         
  -2   9   4        726.53        746.86        79.93 o                         
  -1   9   4         94.33         61.41        20.55 o                         
   0   9   4         33.20         17.17        13.40 o                         
   1   9   4         26.37         39.86        17.58 o                         
   2   9   4         78.66         68.70        23.60 o                         
   3   9   4         57.87         75.70        24.76 o                         
   4   9   4         64.80         43.21        15.58 o                         
   5   9   4         22.67         77.41        24.56 o                         
   6   9   4        846.79        959.45        83.51 o                         
   7   9   4        137.17        186.25        50.47 o                         
   8   9   4          1.99        -10.70        31.22 o                         
   9   9   4         17.97         23.57        36.42 o                         
  10   9   4         88.33        126.56        35.79 o                         
  11   9   4         19.19         12.84        28.46 o                         
  12   9   4         14.15         -0.32        19.98 o                         
  13   9   4          3.19        -21.57        16.63 o                         
 -15  10   4        110.08        232.65       107.44 o                         
 -14  10   4        517.53        496.97       165.38 o                         
 -13  10   4          0.46         30.67        98.27 o                         
 -12  10   4       1828.85       1918.34       173.05 o                         
 -11  10   4         88.87        113.26        48.08 o                         
 -10  10   4       1697.40       1774.45       159.17 o                         
  -9  10   4         53.79        107.21        56.18 o                         
  -8  10   4       1106.32       1226.84       124.27 o                         
  -7  10   4          5.07         17.27        28.53 o                         
  -6  10   4       1747.98       1680.13       139.38 o                         
  -5  10   4        161.33        102.13        43.44 o                         
  -4  10   4        910.22       1057.53       106.33 o                         
  -3  10   4         36.24         -0.07        44.96 o                         
  -2  10   4        317.71        389.78        63.51 o                         
  -1  10   4        116.67        124.18        36.99 o                         
   0  10   4        517.08        503.70        54.40 o                         
   1  10   4          3.62         -1.27        16.33 o                         
   2  10   4        429.85        479.65        55.22 o                         
   3  10   4       1178.89       1238.35        90.22 o                         
   4  10   4       1706.73       1717.36       108.82 o                         
   5  10   4         81.40         63.12        28.54 o                         
   6  10   4       2269.06       2551.28       177.03 o                         
   7  10   4        400.55        422.78        76.69 o                         
   8  10   4        807.13        727.57       128.79 o                         
   9  10   4         37.07         15.55        27.21 o                         
  10  10   4        518.20        609.90        96.82 o                         
  11  10   4          0.34         -2.61        37.36 o                         
  12  10   4        159.89         40.39        43.53 o                         
 -14  11   4         89.47         95.85        71.79 o                         
 -13  11   4          8.43        -15.86        33.57 o                         
 -12  11   4        243.16        260.79        66.74 o                         
 -11  11   4         36.60         81.29        37.52 o                         
 -10  11   4         34.59         23.87        45.31 o                         
  -9  11   4          5.66        -22.76        27.99 o                         
  -8  11   4         79.63         75.15        64.60 o                         
  -7  11   4         10.16         42.61        27.18 o                         
  -6  11   4        190.99        133.53        43.42 o                         
  -5  11   4        101.04         85.50        34.37 o                         
  -4  11   4        103.36         87.26        62.00 o                         
  -3  11   4         36.49         58.55        28.20 o                         
  -2  11   4         39.84         79.65        39.63 o                         
  -1  11   4        458.39        487.84        75.00 o                         
   0  11   4         55.71         45.62        23.44 o                         
   1  11   4        535.98        409.66        51.75 o                         
   2  11   4         43.60         10.77        17.99 o                         
   3  11   4         22.16         12.66        29.06 o                         
   4  11   4          1.65         31.42        68.82 o                         
   5  11   4        150.46        172.52        57.29 o                         
   6  11   4          4.61         33.91        87.49 o                         
   7  11   4        136.86        113.65        52.92 o                         
   8  11   4         17.88         92.71        42.40 o                         
   9  11   4          0.01         39.07        35.76 o                         
  10  11   4         69.27        113.52        68.29 o                         
  11  11   4        187.84        255.43        98.65 o                         
 -12  12   4        205.10        243.20       110.31 o                         
 -11  12   4          0.72        -13.69        36.49 o                         
 -10  12   4        206.65        188.07        59.21 o                         
  -9  12   4         61.76         37.03        38.12 o                         
  -8  12   4        692.87        788.17       130.93 o                         
  -7  12   4        119.74        212.21        56.23 o                         
  -6  12   4        412.85        425.43        74.87 o                         
  -5  12   4          3.11        -11.47        34.53 o                         
  -4  12   4        527.76        653.85        94.80 o                         
  -3  12   4        178.38        125.52        87.30 o                         
  -2  12   4       1337.69       1317.61       131.17 o                         
  -1  12   4         92.99        124.23        44.46 o                         
   0  12   4        943.46       1010.73       112.89 o                         
   1  12   4         48.04        -17.44        31.73 o                         
   2  12   4        332.15        553.50       129.50 o                         
   3  12   4          0.33         33.36        42.76 o                         
   4  12   4        219.94        156.27        68.65 o                         
   5  12   4         26.26         60.00        52.54 o                         
   6  12   4        712.90        786.20       154.76 o                         
  -8  13   4          5.97          1.26        30.57 o                         
  -7  13   4         45.06         87.97        40.50 o                         
  -6  13   4          4.19          7.67        38.74 o                         
  -5  13   4         11.10         56.40        45.69 o                         
  -4  13   4         19.80         10.51        28.40 o                         
  -3  13   4         27.02         25.56        96.72 o                         
  -2  13   4        158.90        310.08       103.59 o                         
  -1  13   4         73.24         63.86        49.57 o                         
   0  13   4        169.02        218.98        80.02 o                         
   1  13   4          0.36        -59.48        63.98 o                         
   2  13   4         12.49        -66.24        44.16 o                         
 -20   1   5        477.28        594.24       105.84 o                         
 -19   1   5         10.59         18.79        29.66 o                         
 -18   1   5        689.27        846.91        97.46 o                         
 -17   1   5          5.92         48.42        43.97 o                         
 -16   1   5       1955.63       2330.75       149.08 o                         
 -15   1   5          9.58          8.70        59.93 o                         
 -14   1   5       3248.71       3502.22       176.94 o                         
 -13   1   5        485.57        463.74        83.51 o                         
 -12   1   5        406.70        269.72        27.87 o                         
 -11   1   5         27.39         26.05        12.41 o                         
 -10   1   5       1486.02       1266.75        65.10 o                         
  -9   1   5       1694.52       1751.97        87.28 o                         
  -8   1   5      17904.94      17378.32       197.88 o                         
  -7   1   5        325.59        294.09        23.96 o                         
  -6   1   5      12981.96      12665.11       164.17 o                         
  -5   1   5          1.28          9.99         7.20 o                         
  -4   1   5       3343.72       3287.46        64.73 o                         
  -3   1   5       4594.91       4638.52        67.32 o                         
  -2   1   5       5254.80       5005.38        56.44 o                         
  -1   1   5       3250.19       3092.64        37.70 o                         
   0   1   5        640.56        694.88        20.22 o                         
   1   1   5       5816.28       5764.97        59.76 o                         
   2   1   5       1991.93       1840.29        37.53 o                         
   3   1   5         57.05         88.20        11.53 o                         
   4   1   5      20908.86      20112.50       235.46 o                         
   5   1   5        105.17        112.90        18.30 o                         
   6   1   5       7352.95       7222.02       172.04 o                         
   7   1   5          2.18          3.43         9.60 o                         
   8   1   5       2175.64       2014.50        86.20 o                         
   9   1   5        732.03        764.31        44.99 o                         
  10   1   5       1885.72       1737.27        70.58 o                         
  11   1   5        103.07        109.65        19.90 o                         
  12   1   5        837.91        852.50        65.38 o                         
  13   1   5          9.98        110.16        36.07 o                         
  14   1   5        676.00        703.58        85.52 o                         
  15   1   5         61.80         49.85        77.00 o                         
  16   1   5       1117.43       1169.76       120.92 o                         
  17   1   5         86.90        160.22        59.96 o                         
 -21   2   5         39.62         59.22        69.82 o                         
 -20   2   5        330.71        365.94        70.27 o                         
 -19   2   5         14.72        -38.47        29.61 o                         
 -18   2   5        257.08        312.86        52.02 o                         
 -17   2   5         47.38         13.06        36.77 o                         
 -16   2   5         90.74         67.34        28.66 o                         
 -15   2   5        318.85        300.95       174.05 o                         
 -14   2   5        353.04        422.59        89.55 o                         
 -13   2   5         26.27          9.55        27.50 o                         
 -12   2   5          2.15          0.60        18.99 o                         
 -11   2   5        759.40        730.59        63.95 o                         
 -10   2   5         76.47         74.10        10.35 o                         
  -9   2   5        893.98        886.47        39.82 o                         
  -8   2   5         49.45         73.97        17.98 o                         
  -7   2   5        520.90        649.90        49.37 o                         
  -6   2   5        494.14        538.80        43.26 o                         
  -5   2   5       6087.14       6211.29       128.53 o                         
  -4   2   5          6.98         11.90        14.63 o                         
  -3   2   5         92.83         91.18        13.93 o                         
  -2   2   5       4795.85       4423.65        72.13 o                         
  -1   2   5       2939.32       2982.98        47.28 o                         
   0   2   5          0.81          1.06         3.84 o                         
   1   2   5        294.71        298.16        14.48 o                         
   2   2   5       1674.78       1586.74        39.59 o                         
   3   2   5        311.63        244.45        15.54 o                         
   4   2   5        114.03        159.06        17.31 o                         
   5   2   5        560.83        587.05        35.00 o                         
   6   2   5         89.78        117.24        17.05 o                         
   7   2   5       1424.02       1471.56        70.44 o                         
   8   2   5          6.35          9.36        10.15 o                         
   9   2   5        468.76        524.58        61.73 o                         
  10   2   5        100.07        121.17        46.33 o                         
  11   2   5       1151.42       1243.66       102.67 o                         
  12   2   5         14.82        -14.55        25.38 o                         
  13   2   5          0.64        -31.69        22.68 o                         
  14   2   5          0.22         12.29        21.97 o                         
  15   2   5         35.79         76.87        33.38 o                         
  16   2   5        102.81        112.85        40.82 o                         
  17   2   5        176.33        170.45        50.12 o                         
 -20   3   5       1218.20       1495.61       153.23 o                         
 -19   3   5        184.47        126.44        47.05 o                         
 -18   3   5        482.90        531.43        94.36 o                         
 -17   3   5       1239.14       1330.44       117.50 o                         
 -16   3   5         13.78         14.76        33.14 o                         
 -15   3   5        192.60        165.16        49.49 o                         
 -14   3   5        600.95        745.20        97.07 o                         
 -13   3   5       3517.66       3728.21       204.56 o                         
 -12   3   5       5039.17       4943.86       224.58 o                         
 -11   3   5       1031.02        937.46       148.48 o                         
 -10   3   5       3182.38       3057.91       284.76 o                         
  -9   3   5        330.92        299.74        78.22 o                         
  -8   3   5       2789.85       2854.60       217.05 o                         
  -7   3   5        846.52        996.79       122.86 o                         
  -6   3   5      10655.91      10639.84       385.82 o                         
  -5   3   5       3100.34       3584.90       205.72 o                         
  -4   3   5       4993.23       4585.88       160.58 o                         
  -3   3   5       1770.58       1650.55        89.12 o                         
  -2   3   5       1679.55       1674.73        66.72 o                         
  -1   3   5       1028.70       1027.23        39.98 o                         
   0   3   5       4873.60       4756.70        75.36 o                         
   1   3   5       3615.23       3760.18        51.11 o                         
   2   3   5       3219.25       2995.42        45.86 o                         
   3   3   5       2922.83       3127.83        54.42 o                         
   4   3   5       4655.29       4675.66        81.22 o                         
   5   3   5          5.60         13.94         6.06 o                         
   6   3   5       5989.87       5864.94       121.85 o                         
   7   3   5        887.98        889.34        49.42 o                         
   8   3   5       4828.74       5003.51       151.30 o                         
   9   3   5        185.01        134.81        26.93 o                         
  10   3   5       3417.06       3503.71       167.46 o                         
  11   3   5         24.90         11.27        20.25 o                         
  12   3   5        901.35        909.24        92.42 o                         
  13   3   5          0.01        -20.43        23.49 o                         
  14   3   5         50.93         69.07        36.83 o                         
  15   3   5          0.16        -41.17        27.45 o                         
  16   3   5        529.89        544.96        82.05 o                         
  17   3   5          7.27         25.91        23.41 o                         
 -20   4   5          0.71        -12.48        33.21 o                         
 -19   4   5         17.24         58.53        31.22 o                         
 -18   4   5        116.65         88.31        36.81 o                         
 -17   4   5         21.92        -32.39        24.66 o                         
 -16   4   5         41.65         35.21        66.39 o                         
 -15   4   5        828.47        796.36       103.56 o                         
 -14   4   5          0.33         -8.94        47.17 o                         
 -13   4   5         58.05        121.48        39.23 o                         
 -12   4   5          6.94         11.44        25.97 o                         
 -11   4   5       1417.36       1316.06       115.73 o                         
 -10   4   5          7.40        -19.05        28.47 o                         
  -9   4   5       1299.09       1444.04       112.06 o                         
  -8   4   5        887.73        944.96        78.01 o                         
  -7   4   5        525.16        592.70        57.62 o                         
  -6   4   5        262.59        268.91        56.38 o                         
  -5   4   5         19.25        -18.66        31.37 o                         
  -4   4   5        289.47        344.19        61.93 o                         
  -3   4   5       1672.83       1897.89       144.88 o                         
  -2   4   5       1493.25       1643.65        45.19 o                         
  -1   4   5        510.64        559.90        37.86 o                         
   0   4   5       1005.04       1236.60        39.23 o                         
   1   4   5        940.93        976.80        30.92 o                         
   2   4   5        400.06        371.50        21.66 o                         
   3   4   5          5.24          2.88         4.54 o                         
   4   4   5        341.05        372.16        23.47 o                         
   5   4   5       1020.23       1052.25        42.77 o                         
   6   4   5        161.63        166.88        19.32 o                         
   7   4   5        145.69        133.39        22.53 o                         
   8   4   5        398.02        387.62        40.72 o                         
   9   4   5        560.84        643.81        57.86 o                         
  10   4   5          6.51          0.90        15.48 o                         
  11   4   5         13.35          9.28        14.06 o                         
  12   4   5        206.30        242.78        48.65 o                         
  13   4   5        114.89         56.26        25.37 o                         
  14   4   5         51.32         22.71        17.99 o                         
  15   4   5        127.55         92.18        49.40 o                         
  16   4   5          2.05        -19.18        41.00 o                         
  17   4   5          0.00         14.94        38.41 o                         
 -20   5   5       1289.14       1441.62       162.93 o                         
 -19   5   5         10.35         15.92        31.22 o                         
 -18   5   5        614.36        700.57        90.93 o                         
 -17   5   5         28.52         10.49        25.81 o                         
 -16   5   5         34.61         36.42        28.90 o                         
 -15   5   5        736.26        702.65        95.31 o                         
 -14   5   5        516.11        485.80        75.77 o                         
 -13   5   5        222.58        216.97        46.88 o                         
 -12   5   5        995.37        903.36        94.31 o                         
 -11   5   5        109.88        108.39        33.20 o                         
 -10   5   5       4003.10       4037.18       181.10 o                         
  -9   5   5         96.79        160.27        47.39 o                         
  -8   5   5      12121.65      12500.74       294.64 o                         
  -7   5   5        365.79        384.21        45.01 o                         
  -6   5   5       2693.63       2547.77       108.98 o                         
  -5   5   5         16.28         14.41        23.98 o                         
  -4   5   5        605.27        456.37        35.19 o                         
  -3   5   5       1044.23       1298.90       129.12 o                         
  -2   5   5       7597.19       6862.59       233.03 o                         
  -1   5   5          3.77          6.87         9.69 o                         
   0   5   5       4404.42       4088.56       111.22 o                         
   1   5   5        201.10        180.38        23.52 o                         
   2   5   5       1659.24       1574.09        52.47 o                         
   3   5   5        173.18        162.52        15.73 o                         
   4   5   5       5204.46       5003.06       122.95 o                         
   5   5   5        532.29        572.34        32.95 o                         
   6   5   5       4458.07       4387.49       149.50 o                         
   7   5   5        454.20        481.92        40.23 o                         
   8   5   5       1028.91       1151.41        64.55 o                         
   9   5   5        534.60        572.77        81.32 o                         
  10   5   5        727.13        752.50        65.95 o                         
  11   5   5         97.09        113.55        35.32 o                         
  12   5   5        483.04        481.62        66.44 o                         
  13   5   5         73.48          6.80        17.49 o                         
  14   5   5        595.22        473.59        86.94 o                         
  15   5   5         29.39         32.11        21.84 o                         
  16   5   5        961.87        973.66       109.94 o                         
  17   5   5          0.49         28.40        45.77 o                         
 -20   6   5          9.25        112.29        50.97 o                         
 -19   6   5         12.01          7.93        18.61 o                         
 -18   6   5         34.86         -4.14        24.08 o                         
 -17   6   5          1.72        -43.78        29.19 o                         
 -16   6   5         40.20         64.59        43.62 o                         
 -15   6   5         76.18        118.73        75.31 o                         
 -14   6   5        161.30         87.88        35.66 o                         
 -13   6   5         23.36         41.91        31.35 o                         
 -12   6   5         31.47         41.22        33.48 o                         
 -11   6   5         11.91          1.51        43.01 o                         
 -10   6   5         19.83         37.21        37.46 o                         
  -9   6   5        362.05        381.19        53.44 o                         
  -8   6   5         75.64         87.37        25.74 o                         
  -7   6   5          8.00         26.42        17.29 o                         
  -6   6   5        194.78        195.28        29.38 o                         
  -5   6   5       1397.40       1341.62        89.40 o                         
  -4   6   5        281.57        268.42        20.57 o                         
  -3   6   5         19.98         13.54         8.40 o                         
  -2   6   5        252.76        257.44        25.67 o                         
  -1   6   5        391.74        416.07        38.31 o                         
   0   6   5        378.32        433.02        42.32 o                         
   1   6   5        110.30        134.49        22.55 o                         
   2   6   5         40.86         49.95        10.67 o                         
   3   6   5        426.86        457.67        24.64 o                         
   4   6   5        567.17        720.46        44.26 o                         
   5   6   5         97.71         97.05        16.04 o                         
   6   6   5        272.40        220.87        25.88 o                         
   7   6   5         97.81         52.86        22.22 o                         
   8   6   5         31.40         27.97        19.14 o                         
   9   6   5        889.80        923.51        61.29 o                         
  10   6   5          6.97         20.12        23.09 o                         
  11   6   5        785.29        814.23        71.30 o                         
  12   6   5        237.95        214.37        43.14 o                         
  13   6   5        469.01        415.74        66.49 o                         
  14   6   5          8.81         16.28        62.11 o                         
  15   6   5        460.59        480.19        76.30 o                         
  16   6   5         60.29         16.35        47.68 o                         
  17   6   5         23.73         33.08        28.51 o                         
 -19   7   5         31.69        -85.89        67.66 o                         
 -18   7   5        579.65        562.07       108.34 o                         
 -17   7   5         51.66        -18.00        20.23 o                         
 -16   7   5       1060.45       1137.80       125.31 o                         
 -15   7   5        133.37         98.93        32.97 o                         
 -14   7   5       1985.24       2137.73       158.14 o                         
 -13   7   5        892.06        858.16        95.51 o                         
 -12   7   5        738.69        801.04        88.00 o                         
 -11   7   5        512.37        541.52        69.52 o                         
 -10   7   5          8.98         13.85        20.67 o                         
  -9   7   5        747.47        732.10        71.04 o                         
  -8   7   5       1042.77        879.54        72.03 o                         
  -7   7   5         64.30         41.73        20.53 o                         
  -6   7   5       4616.51       4489.91       133.47 o                         
  -5   7   5          9.95         -1.89        16.70 o                         
  -4   7   5       1035.24       1056.14        90.09 o                         
  -3   7   5        943.88       1044.36        52.94 o                         
  -2   7   5       1771.76       1504.78        47.62 o                         
  -1   7   5         12.32         41.01        14.53 o                         
   0   7   5       4254.49       4077.55       130.72 o                         
   1   7   5        233.66        250.49        32.68 o                         
   2   7   5       3243.32       3531.13       172.01 o                         
   3   7   5         79.44         89.96        13.90 o                         
   4   7   5       5175.22       5374.32       124.78 o                         
   5   7   5        841.13        770.07        51.72 o                         
   6   7   5       2520.22       2522.16        86.40 o                         
   7   7   5        373.90        360.05        33.81 o                         
   8   7   5        265.04        272.02        33.46 o                         
   9   7   5       1416.54       1329.44        88.06 o                         
  10   7   5        635.19        664.94        63.09 o                         
  11   7   5         10.61          6.90        22.91 o                         
  12   7   5       1140.49       1173.90        88.99 o                         
  13   7   5        825.84        808.31        77.74 o                         
  14   7   5        274.51        361.14        53.83 o                         
  15   7   5          5.13        -28.84        43.12 o                         
 -18   8   5         14.87        -56.00        41.45 o                         
 -17   8   5        122.73        182.50        68.54 o                         
 -16   8   5         12.87        104.73        70.91 o                         
 -15   8   5        218.02         98.55        56.12 o                         
 -14   8   5          0.19        -69.02        59.59 o                         
 -13   8   5         82.79         82.80        65.26 o                         
 -12   8   5        101.52         48.60        55.50 o                         
 -11   8   5        329.51        154.61        75.34 o                         
 -10   8   5          3.33         58.01        49.26 o                         
  -9   8   5       2418.92       2405.44       249.46 o                         
  -8   8   5        900.01       1036.61       157.34 o                         
  -7   8   5        477.67        443.10        67.03 o                         
  -6   8   5          9.90         16.76        18.38 o                         
  -5   8   5       1252.84       1184.73        74.92 o                         
  -4   8   5        850.08        987.51        61.20 o                         
  -3   8   5       4481.83       4537.04       116.90 o                         
  -2   8   5        196.96        275.78        36.10 o                         
  -1   8   5        740.69        755.91        59.02 o                         
   0   8   5        147.95        154.88        27.24 o                         
   1   8   5        432.16        370.05        52.17 o                         
   2   8   5        132.98        115.11        25.70 o                         
   3   8   5       1054.35        962.72        71.66 o                         
   4   8   5        341.85        295.12        40.73 o                         
   5   8   5        238.94        227.62        37.87 o                         
   6   8   5        206.59        190.60        38.39 o                         
   7   8   5        145.66         90.34        37.43 o                         
   8   8   5        136.99        125.04        32.07 o                         
   9   8   5         25.96         11.97        21.47 o                         
  10   8   5         70.45         72.88        30.63 o                         
  11   8   5          6.05        -16.84        25.50 o                         
  12   8   5         53.14         49.68        32.43 o                         
  13   8   5         42.78         66.61        32.31 o                         
  14   8   5          4.16        -33.05        31.32 o                         
  15   8   5          2.69         22.12        35.12 o                         
 -17   9   5          1.46         88.24        69.66 o                         
 -16   9   5        134.28        208.53        69.64 o                         
 -15   9   5        107.48        113.86        78.29 o                         
 -14   9   5        599.37        584.71       142.19 o                         
 -13   9   5         27.64         31.86        60.26 o                         
 -12   9   5        736.15        701.31       162.83 o                         
 -11   9   5        153.63        145.16        63.72 o                         
 -10   9   5       2635.33       2587.24       277.44 o                         
  -9   9   5         51.62         59.86        19.64 o                         
  -8   9   5       2874.99       3017.89       185.82 o                         
  -7   9   5         77.86        112.11        87.03 o                         
  -6   9   5        117.49        139.14        45.08 o                         
  -5   9   5         45.01         23.46        23.30 o                         
  -4   9   5       1410.62       1651.29       124.48 o                         
  -3   9   5         10.01         14.39        19.71 o                         
  -2   9   5       3752.66       3588.16       248.19 o                         
  -1   9   5         16.79        -19.90        16.78 o                         
   0   9   5        902.08        943.51        71.37 o                         
   1   9   5          8.83         37.30        16.45 o                         
   2   9   5        909.99       1026.64        77.82 o                         
   3   9   5         27.19          0.78        15.70 o                         
   4   9   5       1449.17       1535.47        98.56 o                         
   5   9   5         18.60        -22.19        22.56 o                         
   6   9   5        729.26        876.08       100.76 o                         
   7   9   5         27.92        -44.38        42.46 o                         
   8   9   5        753.39        848.31       106.24 o                         
   9   9   5          0.01         -3.56        23.15 o                         
  10   9   5        725.65        759.54        80.68 o                         
  11   9   5          2.42         -8.22        16.51 o                         
  12   9   5         41.90         77.45        30.61 o                         
  13   9   5         41.12         76.06        46.15 o                         
 -15  10   5          5.90        -37.49        53.34 o                         
 -14  10   5          1.61         32.15        40.48 o                         
 -13  10   5         42.09        -11.54        30.75 o                         
 -12  10   5        250.70        245.83        57.75 o                         
 -11  10   5         22.70          5.39        26.34 o                         
 -10  10   5          2.71        -21.64        34.84 o                         
  -9  10   5         25.60         31.16        24.05 o                         
  -8  10   5          3.51          6.29        21.46 o                         
  -7  10   5          2.54        -32.30        21.54 o                         
  -6  10   5        178.21        162.79        64.16 o                         
  -5  10   5        237.82        267.30        55.61 o                         
  -4  10   5          0.07         14.52        22.78 o                         
  -3  10   5         61.18         27.29        18.70 o                         
  -2  10   5        105.87        126.37        31.00 o                         
  -1  10   5        513.53        556.31        58.24 o                         
   0  10   5        182.38        143.22        58.65 o                         
   1  10   5        179.53        223.35        36.81 o                         
   2  10   5          7.63         -1.32        19.26 o                         
   3  10   5         35.16         -5.40        27.66 o                         
   4  10   5         21.88         13.03        22.00 o                         
   5  10   5        269.58        251.79        59.15 o                         
   6  10   5        130.55         45.82        40.51 o                         
   7  10   5        492.17        547.80        84.76 o                         
   8  10   5         19.86         16.51        42.87 o                         
   9  10   5         10.64         19.23        25.88 o                         
  10  10   5         21.48        -50.95       100.68 o                         
  11  10   5        132.33         39.75        50.17 o                         
  12  10   5          1.59        -43.09        32.24 o                         
 -14  11   5        249.64        195.81        86.18 o                         
 -13  11   5        186.82        272.87       106.09 o                         
 -12  11   5        546.65        518.05        96.88 o                         
 -11  11   5        243.62        321.28        94.37 o                         
 -10  11   5        552.30        552.96        89.19 o                         
  -9  11   5         21.98         37.96        22.77 o                         
  -8  11   5        298.02        290.06       101.43 o                         
  -7  11   5        362.25        353.56        69.27 o                         
  -6  11   5        184.94        208.57        54.21 o                         
  -5  11   5        208.02        166.74        61.67 o                         
  -4  11   5        241.81        161.83        65.01 o                         
  -3  11   5         84.04         33.51        41.72 o                         
  -2  11   5       1695.24       1824.28       143.52 o                         
  -1  11   5         42.97         18.99        40.89 o                         
   0  11   5       1465.34       1528.85       102.46 o                         
   1  11   5        366.20        413.61        67.40 o                         
   2  11   5        281.02        281.96        56.18 o                         
   3  11   5        252.73        292.28        56.83 o                         
   4  11   5        930.10        986.45       109.60 o                         
   5  11   5         19.58         36.54        48.32 o                         
   6  11   5       1161.19       1371.59       135.27 o                         
   7  11   5        217.70        172.65        50.50 o                         
   8  11   5        755.86        921.86       120.53 o                         
   9  11   5        191.68        235.86        94.79 o                         
  10  11   5        444.62        627.31       154.36 o                         
 -11  12   5         62.38         62.51        53.34 o                         
 -10  12   5         13.67        -31.23        27.24 o                         
  -9  12   5        167.85        215.27        59.80 o                         
  -8  12   5          0.01         86.58        43.06 o                         
  -7  12   5        123.79         82.56        62.16 o                         
  -6  12   5          0.18        -18.60        24.68 o                         
  -5  12   5          1.70         34.86        22.95 o                         
  -4  12   5          4.26         41.70        30.65 o                         
  -3  12   5          2.57        -39.53        35.19 o                         
  -2  12   5          2.91         39.60        32.26 o                         
  -1  12   5          1.16         30.11        29.82 o                         
   0  12   5         87.63         93.22        49.77 o                         
   1  12   5          1.21         70.82        40.88 o                         
   2  12   5         56.58         63.30        49.36 o                         
   3  12   5          1.02         18.30        49.95 o                         
   4  12   5         39.19         79.60        44.08 o                         
   5  12   5          1.38         41.12        43.82 o                         
   7  12   5         62.00         64.79        51.76 o                         
   8  12   5         46.63         63.79        47.68 o                         
   9  12   5          4.95        -95.76        63.84 o                         
  -8  13   5        746.13        807.56       157.22 o                         
  -7  13   5        366.17        399.42        83.72 o                         
  -6  13   5        868.80        778.61       111.36 o                         
  -5  13   5        275.91        351.50        75.63 o                         
  -4  13   5        268.65        225.50        93.73 o                         
  -3  13   5          7.37         66.16        52.14 o                         
  -2  13   5        101.93         63.75        58.10 o                         
  -1  13   5        675.07        808.01       164.18 o                         
   0  13   5        829.61        895.93       168.87 o                         
   1  13   5        316.13        342.06       110.17 o                         
 -20   0   6       1315.59       1414.03       223.64 o                         
 -19   0   6         12.53        -44.04        42.93 o                         
 -18   0   6        220.53        264.04        71.53 o                         
 -17   0   6          0.42        -30.16        37.82 o                         
 -16   0   6        371.67        371.16        76.70 o                         
 -15   0   6        532.64        457.39       121.54 o                         
 -14   0   6       3046.66       3219.13       309.26 o                         
 -13   0   6        262.03        309.58       101.18 o                         
 -12   0   6       1079.20       1268.96       177.30 o                         
 -11   0   6        806.24       1002.57       151.66 o                         
 -10   0   6       3001.75       2757.31       239.43 o                         
  -9   0   6        542.80        464.25        94.83 o                         
  -8   0   6      15026.43      15485.11       534.29 o                         
  -7   0   6       1083.49       1112.21        65.06 o                         
  -6   0   6       8037.04       8282.07       145.98 o                         
  -5   0   6      12024.95      12562.79       167.65 o                         
  -4   0   6         33.96          8.18        10.02 o                         
  -3   0   6       4618.01       4656.30        90.11 o                         
  -2   0   6       2840.66       3208.28        61.21 o                         
  -1   0   6       4624.42       4773.26        72.57 o                         
   0   0   6       1363.17       1320.60        44.56 o                         
   1   0   6       9086.63       9409.47       163.22 o                         
   2   0   6       4195.25       4164.72        90.31 o                         
   3   0   6       2543.50       2575.59        73.52 o                         
   4   0   6      10485.22      10407.52       222.69 o                         
   5   0   6       1209.82       1087.12        71.38 o                         
   6   0   6      16071.93      15802.58       303.25 o                         
   7   0   6       1714.79       1953.60       102.74 o                         
   8   0   6       6438.03       6622.14       199.03 o                         
   9   0   6        179.70        134.83        66.05 o                         
  10   0   6       3408.24       3275.20       145.99 o                         
  11   0   6         20.32         29.64        13.81 o                         
  12   0   6       1490.66       1596.19       105.24 o                         
  13   0   6        100.74         44.27        35.20 o                         
  14   0   6        128.29        134.39        61.29 o                         
  15   0   6         17.30        -10.35        27.87 o                         
  16   0   6        143.27        113.62        56.07 o                         
  17   0   6        365.21        408.86       110.83 o                         
 -20   1   6          0.06        -19.79        27.69 o                         
 -19   1   6         12.11         29.66        43.61 o                         
 -18   1   6         33.27         -2.66        24.22 o                         
 -17   1   6          3.54       -122.97        81.98 o                         
 -16   1   6        139.95         52.27        29.09 o                         
 -15   1   6        238.13        217.75        46.42 o                         
 -14   1   6         63.83        119.19        47.78 o                         
 -13   1   6         69.74         62.82        35.95 o                         
 -12   1   6        296.54        342.71        34.84 o                         
 -11   1   6        357.25        396.67        42.47 o                         
 -10   1   6        444.31        498.81        43.47 o                         
  -9   1   6       1197.35       1302.67        50.20 o                         
  -8   1   6        901.56       1007.36        45.02 o                         
  -7   1   6          0.68         12.99        10.48 o                         
  -6   1   6         57.16         27.91        11.21 o                         
  -5   1   6         13.01          9.17         5.67 o                         
  -4   1   6        287.47        296.22        20.62 o                         
  -3   1   6        661.32        624.84        25.33 o                         
  -2   1   6       4141.11       4186.03        54.19 o                         
  -1   1   6       8009.62       8293.88        70.14 o                         
   0   1   6        680.23        655.99        16.34 o                         
   1   1   6        706.98        661.11        24.10 o                         
   2   1   6        112.97        173.22        11.17 o                         
   3   1   6          2.14         15.66         6.48 o                         
   4   1   6       1449.33       1511.93        55.49 o                         
   5   1   6       1569.97       1793.96        64.66 o                         
   6   1   6         94.70         88.48        15.57 o                         
   7   1   6         93.19         76.93        16.25 o                         
   8   1   6          0.76         -2.73        11.35 o                         
   9   1   6        457.39        520.67        40.08 o                         
  10   1   6        452.67        484.82        38.61 o                         
  11   1   6          7.66         -9.15        10.52 o                         
  12   1   6        192.31        220.83        31.69 o                         
  13   1   6        117.78        112.04        48.44 o                         
  14   1   6        428.08        364.22        63.03 o                         
  15   1   6         22.09         45.71        70.25 o                         
  16   1   6        222.61        259.00        56.04 o                         
  17   1   6          3.89         12.94        31.79 o                         
 -21   2   6         48.85         34.34        53.45 o                         
 -20   2   6        997.57       1030.29       115.80 o                         
 -19   2   6        280.77        279.95        59.47 o                         
 -18   2   6        476.27        485.71        71.48 o                         
 -17   2   6         40.37         41.92        32.07 o                         
 -16   2   6        393.83        342.09        74.71 o                         
 -15   2   6       1015.77        914.26       112.65 o                         
 -14   2   6       1238.48       1262.97       127.81 o                         
 -13   2   6        191.22        152.06        71.57 o                         
 -12   2   6       3129.15       2821.90       128.77 o                         
 -11   2   6        150.77        126.44        17.45 o                         
 -10   2   6       4057.00       3631.05       120.33 o                         
  -9   2   6        569.37        581.74        61.90 o                         
  -8   2   6       6105.50       5856.28       140.75 o                         
  -7   2   6         44.69          2.89        26.37 o                         
  -6   2   6       4716.37       4627.30       200.06 o                         
  -5   2   6        150.39        148.13        25.37 o                         
  -4   2   6       7361.17       7283.78       163.32 o                         
  -3   2   6        917.25        818.08        46.28 o                         
  -2   2   6      21357.73      21181.51       187.94 o                         
  -1   2   6         29.12         46.26         5.92 o                         
   0   2   6       1592.33       1557.74        38.65 o                         
   1   2   6         95.61         69.03         9.49 o                         
   2   2   6       3537.34       3107.12        63.79 o                         
   3   2   6        163.65        212.79        15.81 o                         
   4   2   6      17400.17      17288.79       179.45 o                         
   5   2   6       1503.26       1620.85        58.89 o                         
   6   2   6       4467.99       4380.00       136.71 o                         
   7   2   6        945.35        893.74        48.92 o                         
   8   2   6        428.58        369.64        48.22 o                         
   9   2   6        439.05        451.42        43.48 o                         
  10   2   6        412.46        462.45        64.23 o                         
  11   2   6        669.48        661.60        76.62 o                         
  12   2   6        152.97        160.44        51.36 o                         
  13   2   6        103.57        140.25        55.14 o                         
  14   2   6        239.58        186.43        46.96 o                         
  15   2   6         30.35        -35.16        32.67 o                         
  16   2   6        903.62       1061.17       117.37 o                         
  17   2   6         13.14         37.80        25.17 o                         
 -20   3   6         73.11         84.15        46.44 o                         
 -19   3   6        450.37        605.98        87.00 o                         
 -18   3   6         64.85        165.65        51.50 o                         
 -17   3   6         58.21         53.08        40.28 o                         
 -16   3   6        229.13        191.63        53.03 o                         
 -15   3   6         57.97        125.38        44.05 o                         
 -14   3   6         42.90         29.73        33.84 o                         
 -13   3   6         78.66         71.64        34.89 o                         
 -12   3   6        742.26        529.85       105.37 o                         
 -11   3   6         19.71         13.04        18.89 o                         
 -10   3   6       1953.92       2389.15       222.33 o                         
  -9   3   6        586.07        731.97       115.59 o                         
  -8   3   6        186.06        110.86        50.05 o                         
  -7   3   6         76.33         92.16        51.36 o                         
  -6   3   6        505.02        524.30        80.77 o                         
  -5   3   6        271.31        359.46        69.75 o                         
  -4   3   6         63.86         89.87        30.00 o                         
  -3   3   6       1409.91       1505.73        69.31 o                         
  -2   3   6        172.32        193.12        16.02 o                         
  -1   3   6        456.08        415.10        19.25 o                         
   0   3   6        864.83        968.16        27.80 o                         
   1   3   6       1813.30       1895.32        58.68 o                         
   2   3   6        393.02        450.35        30.49 o                         
   3   3   6       3522.23       3508.98        55.28 o                         
   4   3   6        211.35        262.35        18.02 o                         
   5   3   6          4.21          5.99         8.16 o                         
   6   3   6        272.03        275.78        29.62 o                         
   7   3   6       1905.96       2015.73       152.08 o                         
   8   3   6          0.25         -6.53        13.67 o                         
   9   3   6        381.37        382.22        55.54 o                         
  10   3   6        684.54        578.12       111.17 o                         
  11   3   6        129.61        233.23        48.73 o                         
  12   3   6        715.32        666.76        80.54 o                         
  13   3   6        207.54        219.70        69.46 o                         
  14   3   6         84.05         61.35        48.34 o                         
  15   3   6         10.88         19.21        39.00 o                         
  16   3   6        121.83         43.52        23.02 o                         
  17   3   6          1.82        -63.91        55.17 o                         
 -20   4   6        656.97        761.47       100.69 o                         
 -19   4   6        237.33        280.03        59.38 o                         
 -18   4   6       1114.41       1332.69       123.27 o                         
 -17   4   6        266.59        206.22        52.82 o                         
 -16   4   6        296.32        359.47        73.79 o                         
 -15   4   6        147.12         91.60        37.17 o                         
 -14   4   6        748.76        861.41       191.07 o                         
 -13   4   6       2618.23       2645.26       172.21 o                         
 -12   4   6       2762.08       2876.31       171.16 o                         
 -11   4   6        942.98        784.54        84.31 o                         
 -10   4   6       6154.73       6175.29       228.78 o                         
  -9   4   6        156.71         66.03        33.27 o                         
  -8   4   6       4128.17       3251.13       241.46 o                         
  -7   4   6         81.03         87.51        38.11 o                         
  -6   4   6        253.49        147.61        48.21 o                         
  -5   4   6       1256.73       1312.73       132.27 o                         
  -4   4   6       1063.68        744.52        96.99 o                         
  -3   4   6       7141.50       7684.57       214.98 o                         
  -2   4   6       3430.42       2967.27        52.52 o                         
  -1   4   6         49.08         58.20        10.07 o                         
   0   4   6       5470.72       5457.52        90.65 o                         
   1   4   6       4192.22       4611.96        86.03 o                         
   2   4   6       2632.75       2439.47        56.66 o                         
   3   4   6        377.40        475.24        20.89 o                         
   4   4   6       1094.09        923.02        35.62 o                         
   5   4   6        100.91        117.52        14.33 o                         
   6   4   6       3052.90       2898.68        75.75 o                         
   7   4   6       1886.64       1798.38        65.96 o                         
   8   4   6       6463.83       7006.70       182.58 o                         
   9   4   6        705.07        752.61        62.10 o                         
  10   4   6       6112.46       5861.56       221.94 o                         
  11   4   6        814.04        876.01        88.96 o                         
  12   4   6        535.19        362.09        85.00 o                         
  13   4   6         29.74        -27.89        21.07 o                         
  14   4   6        101.98         63.89        44.21 o                         
  15   4   6          8.71        -14.94        30.34 o                         
  16   4   6       1291.44       1274.50       298.88 o                         
  17   4   6          6.49        -34.04        51.94 o                         
 -20   5   6         59.98        -13.11        45.94 o                         
 -19   5   6         24.55          0.51        25.64 o                         
 -18   5   6        256.67        384.65        65.01 o                         
 -17   5   6          5.25         -4.41        30.97 o                         
 -16   5   6         63.77         78.73        37.39 o                         
 -15   5   6         23.78          8.51        19.64 o                         
 -14   5   6        663.60        812.07        99.76 o                         
 -13   5   6         37.84          3.61        44.04 o                         
 -12   5   6        371.07        418.54        65.62 o                         
 -11   5   6         13.30         45.30        27.24 o                         
 -10   5   6         22.21          3.20        15.84 o                         
  -9   5   6        298.50        308.80        64.25 o                         
  -8   5   6        239.73        229.27        52.46 o                         
  -7   5   6         14.84         50.99        21.84 o                         
  -6   5   6        163.31        175.24        28.16 o                         
  -5   5   6        186.92        226.24        28.41 o                         
  -4   5   6        627.16        747.27        69.60 o                         
  -3   5   6        475.02        518.43        28.26 o                         
  -2   5   6        965.24       1137.49        58.97 o                         
  -1   5   6          9.99         16.98        10.57 o                         
   0   5   6        130.50        133.98        20.07 o                         
   1   5   6         66.95         88.65        23.27 o                         
   2   5   6        127.58        180.50        31.63 o                         
   3   5   6        913.86       1068.12        39.56 o                         
   4   5   6       1063.24       1021.18        40.47 o                         
   5   5   6         35.92         48.45         9.19 o                         
   6   5   6         85.46         59.48        11.38 o                         
   7   5   6        649.98        661.95        46.57 o                         
   8   5   6        895.94        911.63        57.41 o                         
   9   5   6        658.74        603.69        48.75 o                         
  10   5   6         19.41         10.93        15.66 o                         
  11   5   6        483.65        493.94        65.64 o                         
  12   5   6         61.60         60.46        27.32 o                         
  13   5   6        149.01        102.70        29.51 o                         
  14   5   6         95.81         78.77        24.66 o                         
  15   5   6         81.13         74.36        33.87 o                         
  16   5   6          3.45        -14.97        18.10 o                         
  17   5   6        111.09        140.67        63.32 o                         
 -20   6   6        697.59        706.84       144.98 o                         
 -19   6   6          1.95         74.06        38.11 o                         
 -18   6   6        436.97        523.93        78.96 o                         
 -17   6   6          0.01         28.42        45.80 o                         
 -16   6   6        268.34        304.72        69.82 o                         
 -15   6   6         97.28         52.77        40.53 o                         
 -14   6   6        650.26        667.43        88.62 o                         
 -13   6   6        559.93        485.19        70.52 o                         
 -12   6   6        754.64        725.52        82.82 o                         
 -11   6   6        355.10        333.79        56.96 o                         
 -10   6   6       1255.82       1236.13        99.22 o                         
  -9   6   6         24.80         67.75        37.88 o                         
  -8   6   6       9556.57       9773.09       255.42 o                         
  -7   6   6        170.21        166.61        30.40 o                         
  -6   6   6       9480.28       9609.08       214.29 o                         
  -5   6   6         60.18         76.40        23.09 o                         
  -4   6   6        735.60        756.49       113.86 o                         
  -3   6   6        293.30        386.25        34.61 o                         
  -2   6   6       1594.27       1307.01        69.48 o                         
  -1   6   6        110.83         54.00        15.70 o                         
   0   6   6       2699.36       2377.43        91.53 o                         
   1   6   6        381.50        514.54        43.54 o                         
   2   6   6       3268.49       3468.17        95.22 o                         
   3   6   6         52.61        124.75        17.31 o                         
   4   6   6       6091.39       6369.98       200.34 o                         
   5   6   6        541.66        574.58        38.06 o                         
   6   6   6       1941.35       2074.02        76.73 o                         
   7   6   6         87.66         65.55        16.32 o                         
   8   6   6         41.13         32.82        12.64 o                         
   9   6   6        648.47        668.07        60.41 o                         
  10   6   6         69.72         51.11        18.21 o                         
  11   6   6         99.26        129.22        27.24 o                         
  12   6   6        742.66        695.91        68.83 o                         
  13   6   6         52.16         59.94        22.44 o                         
  14   6   6       1037.32        997.77        88.31 o                         
  15   6   6          3.05         -0.78        20.81 o                         
  16   6   6        901.70        959.51       157.51 o                         
 -18   7   6         56.86         53.52        34.19 o                         
 -17   7   6        124.38         67.61        60.35 o                         
 -16   7   6          0.11         -2.25        59.71 o                         
 -15   7   6         19.87         -5.83        56.13 o                         
 -14   7   6         62.24         64.00        34.98 o                         
 -13   7   6          8.32         39.93        16.17 o                         
 -12   7   6        311.44        381.18        97.62 o                         
 -11   7   6        142.84        198.58        41.46 o                         
 -10   7   6        524.30        624.60        69.99 o                         
  -9   7   6         11.45         20.09        23.02 o                         
  -8   7   6          4.31         -4.28        16.58 o                         
  -7   7   6          0.69        -18.68        13.49 o                         
  -6   7   6        335.10        390.79        36.59 o                         
  -5   7   6          0.18         29.69        37.88 o                         
  -4   7   6       1444.68       1533.61        74.79 o                         
  -3   7   6        305.25        331.72        25.00 o                         
  -2   7   6         83.58         68.01        17.50 o                         
  -1   7   6          1.24         -0.83        12.30 o                         
   0   7   6        602.01        614.63        50.74 o                         
   1   7   6        173.34        216.81        32.16 o                         
   2   7   6         35.60         30.69        12.15 o                         
   3   7   6         85.66        117.05        16.76 o                         
   4   7   6         59.22         62.19        14.14 o                         
   5   7   6        236.53        235.56        30.80 o                         
   6   7   6         46.79         63.72        19.17 o                         
   7   7   6         90.56        108.52        29.90 o                         
   8   7   6        298.06        260.82        44.89 o                         
   9   7   6         32.07         41.42        18.49 o                         
  10   7   6         24.58         41.86        20.45 o                         
  11   7   6         63.28         75.27        22.12 o                         
  12   7   6         27.30          9.32        27.40 o                         
  13   7   6         51.93         85.83        31.51 o                         
  14   7   6         29.76         23.09        17.42 o                         
  15   7   6          7.77          7.27        34.25 o                         
 -18   8   6         97.45        253.10        75.85 o                         
 -17   8   6        103.70        203.56       100.70 o                         
 -16   8   6        590.44        469.21       139.45 o                         
 -15   8   6         10.95       -133.96        89.30 o                         
 -14   8   6       1508.13       1237.59       214.76 o                         
 -13   8   6         30.05         20.39        38.65 o                         
 -12   8   6         49.08          2.98        47.57 o                         
 -11   8   6          0.41        121.72        70.72 o                         
 -10   8   6       1182.03       1023.74       166.80 o                         
  -9   8   6         64.06        100.63        44.68 o                         
  -8   8   6       3519.81       3400.27       286.53 o                         
  -7   8   6          2.09        -22.98        22.52 o                         
  -6   8   6        628.78        568.43        72.56 o                         
  -5   8   6        807.40        750.29        57.17 o                         
  -4   8   6       2578.56       2281.17       137.75 o                         
  -3   8   6        421.27        431.11        58.92 o                         
  -2   8   6       2762.37       2831.19       117.66 o                         
  -1   8   6         51.66         35.72        18.17 o                         
   0   8   6         70.06         58.52        19.68 o                         
   1   8   6        245.99        250.33        34.36 o                         
   2   8   6         70.23         82.40        31.76 o                         
   3   8   6       3191.79       2850.74       125.08 o                         
   4   8   6       5010.40       5037.69       171.77 o                         
   5   8   6         80.07         76.85        35.15 o                         
   6   8   6       2772.50       3120.63       189.69 o                         
   7   8   6       1106.84        951.27       109.07 o                         
   8   8   6        783.62        663.34       181.58 o                         
   9   8   6         30.06         27.33        36.75 o                         
  10   8   6       1788.41       1882.52       126.29 o                         
  11   8   6          7.47         41.19        26.95 o                         
  12   8   6        623.13        518.31        81.19 o                         
  13   8   6         40.44         62.11        39.25 o                         
  14   8   6        310.03        286.49        85.80 o                         
 -16   9   6          6.15        -65.26        65.98 o                         
 -15   9   6         35.29         44.29        71.36 o                         
 -14   9   6         78.45        -86.21        80.01 o                         
 -13   9   6         27.39         32.82        35.53 o                         
 -12   9   6         29.85         68.14        43.15 o                         
 -11   9   6         12.59          4.67        35.43 o                         
 -10   9   6        341.37        587.76       136.25 o                         
  -9   9   6          5.37        -20.32        46.23 o                         
  -8   9   6        148.67         90.87        58.81 o                         
  -7   9   6          0.61         23.80        20.18 o                         
  -6   9   6        172.69        206.94        49.63 o                         
  -5   9   6         42.76         -9.20        20.76 o                         
  -4   9   6        110.93        132.38        68.18 o                         
  -3   9   6          2.97          3.23        18.81 o                         
  -2   9   6        144.46        171.36        32.60 o                         
  -1   9   6        544.79        558.58        56.23 o                         
   0   9   6          2.70         32.04        19.52 o                         
   1   9   6        295.57        309.06        52.16 o                         
   2   9   6        218.11        220.29        37.13 o                         
   3   9   6        220.01        233.77        39.11 o                         
   4   9   6         77.42         37.59        28.57 o                         
   5   9   6         25.50         56.41        34.28 o                         
   6   9   6          1.77        -13.85        26.59 o                         
   7   9   6         32.42          2.87        29.12 o                         
   8   9   6         53.88         96.58        42.40 o                         
   9   9   6          7.30         17.32        37.36 o                         
  10   9   6         25.32         33.10        60.00 o                         
  11   9   6         12.17        -18.97        19.19 o                         
  12   9   6        209.42        280.38        54.36 o                         
  13   9   6         17.05         36.87        22.08 o                         
  14   9   6         34.18         -0.61        16.53 o                         
 -15  10   6         53.91        102.39        65.45 o                         
 -14  10   6        576.81        337.98       113.75 o                         
 -13  10   6        183.48        208.58        73.80 o                         
 -12  10   6        628.68        701.50       137.99 o                         
 -11  10   6        103.08         78.79        33.50 o                         
 -10  10   6         29.98          1.89        33.51 o                         
  -9  10   6        253.05        215.94        82.21 o                         
  -8  10   6        463.94        464.24        78.79 o                         
  -7  10   6        405.51        400.70        85.13 o                         
  -6  10   6       3579.16       3583.27       204.23 o                         
  -5  10   6        778.50        715.78        95.96 o                         
  -4  10   6       1669.60       1840.88       157.84 o                         
  -3  10   6        866.02        849.92        94.57 o                         
  -2  10   6        779.10        956.98        97.13 o                         
  -1  10   6        153.38        137.31        39.37 o                         
   0  10   6       2141.41       2081.36       113.76 o                         
   1  10   6        310.03        312.85        46.28 o                         
   2  10   6       1854.94       1930.03       143.01 o                         
   3  10   6         45.00         42.52        25.31 o                         
   4  10   6        301.35        347.88        64.16 o                         
   5  10   6         84.96         52.70        30.77 o                         
   6  10   6        223.07        220.49       114.99 o                         
   7  10   6          8.25        -64.97        74.94 o                         
   8  10   6        661.01        799.64       111.81 o                         
   9  10   6        188.82        189.99        57.53 o                         
  10  10   6        320.14        331.37        73.50 o                         
  11  10   6         17.91         87.48        52.22 o                         
 -13  11   6        131.18         37.84        48.17 o                         
 -12  11   6         80.35         65.17        35.53 o                         
 -11  11   6         18.20         -2.92        33.56 o                         
 -10  11   6          5.70         33.49        29.34 o                         
  -9  11   6         37.70         97.07        44.01 o                         
  -8  11   6         26.47        -30.80        31.45 o                         
  -7  11   6        397.32        458.20        79.63 o                         
  -6  11   6          0.03         28.55        31.36 o                         
  -5  11   6        302.08        300.48        60.79 o                         
  -4  11   6          6.54         26.70        27.65 o                         
  -3  11   6          1.27        -11.26        26.16 o                         
  -2  11   6          0.58        -23.98        15.99 o                         
  -1  11   6        304.14        260.63        92.60 o                         
   0  11   6        134.06        240.39        61.31 o                         
   1  11   6        443.65        345.83        86.46 o                         
   2  11   6        119.62        152.87        45.83 o                         
   3  11   6        224.72        238.68        56.93 o                         
   4  11   6         30.51         16.94        21.82 o                         
   5  11   6         25.34         28.58        27.21 o                         
   6  11   6          0.44        -12.73        23.49 o                         
   7  11   6        438.94        591.24        95.05 o                         
   8  11   6          3.33        -14.93        30.73 o                         
   9  11   6         48.17         71.65        59.12 o                         
  10  11   6          0.06        -79.39        58.93 o                         
 -11  12   6        305.59        266.41        71.34 o                         
 -10  12   6        326.20        320.93        76.07 o                         
  -9  12   6          3.35         10.39        38.22 o                         
  -8  12   6        509.90        565.55        94.60 o                         
  -7  12   6         56.80        111.62        31.54 o                         
  -6  12   6        406.72        350.71        71.65 o                         
  -5  12   6          0.63        -17.00        26.24 o                         
  -4  12   6        334.59        288.04        63.84 o                         
  -3  12   6         28.51         85.48        64.57 o                         
  -2  12   6        577.35        705.96       147.69 o                         
  -1  12   6          1.46        141.99        64.37 o                         
   0  12   6        699.28        749.56       152.53 o                         
   1  12   6         25.55         18.49        31.30 o                         
   2  12   6        519.86        489.60        80.37 o                         
   3  12   6         23.74          9.36        19.96 o                         
   4  12   6        607.97        680.14        96.00 o                         
   5  12   6         22.27         13.79        22.14 o                         
   6  12   6        316.99        303.59        94.16 o                         
   7  12   6          0.10         20.65        28.36 o                         
   8  12   6        208.46        282.93        93.67 o                         
  -8  13   6          2.34         23.04        31.06 o                         
  -5  13   6        131.10        186.96        84.04 o                         
  -4  13   6         62.29          8.64        33.89 o                         
  -3  13   6         92.71        189.21        88.46 o                         
  -2  13   6         10.51         19.96        38.07 o                         
  -1  13   6         12.06         16.41        34.85 o                         
 -20   1   7       1811.08       2219.99       211.29 o                         
 -19   1   7         62.51         30.00        54.65 o                         
 -18   1   7        438.64        587.51        82.52 o                         
 -17   1   7         87.77        118.28        54.12 o                         
 -16   1   7         31.47         59.73        32.01 o                         
 -15   1   7         12.15          8.01        26.16 o                         
 -14   1   7        540.61        533.48        92.13 o                         
 -13   1   7          0.37         -4.97        40.23 o                         
 -12   1   7       3067.26       2854.23       109.75 o                         
 -11   1   7       1540.04       1577.22        82.08 o                         
 -10   1   7       9669.91       8943.08       185.02 o                         
  -9   1   7       1891.26       1836.08        88.36 o                         
  -8   1   7       8517.46       8155.45       145.34 o                         
  -7   1   7       2547.17       2871.11        87.19 o                         
  -6   1   7       1099.81        972.07        41.06 o                         
  -5   1   7       7980.51       8532.33       169.78 o                         
  -4   1   7       2158.51       1928.76        57.96 o                         
  -3   1   7        278.71        274.59        18.46 o                         
  -2   1   7      11558.80      11414.46       110.88 o                         
  -1   1   7         34.93         26.04         5.07 o                         
   0   1   7       8765.25       8644.47        87.06 o                         
   1   1   7       1649.43       1580.81        35.22 o                         
   2   1   7       4365.47       4284.69        84.87 o                         
   3   1   7       3632.79       3825.83        63.05 o                         
   4   1   7       6032.38       5912.33       101.78 o                         
   5   1   7        904.40        966.15        48.97 o                         
   6   1   7       5278.25       4821.30       118.00 o                         
   7   1   7       1349.97       1505.89        66.10 o                         
   8   1   7       1351.41       1232.05        61.59 o                         
   9   1   7         36.12         42.68        13.32 o                         
  10   1   7        303.49        291.97        31.97 o                         
  11   1   7          6.31         28.64        13.28 o                         
  12   1   7        604.73        659.37        61.15 o                         
  13   1   7         17.99        -24.61        27.44 o                         
  14   1   7       1340.42       1295.85       119.46 o                         
  15   1   7        427.18        530.41        82.26 o                         
  16   1   7       1109.96       1036.32       115.37 o                         
  17   1   7          6.22         37.54        23.75 o                         
 -20   2   7         10.50         14.90        26.64 o                         
 -19   2   7        124.50        152.01        73.18 o                         
 -18   2   7          3.11         -0.45        33.50 o                         
 -17   2   7         73.58         90.11        36.28 o                         
 -16   2   7         37.41         42.16        46.88 o                         
 -15   2   7         15.87         15.62        27.63 o                         
 -14   2   7        253.99        186.00        76.55 o                         
 -13   2   7        358.73        367.75        71.39 o                         
 -12   2   7         50.92         87.85        42.55 o                         
 -11   2   7       1279.67       1212.59        60.10 o                         
 -10   2   7          7.81         -0.53        14.41 o                         
  -9   2   7         91.77         90.35        26.43 o                         
  -8   2   7       1674.75       1838.46        81.75 o                         
  -7   2   7       1939.14       2021.48       124.48 o                         
  -6   2   7        388.93        519.02        60.57 o                         
  -5   2   7        444.61        627.64        66.46 o                         
  -4   2   7       1455.08       1538.96        71.67 o                         
  -3   2   7        232.33        279.75        18.51 o                         
  -2   2   7       2751.28       3065.87        57.81 o                         
  -1   2   7         64.63         66.49         7.26 o                         
   0   2   7        693.55        670.07        29.47 o                         
   1   2   7        242.42        261.58        17.73 o                         
   2   2   7       6681.83       7014.70       103.22 o                         
   3   2   7         15.95         31.58         8.69 o                         
   4   2   7          3.68         21.10         5.97 o                         
   5   2   7         64.89         56.61        10.18 o                         
   6   2   7       1210.48       1123.20        53.22 o                         
   7   2   7         70.59         73.69        24.78 o                         
   8   2   7        120.87        166.74        27.69 o                         
   9   2   7         15.23         11.69        12.55 o                         
  10   2   7          1.38         11.21        12.52 o                         
  11   2   7        145.56        178.01        58.39 o                         
  12   2   7         45.27         81.94        22.51 o                         
  13   2   7          3.88          9.24        19.35 o                         
  14   2   7         72.01         51.53        40.38 o                         
  15   2   7        135.81        108.42        34.60 o                         
  16   2   7         22.04         83.86        40.66 o                         
  17   2   7          3.47        -35.27        32.80 o                         
 -20   3   7        170.21        169.77        52.93 o                         
 -19   3   7          0.72          1.53        32.03 o                         
 -18   3   7       1750.68       1983.08       183.42 o                         
 -17   3   7         67.91        104.45        51.35 o                         
 -16   3   7       1510.55       1728.63       161.91 o                         
 -15   3   7         45.79         19.65        25.16 o                         
 -14   3   7        296.91        165.47        48.59 o                         
 -13   3   7        590.77        872.39       159.28 o                         
 -12   3   7       2275.88       2042.15       266.19 o                         
 -11   3   7        124.97         94.05        28.38 o                         
 -10   3   7       2483.92       2126.38       210.09 o                         
  -9   3   7         63.04         -2.56        31.29 o                         
  -8   3   7       1958.09       1626.94       167.95 o                         
  -7   3   7        126.54        162.52        56.39 o                         
  -6   3   7       8233.27       8026.44       344.02 o                         
  -5   3   7       2000.11       1948.07       157.85 o                         
  -4   3   7       4705.03       4226.20       157.99 o                         
  -3   3   7         33.87         67.97        17.43 o                         
  -2   3   7        266.21        172.43        16.44 o                         
  -1   3   7       3816.64       3970.05       103.77 o                         
   0   3   7       6294.82       6024.10        96.13 o                         
   1   3   7          6.83         13.95         6.59 o                         
   2   3   7       7907.01       7639.06       150.82 o                         
   3   3   7          3.40         17.19        10.02 o                         
   4   3   7       3704.55       3609.61        74.38 o                         
   5   3   7         23.14         45.49        10.67 o                         
   6   3   7       4540.43       4237.90       102.88 o                         
   7   3   7        558.54        591.32        45.32 o                         
   8   3   7       2125.84       2137.89       123.82 o                         
   9   3   7         19.66         25.11        21.21 o                         
  10   3   7        476.53        550.26        68.41 o                         
  11   3   7         95.86        136.86        44.60 o                         
  12   3   7        828.14        829.19       111.01 o                         
  13   3   7         34.26         30.41        23.76 o                         
  14   3   7       1211.49       1395.18       127.69 o                         
  15   3   7         19.40         32.23        22.79 o                         
  16   3   7        926.10        953.68       112.24 o                         
 -20   4   7          1.76         -7.67        29.36 o                         
 -19   4   7          0.27        -21.54        29.63 o                         
 -18   4   7        128.71        143.58        50.51 o                         
 -17   4   7         57.61         48.32        32.99 o                         
 -16   4   7         12.95        -24.02        31.72 o                         
 -15   4   7        243.46        144.34        64.41 o                         
 -14   4   7        122.14         62.93        45.23 o                         
 -13   4   7         35.21         -6.64        20.80 o                         
 -12   4   7        114.84        123.63        24.37 o                         
 -11   4   7         52.23         93.96        53.82 o                         
 -10   4   7        148.00        137.76        59.18 o                         
  -9   4   7         25.34         68.98        52.52 o                         
  -8   4   7        353.25        325.36        77.69 o                         
  -7   4   7        210.19        283.33        75.08 o                         
  -6   4   7         31.52        -26.79        24.14 o                         
  -5   4   7        789.92        761.92       106.27 o                         
  -4   4   7          1.18         22.98        27.90 o                         
  -3   4   7        661.27        752.19        53.39 o                         
  -2   4   7         39.44         48.90         7.21 o                         
  -1   4   7        188.96        185.07        14.98 o                         
   0   4   7         20.60         11.24         9.36 o                         
   1   4   7        251.39        246.79        14.02 o                         
   2   4   7         88.11         77.11        10.36 o                         
   3   4   7         21.89          7.64         5.70 o                         
   4   4   7          0.36         -3.03         5.04 o                         
   5   4   7         67.21         78.54        12.27 o                         
   6   4   7          8.00          8.90         7.99 o                         
   7   4   7        427.01        415.11        44.54 o                         
   8   4   7        129.35        159.80        28.69 o                         
   9   4   7        115.57         37.85        19.68 o                         
  10   4   7        204.72        251.49        47.82 o                         
  11   4   7        177.26        211.48        45.58 o                         
  12   4   7        200.68        228.50        49.06 o                         
  13   4   7        115.46        162.65        47.84 o                         
  14   4   7         92.17         31.97        45.00 o                         
  15   4   7         51.69         40.71        24.23 o                         
  16   4   7         52.43         34.21        60.65 o                         
 -20   5   7        928.06        944.74       132.42 o                         
 -19   5   7        166.61         82.05        87.15 o                         
 -18   5   7        858.88        809.33       116.89 o                         
 -17   5   7          0.02         51.73        38.96 o                         
 -16   5   7        306.79        381.35        72.18 o                         
 -15   5   7       1257.05       1336.71       132.25 o                         
 -14   5   7        997.17        935.20       107.53 o                         
 -13   5   7          8.43         69.88        45.09 o                         
 -12   5   7       1562.99       1532.02       124.80 o                         
 -11   5   7       1724.48       1740.60       157.46 o                         
 -10   5   7       2694.97       2741.04       150.57 o                         
  -9   5   7        267.42        283.36        44.85 o                         
  -8   5   7       4104.79       4121.79       165.48 o                         
  -7   5   7        457.86        552.89       100.12 o                         
  -6   5   7       4083.90       3697.75       248.14 o                         
  -5   5   7        251.19        278.19        67.20 o                         
  -4   5   7       2857.38       2530.74       192.25 o                         
  -3   5   7        870.88        796.79        38.15 o                         
  -2   5   7       2004.21       1716.32        96.25 o                         
  -1   5   7        783.40        829.69        34.66 o                         
   0   5   7       2395.80       2271.86        61.05 o                         
   1   5   7         25.56         27.69         7.59 o                         
   2   5   7       3833.19       3802.80        86.57 o                         
   3   5   7         14.56         29.77         9.89 o                         
   4   5   7       4615.76       4436.90       150.68 o                         
   5   5   7        840.43        876.79        37.15 o                         
   6   5   7        997.63       1069.04        55.82 o                         
   7   5   7          5.37         -3.16        10.72 o                         
   8   5   7       1214.98       1223.00        78.86 o                         
   9   5   7        101.61         75.48        21.84 o                         
  10   5   7       4072.49       3946.35       154.77 o                         
  11   5   7        204.67        276.63        43.10 o                         
  12   5   7       1047.18       1121.22        87.71 o                         
  13   5   7         81.89         73.07        40.57 o                         
  14   5   7         50.98         51.39        28.79 o                         
  15   5   7        130.00        116.26        44.68 o                         
  16   5   7         56.07         29.28        30.10 o                         
 -20   6   7          0.71         37.42        60.25 o                         
 -19   6   7         62.87         55.85        68.86 o                         
 -18   6   7         33.88         18.99        22.59 o                         
 -17   6   7         10.22        -18.73        29.83 o                         
 -16   6   7        137.38        149.98        71.57 o                         
 -15   6   7        168.45        212.94        54.43 o                         
 -14   6   7          3.51          7.18        51.56 o                         
 -13   6   7         19.99         38.16        30.08 o                         
 -12   6   7        304.90        340.23        78.72 o                         
 -11   6   7        205.42        192.03        41.71 o                         
 -10   6   7        257.30        257.63        45.78 o                         
  -9   6   7        160.14        194.42        55.13 o                         
  -8   6   7        240.47        211.37        37.12 o                         
  -7   6   7          1.44          5.69         9.61 o                         
  -6   6   7        110.18         94.91        43.37 o                         
  -5   6   7        118.48        186.33        24.59 o                         
  -4   6   7        274.12        210.11        61.68 o                         
  -3   6   7        251.95        292.07        33.51 o                         
  -2   6   7       1413.11       1533.20        75.08 o                         
  -1   6   7        134.51        147.22        37.40 o                         
   0   6   7          2.57         15.49        10.37 o                         
   1   6   7        897.15        970.21        58.73 o                         
   2   6   7        464.55        539.45        44.35 o                         
   3   6   7        386.60        370.28        29.77 o                         
   4   6   7          3.01          6.04         8.29 o                         
   5   6   7        472.48        508.54        39.89 o                         
   6   6   7         27.94         32.55        22.66 o                         
   7   6   7        230.11        277.74        33.69 o                         
   8   6   7        303.28        307.67        43.30 o                         
   9   6   7        178.74        130.93        28.53 o                         
  10   6   7        269.70        250.14        38.21 o                         
  11   6   7          8.93         21.91        21.31 o                         
  12   6   7          2.80         11.51        18.68 o                         
  13   6   7         31.90         16.61        20.37 o                         
  14   6   7         40.85         33.57        22.96 o                         
  15   6   7          0.11        -17.01        14.28 o                         
  16   6   7         94.66        122.49        56.45 o                         
 -18   7   7        408.14        284.21       121.90 o                         
 -17   7   7         16.39         13.84        65.01 o                         
 -16   7   7       1695.41       2049.16       291.58 o                         
 -15   7   7          9.49         11.90        33.79 o                         
 -14   7   7        370.95        380.72        66.98 o                         
 -13   7   7         33.15         28.37        23.04 o                         
 -12   7   7        322.43        395.43        85.45 o                         
 -11   7   7        643.29        641.23        75.45 o                         
 -10   7   7       1152.52       1215.10        96.47 o                         
  -9   7   7         85.63         73.01        39.89 o                         
  -8   7   7       2512.16       2347.60       118.60 o                         
  -7   7   7       1487.81       1340.72        77.32 o                         
  -6   7   7       4618.57       4174.71       118.80 o                         
  -5   7   7          2.56         -0.09        21.89 o                         
  -4   7   7       1969.44       2003.89       125.44 o                         
  -3   7   7         17.18         22.80        12.34 o                         
  -2   7   7        280.16        258.26        33.29 o                         
  -1   7   7        194.52        215.64        31.63 o                         
   0   7   7       1403.42       1379.61        86.70 o                         
   1   7   7        654.81        610.91        64.85 o                         
   2   7   7       1746.67       1662.30        86.67 o                         
   3   7   7       1384.38       1287.00        54.71 o                         
   4   7   7        228.37        226.39        25.90 o                         
   5   7   7          5.61        -13.65        10.37 o                         
   6   7   7       2110.03       2330.86       129.79 o                         
   7   7   7        915.18        950.38        64.96 o                         
   8   7   7       4330.59       4640.69       150.45 o                         
   9   7   7        424.81        410.26        45.68 o                         
  10   7   7       1217.74       1310.73       118.54 o                         
  11   7   7          0.83         29.89        27.94 o                         
  12   7   7        692.26        688.13        88.71 o                         
  13   7   7        105.90        143.14        42.23 o                         
  14   7   7        305.12        254.55       137.08 o                         
 -17   8   7         12.44         28.94        69.69 o                         
 -16   8   7         98.99        -30.54        69.87 o                         
 -15   8   7         99.48        252.62       113.24 o                         
 -14   8   7          0.47        -97.69        75.46 o                         
 -13   8   7         49.73        -44.25        78.39 o                         
 -12   8   7        259.55        375.28       112.26 o                         
 -11   8   7        866.65        774.57       156.90 o                         
 -10   8   7         56.09         55.38        48.29 o                         
  -9   8   7        100.18        188.58        86.39 o                         
  -8   8   7         19.65         -1.08        35.39 o                         
  -7   8   7        373.14        410.40       105.71 o                         
  -6   8   7        185.49        230.84        47.55 o                         
  -5   8   7       1161.19       1106.82        98.73 o                         
  -4   8   7        188.31        194.28        65.78 o                         
  -3   8   7        439.11        445.30        58.73 o                         
  -2   8   7        144.47        124.74        25.70 o                         
  -1   8   7        107.16        167.19        29.19 o                         
   0   8   7       1529.41       1617.83        88.83 o                         
   1   8   7        245.05        256.10        36.86 o                         
   2   8   7          5.79          9.99        21.46 o                         
   3   8   7        127.85        133.06        37.13 o                         
   4   8   7       2059.96       2266.96       161.95 o                         
   5   8   7         12.02         12.84        35.86 o                         
   6   8   7        835.86        854.46       100.27 o                         
   7   8   7         10.57         -4.12        72.46 o                         
   8   8   7         10.92         18.34        70.55 o                         
   9   8   7          1.06        -17.46        21.69 o                         
  10   8   7        134.84        102.12        30.70 o                         
  11   8   7        277.64        313.43        54.39 o                         
  12   8   7        268.28        138.98        62.61 o                         
  13   8   7        128.06         16.44        43.32 o                         
  14   8   7        101.51         77.28        57.85 o                         
 -16   9   7        340.10        347.31       124.83 o                         
 -15   9   7          4.11        -10.58        49.64 o                         
 -14   9   7       1067.27       1172.64       215.20 o                         
 -13   9   7          5.81       -118.96        79.30 o                         
 -12   9   7        737.01        715.83       157.91 o                         
 -11   9   7        109.78        120.33        90.99 o                         
 -10   9   7       1633.50       1556.06       216.89 o                         
  -9   9   7         21.13         38.25        45.76 o                         
  -8   9   7       1665.24       1781.58       142.41 o                         
  -7   9   7        278.19        407.05        64.97 o                         
  -6   9   7       1080.59        992.12       101.91 o                         
  -5   9   7          7.48         14.30        43.49 o                         
  -4   9   7       1512.72       1631.58       163.10 o                         
  -3   9   7       1238.55       1119.76        99.61 o                         
  -2   9   7        681.95        694.77        62.76 o                         
  -1   9   7         55.09         45.88        21.44 o                         
   0   9   7        292.87        339.69        42.98 o                         
   1   9   7         47.65         22.71        15.66 o                         
   2   9   7       1674.87       1964.83       142.45 o                         
   3   9   7        100.96        140.78        43.08 o                         
   4   9   7       3992.38       4626.03       230.64 o                         
   5   9   7        283.81        301.13        62.80 o                         
   6   9   7       1834.74       2339.51       173.74 o                         
   7   9   7        294.91        290.48        61.10 o                         
   8   9   7        519.07        743.25       104.21 o                         
   9   9   7          9.16         79.12       122.21 o                         
  10   9   7        176.02        254.37        68.54 o                         
  11   9   7          0.04          2.50        22.53 o                         
  12   9   7         14.25          1.63        24.18 o                         
  13   9   7         29.93        -13.28        25.89 o                         
 -15  10   7         16.01          8.13        33.86 o                         
 -14  10   7          0.48        -51.73        99.08 o                         
 -13  10   7         17.55         13.62        37.25 o                         
 -12  10   7        103.64         91.67        34.69 o                         
 -11  10   7         11.77        -29.29        85.80 o                         
 -10  10   7          1.96         47.87        57.21 o                         
  -9  10   7          6.21        -10.09        18.00 o                         
  -8  10   7        786.26        719.83        98.68 o                         
  -7  10   7        318.30        323.57        65.55 o                         
  -6  10   7        122.58        111.84        38.81 o                         
  -5  10   7          0.85         -3.70        37.35 o                         
  -4  10   7         26.92         11.29        47.34 o                         
  -3  10   7        669.19        750.38        87.20 o                         
  -2  10   7         51.41         63.85        25.63 o                         
  -1  10   7          9.84         25.75        25.95 o                         
   0  10   7        288.23        303.46        55.52 o                         
   1  10   7          3.47        -34.71        28.52 o                         
   2  10   7         28.91         63.48        41.62 o                         
   3  10   7         60.81         60.88        29.83 o                         
   4  10   7         93.34         75.25        70.66 o                         
   5  10   7          0.20          9.16        75.95 o                         
   6  10   7          6.39         16.94        35.25 o                         
   7  10   7         55.39         61.30        31.95 o                         
   8  10   7        185.32         74.87        71.05 o                         
   9  10   7         41.80          2.74        26.76 o                         
  10  10   7          0.07        -53.67        51.67 o                         
 -13  11   7         52.64         67.66        45.76 o                         
 -12  11   7       1195.67       1253.44       164.42 o                         
 -11  11   7        214.89        182.46        59.39 o                         
 -10  11   7        135.71        138.85        50.41 o                         
  -9  11   7         38.64         70.65        27.16 o                         
  -8  11   7        227.29        254.46        62.70 o                         
  -7  11   7         12.11        -27.98        32.47 o                         
  -6  11   7       1295.12       1129.55       121.35 o                         
  -5  11   7        250.03        350.05        65.99 o                         
  -4  11   7        844.98        855.03       101.28 o                         
  -3  11   7         28.04        139.65        81.00 o                         
  -2  11   7        455.43        636.11       134.12 o                         
  -1  11   7        354.46        276.84        85.53 o                         
   0  11   7        302.85        380.03        89.27 o                         
   1  11   7         92.43         66.66        25.60 o                         
   2  11   7        574.60        674.61       101.38 o                         
   3  11   7         22.35         -4.18        22.74 o                         
   4  11   7       1174.15       1172.03       168.52 o                         
   5  11   7        295.66        306.62        68.46 o                         
   6  11   7        806.39        951.35       119.04 o                         
   7  11   7        624.70        808.60       160.49 o                         
   8  11   7         62.77        262.05       102.43 o                         
   9  11   7          0.45        115.26        67.95 o                         
 -11  12   7         66.76        118.20        72.45 o                         
 -10  12   7         11.12         66.18        39.14 o                         
  -9  12   7        600.71        567.57       126.91 o                         
  -8  12   7        212.13        251.92        65.32 o                         
  -7  12   7         10.55         49.84        28.05 o                         
  -6  12   7        111.97         67.90        37.77 o                         
  -5  12   7        104.96        129.66        71.43 o                         
  -4  12   7          9.88         25.97        45.02 o                         
  -3  12   7         63.63        -21.83        35.25 o                         
  -2  12   7        300.26        145.83        76.55 o                         
  -1  12   7          0.13        -21.89        40.22 o                         
   0  12   7        251.45        290.60        87.92 o                         
   1  12   7         23.88         66.08        78.36 o                         
   2  12   7          6.37        -15.54        35.85 o                         
   3  12   7         27.21         62.07        31.50 o                         
   4  12   7         91.08         84.02        72.06 o                         
   5  12   7          4.33        -18.42        30.07 o                         
   6  12   7         26.01         26.87        36.83 o                         
   7  12   7        173.06        314.13        97.88 o                         
 -20   0   8        987.35       1146.73       209.91 o                         
 -19   0   8        344.18        495.39       118.73 o                         
 -18   0   8       1988.34       2338.23       295.63 o                         
 -17   0   8         21.19        -51.98        74.70 o                         
 -16   0   8       1135.31       1090.63       196.57 o                         
 -15   0   8       1189.34       1361.34       214.17 o                         
 -14   0   8          6.68         15.69        52.79 o                         
 -13   0   8         17.19          2.03        48.27 o                         
 -12   0   8       4005.07       3887.99       318.84 o                         
 -11   0   8        692.10        591.98       121.53 o                         
 -10   0   8      11422.94      12491.44       533.11 o                         
  -9   0   8          0.49          5.04         8.61 o                         
  -8   0   8        993.70       1042.91        88.69 o                         
  -7   0   8        452.78        452.49        47.52 o                         
  -6   0   8       5643.22       5522.07       169.22 o                         
  -5   0   8       4493.86       5446.69       166.06 o                         
  -4   0   8       5572.72       5384.70       131.29 o                         
  -3   0   8       7328.52       8018.78       154.77 o                         
  -2   0   8        382.95        349.17        25.35 o                         
  -1   0   8          9.77          8.50         7.72 o                         
   0   0   8       5146.55       5362.17       144.14 o                         
   1   0   8      11755.57      12999.52       192.43 o                         
   2   0   8         71.09        115.53        15.69 o                         
   3   0   8       6117.75       6751.43       136.37 o                         
   4   0   8         11.27         36.77        23.61 o                         
   5   0   8        141.74        118.63        17.64 o                         
   6   0   8      14220.79      14437.73       311.00 o                         
   7   0   8        608.91        639.71        63.94 o                         
   8   0   8      12132.54      12321.76       301.66 o                         
   9   0   8       2667.01       2736.33       181.19 o                         
  10   0   8        163.26        202.98        39.22 o                         
  11   0   8       1775.72       1782.31       118.69 o                         
  12   0   8        153.58        146.92        54.63 o                         
  13   0   8         52.80         10.53        23.90 o                         
  14   0   8       2690.59       2681.73       249.30 o                         
  15   0   8        644.81        801.15       140.40 o                         
  16   0   8        671.05        899.49       157.60 o                         
 -21   1   8         48.26         88.36        81.78 o                         
 -20   1   8          0.16        -38.66        30.95 o                         
 -19   1   8         38.99         22.17        30.56 o                         
 -18   1   8         50.58         75.59        39.73 o                         
 -17   1   8         23.94        -35.07        82.32 o                         
 -16   1   8        252.06        191.89        63.06 o                         
 -15   1   8        872.51        926.09       123.29 o                         
 -14   1   8          0.70         68.05        51.35 o                         
 -13   1   8        997.95       1016.05       119.61 o                         
 -12   1   8       3577.74       3512.31       129.65 o                         
 -11   1   8        100.76        172.54        44.92 o                         
 -10   1   8        493.20        501.44        43.45 o                         
  -9   1   8          0.56         15.02        20.01 o                         
  -8   1   8       4200.90       4424.00       134.08 o                         
  -7   1   8        485.56        587.19        38.33 o                         
  -6   1   8       1442.80       1387.39        59.47 o                         
  -5   1   8         43.26         45.00        11.83 o                         
  -4   1   8        144.08        149.70        14.71 o                         
  -3   1   8         40.49         45.00        17.65 o                         
  -2   1   8       2704.23       2868.29        51.48 o                         
  -1   1   8       2322.54       2487.03        43.97 o                         
   0   1   8       1568.11       1852.74        37.53 o                         
   1   1   8       2782.29       3048.09        56.82 o                         
   2   1   8        395.00        441.72        20.99 o                         
   3   1   8        939.11       1031.78        32.19 o                         
   4   1   8        719.02        747.90        30.61 o                         
   5   1   8        745.17        800.49        36.53 o                         
   6   1   8        717.86        665.22        39.18 o                         
   7   1   8       2476.35       2701.14        92.73 o                         
   8   1   8        205.59        222.44        28.21 o                         
   9   1   8        214.31        206.07        29.95 o                         
  10   1   8       1844.37       1917.04        84.95 o                         
  11   1   8        501.97        489.93        43.58 o                         
  12   1   8         29.99         12.72        15.53 o                         
  13   1   8        570.27        576.83        79.24 o                         
  14   1   8       1125.70       1105.07       111.55 o                         
  15   1   8         17.22         26.09        47.04 o                         
  16   1   8        129.93         93.84        35.09 o                         
 -21   2   8        260.93        335.00       112.14 o                         
 -20   2   8        495.76        536.77        82.91 o                         
 -19   2   8        660.19        740.97       117.35 o                         
 -18   2   8       1149.08       1282.06       302.58 o                         
 -17   2   8         10.80          4.82        29.74 o                         
 -16   2   8        524.77        566.42        94.79 o                         
 -15   2   8        927.50        735.08       153.59 o                         
 -14   2   8        552.85        526.48       119.09 o                         
 -13   2   8        297.55        363.54        75.47 o                         
 -12   2   8       1878.43       1720.16       137.97 o                         
 -11   2   8        134.10        159.54        25.68 o                         
 -10   2   8       1710.09       1496.82        77.46 o                         
  -9   2   8          1.55          0.58        11.08 o                         
  -8   2   8       5797.84       6011.92       159.06 o                         
  -7   2   8        200.17        209.05        29.54 o                         
  -6   2   8      14693.53      14705.35       334.73 o                         
  -5   2   8         74.51         99.20        26.84 o                         
  -4   2   8      17273.38      17129.60       223.61 o                         
  -3   2   8          0.67          6.48         6.77 o                         
  -2   2   8       3231.24       2882.13        58.05 o                         
  -1   2   8        895.26        928.08        27.94 o                         
   0   2   8        579.93        402.58        27.58 o                         
   1   2   8          6.48         15.23        11.82 o                         
   2   2   8       6063.30       5847.11       106.05 o                         
   3   2   8        404.48        402.38        29.43 o                         
   4   2   8       5142.77       5032.81       130.64 o                         
   5   2   8        172.24        178.21        19.42 o                         
   6   2   8       3674.14       3397.98        99.91 o                         
   7   2   8        119.15        134.62        18.20 o                         
   8   2   8       1053.33       1008.89        68.11 o                         
   9   2   8          5.44        -14.28        16.01 o                         
  10   2   8        481.90        461.07        41.49 o                         
  11   2   8         85.50         74.81        23.59 o                         
  12   2   8       1527.05       1492.43       116.07 o                         
  13   2   8          0.81         75.73        35.96 o                         
  14   2   8        812.11        855.94       101.84 o                         
  15   2   8         41.08        120.26        44.48 o                         
  16   2   8        665.90        751.52        99.37 o                         
 -20   3   8         16.61         41.84        35.19 o                         
 -19   3   8          0.54        -13.74        29.17 o                         
 -18   3   8         38.41        125.86        41.86 o                         
 -17   3   8        229.11        227.76        92.96 o                         
 -16   3   8        288.75        309.94        72.20 o                         
 -15   3   8         45.56         57.65        30.29 o                         
 -14   3   8        102.32        139.13        72.51 o                         
 -13   3   8        141.87        176.87        85.67 o                         
 -12   3   8        198.06        179.39        28.29 o                         
 -11   3   8        924.87        883.32        66.50 o                         
 -10   3   8          0.30          3.78        12.57 o                         
  -9   3   8        373.61        438.37        93.18 o                         
  -8   3   8        604.26        538.00        95.78 o                         
  -7   3   8          2.66        -24.31        34.88 o                         
  -6   3   8         80.69         92.48        42.79 o                         
  -5   3   8       1943.55       1844.94       156.79 o                         
  -4   3   8        406.92        404.73        55.79 o                         
  -3   3   8         28.62         39.27        10.09 o                         
  -2   3   8        134.26        103.40        12.04 o                         
  -1   3   8       4332.23       4287.68       105.13 o                         
   0   3   8        706.31        702.99        33.77 o                         
   1   3   8        277.97        348.44        29.27 o                         
   2   3   8        370.98        373.17        28.40 o                         
   3   3   8          2.57          7.33         9.71 o                         
   4   3   8        147.39        118.70        19.10 o                         
   5   3   8          1.82         12.19        13.05 o                         
   6   3   8        785.20        797.65        49.75 o                         
   7   3   8         21.55         11.13        11.56 o                         
   8   3   8         87.48         67.71        16.71 o                         
   9   3   8         46.87         54.99        18.04 o                         
  10   3   8        327.96        288.00        73.68 o                         
  11   3   8          1.12         15.07        24.25 o                         
  12   3   8        208.73        165.46        40.97 o                         
  13   3   8          0.35         35.09        35.24 o                         
  14   3   8          2.59         19.98        29.67 o                         
  15   3   8         47.49         45.57        61.11 o                         
  16   3   8         28.77         89.87        56.35 o                         
 -20   4   8        316.65        352.93        83.47 o                         
 -19   4   8         16.78          7.96        39.21 o                         
 -18   4   8        895.73       1060.65       135.58 o                         
 -17   4   8        128.77        205.42        65.94 o                         
 -16   4   8       1003.60        883.88       117.39 o                         
 -15   4   8          0.00          2.68        40.97 o                         
 -14   4   8       1255.87       1509.02       138.03 o                         
 -13   4   8          1.66         -7.80        19.15 o                         
 -12   4   8       2947.64       2646.55       119.26 o                         
 -11   4   8        329.47        344.88        94.26 o                         
 -10   4   8       2826.11       3051.66       261.17 o                         
  -9   4   8        155.10        233.36        74.60 o                         
  -8   4   8       2011.79       2152.93       200.93 o                         
  -7   4   8          0.00        -11.36        30.16 o                         
  -6   4   8       2189.67       1886.33       172.38 o                         
  -5   4   8        115.28        210.22        56.93 o                         
  -4   4   8        117.24         20.18        29.12 o                         
  -3   4   8        112.79        131.67        24.57 o                         
  -2   4   8       2627.25       2292.33        53.18 o                         
  -1   4   8       1396.53       1462.31        42.07 o                         
   0   4   8       7396.60       6765.30       258.56 o                         
   1   4   8        312.84        278.27        20.20 o                         
   2   4   8       1935.21       1754.68        57.56 o                         
   3   4   8         62.75         50.90        14.55 o                         
   4   4   8       2383.51       2127.42        81.55 o                         
   5   4   8        141.08        173.77        22.59 o                         
   6   4   8       1811.06       1839.60        89.24 o                         
   7   4   8         64.77         87.20        28.03 o                         
   8   4   8       1042.88       1144.83        75.86 o                         
   9   4   8          0.16          9.81        17.33 o                         
  10   4   8       2603.81       2747.28       127.60 o                         
  11   4   8        107.39         82.73        26.83 o                         
  12   4   8       2173.72       2329.22       125.84 o                         
  13   4   8        143.67        169.68        47.23 o                         
  14   4   8        711.41        688.43        89.83 o                         
  15   4   8         24.39          6.36        28.68 o                         
  16   4   8        138.65        125.30        65.15 o                         
 -20   5   8          8.51        -69.67        68.20 o                         
 -19   5   8        349.47        350.81        88.80 o                         
 -18   5   8         36.97         63.17        57.50 o                         
 -17   5   8         29.40         20.57        55.81 o                         
 -16   5   8        177.59        227.06        60.95 o                         
 -15   5   8         88.09        150.83        48.81 o                         
 -14   5   8          9.58          4.91        30.48 o                         
 -13   5   8        175.46        158.56        65.89 o                         
 -12   5   8        300.58        342.76        59.88 o                         
 -11   5   8        151.28         95.87        26.58 o                         
 -10   5   8         46.21         30.13        46.04 o                         
  -9   5   8        915.54        657.81       120.53 o                         
  -8   5   8        606.92        557.85       110.63 o                         
  -7   5   8         57.80         91.96        50.93 o                         
  -6   5   8         64.65        155.19        58.12 o                         
  -5   5   8        582.50        566.79       100.21 o                         
  -4   5   8         33.83         33.41        22.97 o                         
  -3   5   8        107.88        117.07        11.10 o                         
  -2   5   8       1142.77       1156.63        44.76 o                         
  -1   5   8        172.65        193.48        18.14 o                         
   0   5   8          0.24         -0.66         6.47 o                         
   1   5   8        136.47        121.81        14.48 o                         
   2   5   8         11.90         12.29        12.63 o                         
   3   5   8        308.75        323.95        25.29 o                         
   4   5   8         13.18         13.71         8.91 o                         
   5   5   8        625.66        575.02        34.22 o                         
   6   5   8       1078.30       1075.12        64.86 o                         
   7   5   8        377.26        345.34        41.72 o                         
   8   5   8        297.76        369.92        44.15 o                         
   9   5   8         40.82         44.39        23.26 o                         
  10   5   8          8.86         37.43        13.81 o                         
  11   5   8        459.42        449.19        55.29 o                         
  12   5   8         13.39        -22.37        28.64 o                         
  13   5   8         12.59         39.38        23.68 o                         
  14   5   8         12.44         10.23        15.43 o                         
  15   5   8         46.61         32.79        18.28 o                         
  16   5   8         10.65        -20.39        24.33 o                         
 -20   6   8         72.49         71.69        61.21 o                         
 -19   6   8         30.06         66.64        31.26 o                         
 -18   6   8        454.67        505.53        93.16 o                         
 -17   6   8         62.23         86.12        44.93 o                         
 -16   6   8        193.63        240.51        70.16 o                         
 -15   6   8        200.16        263.14        62.74 o                         
 -14   6   8        533.75        423.43        71.34 o                         
 -13   6   8        180.02        160.91        42.71 o                         
 -12   6   8       2786.82       3082.22       175.38 o                         
 -11   6   8        360.43        339.14        91.11 o                         
 -10   6   8       1113.45       1276.19       101.87 o                         
  -9   6   8        177.45        142.02        34.30 o                         
  -8   6   8       1219.52       1259.22        88.97 o                         
  -7   6   8        771.45        832.54        67.12 o                         
  -6   6   8       4765.33       4779.83       149.25 o                         
  -5   6   8         47.32         11.07        29.70 o                         
  -4   6   8       3483.75       2741.71       111.75 o                         
  -3   6   8          4.70         15.33         8.73 o                         
  -2   6   8       1512.22       1334.28        69.99 o                         
  -1   6   8        130.57        186.83        26.39 o                         
   0   6   8       7331.59       7399.47       309.37 o                         
   1   6   8        795.49        809.32        60.78 o                         
   2   6   8       6335.73       6760.06       158.62 o                         
   3   6   8        118.09        137.13        18.30 o                         
   4   6   8        716.11        757.88        44.21 o                         
   5   6   8        191.02        219.44        40.16 o                         
   6   6   8       2277.86       2494.59       100.81 o                         
   7   6   8        307.14        331.77        40.45 o                         
   8   6   8        987.02       1047.69        70.68 o                         
   9   6   8         66.98         28.60        16.37 o                         
  10   6   8          8.85        -11.29        13.63 o                         
  11   6   8          7.97        -20.55        20.48 o                         
  12   6   8        931.68        850.16        77.85 o                         
  13   6   8        313.31        339.09        50.95 o                         
  14   6   8        458.13        437.97        61.05 o                         
  15   6   8        143.48        106.61        43.30 o                         
 -18   7   8         68.88        182.87        93.37 o                         
 -17   7   8          8.13        -25.08        72.30 o                         
 -16   7   8          3.49        -36.40        73.64 o                         
 -15   7   8        325.68        345.15       117.82 o                         
 -14   7   8         64.59        154.68        76.61 o                         
 -13   7   8         16.98         65.80        57.40 o                         
 -12   7   8        824.75        930.02       171.43 o                         
 -11   7   8        118.62        165.50       114.93 o                         
 -10   7   8         17.51          7.82        14.47 o                         
  -9   7   8        109.19         75.59        24.51 o                         
  -8   7   8        598.97        597.41        57.77 o                         
  -7   7   8          5.59         72.67        45.04 o                         
  -6   7   8         66.29         19.63        23.17 o                         
  -5   7   8         54.32         41.42        23.45 o                         
  -4   7   8          5.02         47.88        22.90 o                         
  -3   7   8        754.64        732.41        57.90 o                         
  -2   7   8        251.78        297.42        37.40 o                         
  -1   7   8         57.92         17.99        11.03 o                         
   0   7   8         43.62         33.44        12.41 o                         
   1   7   8       1832.78       1826.58        87.55 o                         
   2   7   8         36.83         37.90        14.85 o                         
   3   7   8        647.46        631.63        78.11 o                         
   4   7   8          6.33         25.66        48.85 o                         
   5   7   8        100.22         44.91        21.71 o                         
   6   7   8        198.62        170.46        49.01 o                         
   7   7   8         83.15        134.99        49.89 o                         
   8   7   8        349.38        405.62        56.39 o                         
   9   7   8         36.75         21.33        21.84 o                         
  10   7   8        546.32        428.75        62.07 o                         
  11   7   8         56.47         82.36        27.11 o                         
  12   7   8         69.95        100.15        41.81 o                         
  13   7   8          8.68         25.73        22.91 o                         
  14   7   8         58.80        103.53        63.18 o                         
 -17   8   8         22.13         58.95        65.79 o                         
 -16   8   8        695.61        623.72       163.01 o                         
 -15   8   8        425.42        429.18       141.48 o                         
 -14   8   8        588.08        926.67       185.73 o                         
 -13   8   8        255.07        326.71       105.29 o                         
 -12   8   8        945.48        679.92       151.24 o                         
 -11   8   8        195.12        250.89        91.56 o                         
 -10   8   8       1356.67       1280.17       195.66 o                         
  -9   8   8       1771.23       1772.13       222.91 o                         
  -8   8   8        658.27        600.35       122.27 o                         
  -7   8   8        158.49        149.39        54.79 o                         
  -6   8   8       2271.82       2518.83       157.08 o                         
  -5   8   8       3117.60       3285.32       313.25 o                         
  -4   8   8       1335.64       1435.43       108.66 o                         
  -3   8   8         20.02         20.19        55.22 o                         
  -2   8   8         56.23         43.51        16.47 o                         
  -1   8   8        383.40        400.82        44.42 o                         
   0   8   8        791.26        778.24        61.89 o                         
   1   8   8          1.59          1.93        10.58 o                         
   2   8   8       2566.72       2597.88       194.68 o                         
   3   8   8         29.17          3.20        28.04 o                         
   4   8   8       2221.82       2437.30       163.30 o                         
   5   8   8         59.56         10.14        20.58 o                         
   6   8   8        975.57       1074.98       130.11 o                         
   7   8   8         74.71        117.49        51.32 o                         
   8   8   8       1165.85       1196.39       129.74 o                         
   9   8   8         39.81         71.19        33.52 o                         
  10   8   8        828.40        828.03        88.24 o                         
  11   8   8         11.12         39.84        27.35 o                         
  12   8   8        154.06        116.72        35.08 o                         
  13   8   8         94.06        147.98        61.53 o                         
 -16   9   8         40.13        -10.31        41.19 o                         
 -15   9   8        161.07        109.21        73.96 o                         
 -14   9   8         84.50         70.65        54.90 o                         
 -13   9   8        224.92        347.63       119.55 o                         
 -12   9   8        728.59        569.76       138.78 o                         
 -11   9   8         33.81        149.08        80.01 o                         
 -10   9   8         79.71         -4.55        52.99 o                         
  -9   9   8          5.51         31.71        28.15 o                         
  -8   9   8        841.20        754.91        91.99 o                         
  -7   9   8          0.11         13.61        28.37 o                         
  -6   9   8         46.31        -17.71        23.67 o                         
  -5   9   8          5.47         21.53        26.28 o                         
  -4   9   8          3.00         18.32        24.79 o                         
  -3   9   8         83.03         34.39        38.63 o                         
  -2   9   8        280.05        297.11        54.58 o                         
  -1   9   8        241.81        255.71        38.88 o                         
   0   9   8        200.44        142.15        39.34 o                         
   1   9   8         50.53         32.53        34.69 o                         
   2   9   8          3.06        -16.45        26.68 o                         
   3   9   8          0.38          6.45        28.69 o                         
   4   9   8         17.99         78.95        36.24 o                         
   5   9   8        260.45        382.74        70.12 o                         
   6   9   8         60.27         18.63        55.81 o                         
   7   9   8         43.68         67.50        39.61 o                         
   8   9   8        124.84        156.69        42.66 o                         
   9   9   8        120.02         90.35        59.04 o                         
  10   9   8         21.18        -50.82        33.88 o                         
  11   9   8         61.59         47.05        33.88 o                         
 -14  10   8         25.58        -32.22        64.86 o                         
 -13  10   8         78.41        -79.64        82.82 o                         
 -12  10   8        244.23        251.64        64.41 o                         
 -11  10   8         18.78         48.24        92.76 o                         
 -10  10   8        951.30        989.81       116.90 o                         
  -9  10   8        103.88        112.72        48.63 o                         
  -8  10   8       1327.81       1379.72       133.03 o                         
  -7  10   8        237.01        270.19        59.87 o                         
  -6  10   8       1614.83       1765.89       152.13 o                         
  -5  10   8        801.81        803.49       134.82 o                         
  -4  10   8        726.37        849.58        94.38 o                         
  -3  10   8        102.61        172.15        71.12 o                         
  -2  10   8        496.93        701.30       140.62 o                         
  -1  10   8        157.25        152.75        36.49 o                         
   0  10   8       2334.51       2256.01       159.21 o                         
   1  10   8          0.28        -32.55        25.43 o                         
   2  10   8       1558.57       1798.77       145.41 o                         
   3  10   8         33.92         81.89        51.11 o                         
   4  10   8        137.24        159.45        88.69 o                         
   5  10   8          4.22         -8.56        26.99 o                         
   6  10   8        981.50       1022.42       167.74 o                         
   7  10   8         17.01         40.05        35.90 o                         
   8  10   8        783.60        989.85       128.09 o                         
   9  10   8         51.32        145.84        90.31 o                         
 -13  11   8          5.85         -8.17        41.99 o                         
 -12  11   8         54.41         30.88        28.33 o                         
 -11  11   8        109.15         58.94        73.58 o                         
 -10  11   8        174.15        174.23        89.32 o                         
  -9  11   8        101.92         99.16        23.29 o                         
  -8  11   8         46.87         24.17        25.07 o                         
  -7  11   8          1.94        -42.69        28.46 o                         
  -6  11   8          0.13         -2.68        20.94 o                         
  -5  11   8         34.89         52.93        54.59 o                         
  -4  11   8         18.26         -4.60        33.39 o                         
  -3  11   8        260.58        243.49        88.61 o                         
  -2  11   8          0.29       -106.20        70.80 o                         
  -1  11   8        103.62         54.96        60.53 o                         
   0  11   8        255.50        265.80        56.91 o                         
   1  11   8         32.26        -50.54       104.32 o                         
   2  11   8         19.64          6.64        30.75 o                         
   3  11   8          0.90         41.35        30.74 o                         
   4  11   8         23.23         54.89        32.85 o                         
   5  11   8         14.33         46.37        67.12 o                         
   6  11   8          0.22        -11.91        48.18 o                         
   7  11   8        190.81        192.75        81.86 o                         
   8  11   8         11.04        107.53        64.17 o                         
 -11  12   8        251.73        155.75        80.51 o                         
 -10  12   8        371.87        471.04       115.77 o                         
  -9  12   8          0.58         25.98        26.28 o                         
  -8  12   8        435.41        267.21       105.87 o                         
  -7  12   8         57.12          9.01        37.58 o                         
  -6  12   8        334.76        376.01       111.46 o                         
  -5  12   8         37.14         18.90        36.95 o                         
  -4  12   8        177.28        178.44        80.66 o                         
  -3  12   8         13.97         53.91        63.78 o                         
  -2  12   8        741.32        782.64       155.37 o                         
  -1  12   8         52.15          0.86        34.04 o                         
   0  12   8        872.57        991.21       115.55 o                         
   1  12   8         97.33         84.61        37.72 o                         
   2  12   8        260.56        172.48        47.11 o                         
   3  12   8          3.76        -71.53        47.69 o                         
   4  12   8        190.77         73.44        50.08 o                         
   5  12   8         15.25        -47.38        46.20 o                         
   6  12   8         52.35        -13.27        41.39 o                         
 -21   1   9         26.30         37.49        77.18 o                         
 -20   1   9        596.28        517.44        78.06 o                         
 -19   1   9         74.59        111.94        58.53 o                         
 -18   1   9        404.72        420.13       127.95 o                         
 -17   1   9        635.42        559.64       132.48 o                         
 -16   1   9         84.04         40.06        59.92 o                         
 -15   1   9        254.39        299.70       107.26 o                         
 -14   1   9       1652.00       1459.50       148.52 o                         
 -13   1   9       2870.28       3006.42       208.84 o                         
 -12   1   9       9369.93       9508.93       527.06 o                         
 -11   1   9         19.20         24.41        23.45 o                         
 -10   1   9       4098.73       3911.52       132.39 o                         
  -9   1   9        976.10        927.82        63.53 o                         
  -8   1   9        435.80        368.05        39.82 o                         
  -7   1   9       1268.14       1327.70        61.40 o                         
  -6   1   9       2686.61       2720.72        87.12 o                         
  -5   1   9       2372.36       2525.45        82.26 o                         
  -4   1   9       2898.92       2740.35        74.39 o                         
  -3   1   9       1463.23       1552.79        48.18 o                         
  -2   1   9       3098.01       2769.35        52.22 o                         
  -1   1   9       6390.40       6497.52        78.41 o                         
   0   1   9       8495.74       8201.31        86.43 o                         
   1   1   9          2.33          0.71         5.73 o                         
   2   1   9       3393.28       3302.02        61.68 o                         
   3   1   9         95.80         70.68         9.42 o                         
   4   1   9       1253.86       1040.54        33.91 o                         
   5   1   9         41.78         38.94         8.50 o                         
   6   1   9       8845.07       8475.46       177.98 o                         
   7   1   9       2585.73       2587.50        81.73 o                         
   8   1   9       6205.19       6483.29       181.29 o                         
   9   1   9       1094.96       1055.24        63.28 o                         
  10   1   9        387.26        373.26        38.94 o                         
  11   1   9        228.20        192.78        28.63 o                         
  12   1   9        251.66        217.42        66.33 o                         
  13   1   9        310.46        463.82        75.60 o                         
  14   1   9        262.67        266.54        91.40 o                         
  15   1   9         96.27        117.93        42.95 o                         
 -21   2   9         12.79       -100.94        74.61 o                         
 -20   2   9          6.69         12.55        33.85 o                         
 -19   2   9        493.79        671.36       115.15 o                         
 -18   2   9         54.41        145.15        67.22 o                         
 -17   2   9        375.24        484.22       144.36 o                         
 -16   2   9        928.01       1054.67       195.46 o                         
 -15   2   9        264.62        199.42        59.30 o                         
 -14   2   9          1.89        -36.60        41.86 o                         
 -13   2   9        442.15        385.97       105.49 o                         
 -12   2   9       1475.43       1322.46        81.32 o                         
 -11   2   9          5.62         -5.28        21.05 o                         
 -10   2   9        161.13        168.92        28.05 o                         
  -9   2   9         69.28         70.02        18.33 o                         
  -8   2   9         29.35         20.72        13.09 o                         
  -7   2   9        123.15        102.37        31.72 o                         
  -6   2   9          9.24         -0.46        14.43 o                         
  -5   2   9         81.04         97.52        24.96 o                         
  -4   2   9       1351.19       1328.07        50.10 o                         
  -3   2   9         17.03         32.86         7.23 o                         
  -2   2   9        640.87        654.74        28.33 o                         
  -1   2   9       1196.55       1127.73        39.90 o                         
   0   2   9        210.18        240.96        23.62 o                         
   1   2   9        452.08        563.61        36.11 o                         
   2   2   9          0.15          9.89         9.16 o                         
   3   2   9        362.69        456.52        28.99 o                         
   4   2   9          3.79          1.64         6.64 o                         
   5   2   9       1470.72       1543.14        43.69 o                         
   6   2   9         14.47         10.45         7.17 o                         
   7   2   9        540.64        559.98        42.53 o                         
   8   2   9        153.96        147.37        22.22 o                         
   9   2   9        241.15        216.10        24.74 o                         
  10   2   9        129.38        133.93        23.56 o                         
  11   2   9        959.93        987.13        78.16 o                         
  12   2   9        378.98        415.69        52.72 o                         
  13   2   9          3.96          3.29        21.53 o                         
  14   2   9         30.22         49.52        27.86 o                         
  15   2   9        127.22        108.88        37.17 o                         
 -21   3   9          1.71        -21.83        43.67 o                         
 -20   3   9        139.91        180.01        59.13 o                         
 -19   3   9        154.78        244.96        69.20 o                         
 -18   3   9       1785.92       1956.54       185.51 o                         
 -17   3   9         19.98        -20.96        33.37 o                         
 -16   3   9       2962.65       3121.42       219.19 o                         
 -15   3   9          2.31         24.09        46.27 o                         
 -14   3   9        399.43        557.52       132.53 o                         
 -13   3   9         12.76        -28.08        34.17 o                         
 -12   3   9        140.73        140.26        34.60 o                         
 -11   3   9          1.06         18.73        14.73 o                         
 -10   3   9       1836.22       1698.73       101.51 o                         
  -9   3   9        312.79        389.61        95.47 o                         
  -8   3   9       3688.07       3321.45       248.35 o                         
  -7   3   9         85.94         50.79        36.36 o                         
  -6   3   9       6176.97       6006.00       308.73 o                         
  -5   3   9       1266.10       1449.46       144.29 o                         
  -4   3   9      11025.63      10568.62       188.20 o                         
  -3   3   9        394.48        380.65        28.43 o                         
  -2   3   9       3285.31       2958.24        66.64 o                         
  -1   3   9        897.02        835.79        37.63 o                         
   0   3   9       1137.44       1182.12        55.48 o                         
   1   3   9         39.49         59.72        12.06 o                         
   2   3   9       2651.04       2813.30        74.89 o                         
   3   3   9         20.06          8.65         9.71 o                         
   4   3   9       2320.19       2276.08        76.40 o                         
   5   3   9        190.19        189.80        23.65 o                         
   6   3   9       1347.48       1290.96        75.01 o                         
   7   3   9          6.05         14.28        13.17 o                         
   8   3   9        431.42        442.66        47.51 o                         
   9   3   9        108.38         99.50        21.50 o                         
  10   3   9       1536.27       1477.53        92.56 o                         
  11   3   9         19.16         23.68        21.19 o                         
  12   3   9       3457.46       3431.27       129.12 o                         
  13   3   9         22.36          6.94        16.27 o                         
  14   3   9       1512.00       1535.74       136.54 o                         
  15   3   9         51.63         80.96        34.52 o                         
 -20   4   9         26.13        -30.54        31.92 o                         
 -19   4   9          3.48         15.58        25.83 o                         
 -18   4   9          1.84         28.68        41.15 o                         
 -17   4   9         46.94         98.18        46.38 o                         
 -16   4   9        139.57         97.06        97.11 o                         
 -15   4   9          4.56         71.29        49.98 o                         
 -14   4   9        613.98        587.80        89.96 o                         
 -13   4   9        222.44        183.76        63.01 o                         
 -12   4   9         82.25         67.30        46.72 o                         
 -11   4   9        285.94        398.74       101.38 o                         
 -10   4   9         82.31         79.69        56.41 o                         
  -9   4   9          2.70        -53.82        48.38 o                         
  -8   4   9        491.19        712.75       123.00 o                         
  -7   4   9        107.96        141.16        50.95 o                         
  -6   4   9        238.10        332.17        75.12 o                         
  -5   4   9         20.58          9.06        20.11 o                         
  -4   4   9         51.57         73.48        23.42 o                         
  -3   4   9        240.33        222.45        20.84 o                         
  -2   4   9        428.81        467.57        31.54 o                         
  -1   4   9       1072.74       1128.86        35.03 o                         
   0   4   9         23.22         20.45        17.71 o                         
   1   4   9        440.25        437.32        31.59 o                         
   2   4   9        789.02        767.45        46.72 o                         
   3   4   9        119.13        115.91        22.27 o                         
   4   4   9          4.37          0.20        10.39 o                         
   5   4   9       1552.41       1728.69        78.86 o                         
   6   4   9        173.95        172.95        27.42 o                         
   7   4   9        366.64        365.52        43.83 o                         
   8   4   9         90.84         95.82        25.44 o                         
   9   4   9        110.43         90.19        26.26 o                         
  10   4   9         40.76         73.60        24.45 o                         
  11   4   9        253.23        235.17        39.78 o                         
  12   4   9         38.40          6.91        14.76 o                         
  13   4   9          6.12        -14.57        19.46 o                         
  14   4   9         46.20         -3.09        23.42 o                         
  15   4   9         65.08         38.88        28.92 o                         
  16   4   9          0.50         17.74        35.39 o                         
 -20   5   9        596.46        508.71       126.84 o                         
 -19   5   9        216.13        196.20        60.89 o                         
 -18   5   9        220.46        227.74        66.52 o                         
 -17   5   9         23.21        -54.23        41.64 o                         
 -16   5   9        921.18        859.51       212.82 o                         
 -15   5   9        180.16        204.80        62.39 o                         
 -14   5   9       3391.47       3556.52       212.12 o                         
 -13   5   9         11.30          3.19        39.28 o                         
 -12   5   9        783.67        886.87        95.97 o                         
 -11   5   9         16.23         61.96        47.73 o                         
 -10   5   9        184.09        110.34        47.10 o                         
  -9   5   9        373.48        315.43        80.23 o                         
  -8   5   9       4101.56       4192.01       297.01 o                         
  -7   5   9        495.60        461.68        99.23 o                         
  -6   5   9       2936.36       2743.84       223.49 o                         
  -5   5   9       1328.94       1460.72       159.76 o                         
  -4   5   9       1202.47        971.54        55.60 o                         
  -3   5   9        368.99        324.77        19.80 o                         
  -2   5   9       8128.19       8090.43       139.72 o                         
  -1   5   9       1143.00       1264.22        42.21 o                         
   0   5   9       5820.78       5559.43       110.89 o                         
   1   5   9          1.31          4.37         9.25 o                         
   2   5   9       1893.32       1614.20       132.44 o                         
   3   5   9        155.55        181.93        20.16 o                         
   4   5   9       2069.58       2156.05        77.92 o                         
   5   5   9        371.44        373.25        43.75 o                         
   6   5   9        188.04        185.26        27.40 o                         
   7   5   9          0.31        -16.80        17.55 o                         
   8   5   9        655.98        577.98        56.58 o                         
   9   5   9        126.38        113.35        28.86 o                         
  10   5   9       3324.46       3243.65       144.35 o                         
  11   5   9          5.15         -4.29        15.55 o                         
  12   5   9       1083.45        936.19        82.97 o                         
  13   5   9          9.58         12.70        19.42 o                         
  14   5   9         59.78          6.98        21.67 o                         
  15   5   9          4.16         21.41        50.73 o                         
 -19   6   9         73.26         40.29        50.83 o                         
 -18   6   9        122.41         98.80        43.22 o                         
 -17   6   9        132.29        184.63        55.24 o                         
 -16   6   9        387.85        465.02        82.38 o                         
 -15   6   9        257.06        176.66        45.06 o                         
 -14   6   9         19.76         70.50        62.94 o                         
 -13   6   9        840.79        799.41        95.27 o                         
 -12   6   9        344.88        390.27        63.06 o                         
 -11   6   9         31.51         18.32        39.83 o                         
 -10   6   9        582.50        489.83        64.73 o                         
  -9   6   9         11.09         25.62        21.49 o                         
  -8   6   9        544.57        549.51        59.19 o                         
  -7   6   9          4.14        -18.16        28.19 o                         
  -6   6   9         60.55        100.28        48.98 o                         
  -5   6   9        106.38         64.04        41.63 o                         
  -4   6   9       1757.95       1596.45        47.38 o                         
  -3   6   9        427.81        402.94        25.64 o                         
  -2   6   9        759.46        775.64        41.96 o                         
  -1   6   9        104.59        105.62        12.04 o                         
   0   6   9        645.05        669.37        31.85 o                         
   1   6   9        190.92        205.99        24.87 o                         
   2   6   9        197.15        208.70        46.13 o                         
   3   6   9        155.26        124.79        33.88 o                         
   4   6   9         35.42         29.78        20.63 o                         
   5   6   9         38.04         51.35        20.90 o                         
   6   6   9        161.16        113.91        25.31 o                         
   7   6   9         19.90         20.58        16.48 o                         
   8   6   9       1095.15       1140.26        76.13 o                         
   9   6   9        629.36        712.90        62.85 o                         
  10   6   9          0.04         -5.04        15.64 o                         
  11   6   9         25.34         29.35        16.12 o                         
  12   6   9        301.21        257.86        45.26 o                         
  13   6   9        144.94        205.94        43.52 o                         
  14   6   9          0.15        -20.00        32.89 o                         
 -18   7   9        663.52        515.28       164.46 o                         
 -17   7   9          0.55        -13.74        45.50 o                         
 -16   7   9        195.84        149.12        76.29 o                         
 -15   7   9          0.23         -9.72        62.35 o                         
 -14   7   9        104.28         73.14        40.75 o                         
 -13   7   9        207.69        260.15        98.81 o                         
 -12   7   9       3182.55       2902.39       302.47 o                         
 -11   7   9        541.79        439.77       112.92 o                         
 -10   7   9       3760.54       3889.85       330.18 o                         
  -9   7   9          9.64          5.24        48.57 o                         
  -8   7   9        441.17        532.02       109.09 o                         
  -7   7   9        461.44        385.42        86.68 o                         
  -6   7   9       1364.95       1237.09       164.39 o                         
  -5   7   9       1872.91       1951.06       162.75 o                         
  -4   7   9       1981.05       1928.90       117.05 o                         
  -3   7   9       2197.98       2122.48       116.39 o                         
  -2   7   9        814.06        795.91        59.31 o                         
  -1   7   9         62.09         40.00        19.61 o                         
   0   7   9       3597.86       3350.16       117.53 o                         
   1   7   9       2078.17       2157.96       139.40 o                         
   2   7   9       1184.11       1170.64       133.93 o                         
   3   7   9        891.67        955.82        97.17 o                         
   4   7   9         14.01        -12.71        25.11 o                         
   5   7   9         37.24         46.62        29.57 o                         
   6   7   9       2270.16       2562.50       175.28 o                         
   7   7   9          0.89         31.05        64.90 o                         
   8   7   9       1757.91       1820.22       226.27 o                         
   9   7   9        287.18        273.88        61.52 o                         
  10   7   9         90.17        104.74        33.08 o                         
  11   7   9        382.51        300.18        51.88 o                         
  12   7   9        947.71        917.78       107.39 o                         
  13   7   9          2.42          8.42        29.21 o                         
 -17   8   9          0.62         45.70        33.60 o                         
 -16   8   9         11.08         -8.65        41.75 o                         
 -15   8   9          1.87          2.84        40.45 o                         
 -14   8   9          0.23        -47.33        68.19 o                         
 -13   8   9        215.25        279.12       113.99 o                         
 -12   8   9         18.17         54.76        66.31 o                         
 -11   8   9          0.00         19.11        35.48 o                         
 -10   8   9         45.49         92.49        43.34 o                         
  -9   8   9         69.69         88.24        53.19 o                         
  -8   8   9          1.26        -15.38        44.56 o                         
  -7   8   9        426.05        430.94       108.81 o                         
  -6   8   9         17.62         35.52        23.15 o                         
  -5   8   9        177.26        222.29        46.99 o                         
  -4   8   9          0.37         25.87        16.31 o                         
  -3   8   9         59.84        104.29        26.04 o                         
  -2   8   9          1.93         13.54        16.47 o                         
  -1   8   9        373.56        309.90        39.07 o                         
   0   8   9         75.80        212.51        95.24 o                         
   1   8   9        898.26        767.36        86.91 o                         
   2   8   9         16.27         17.90        17.34 o                         
   3   8   9         51.49         46.68        26.60 o                         
   4   8   9          9.55         33.70        33.42 o                         
   5   8   9        781.75        830.55       102.87 o                         
   6   8   9          1.69         76.80        24.45 o                         
   7   8   9        598.21        554.48       115.25 o                         
   8   8   9         28.43         91.50        33.51 o                         
   9   8   9        109.82         41.90        73.03 o                         
  10   8   9          0.29        -32.68        40.73 o                         
  11   8   9        143.24        105.38        37.19 o                         
  12   8   9          4.35        -12.87        34.03 o                         
 -15   9   9         37.30        317.35       121.52 o                         
 -14   9   9         54.34         91.99        72.77 o                         
 -13   9   9          6.66        -11.07        51.01 o                         
 -12   9   9        361.79        434.54       126.38 o                         
 -11   9   9         36.82        -45.10        46.17 o                         
 -10   9   9        568.39        530.70       121.38 o                         
  -9   9   9        307.64        193.50        80.29 o                         
  -8   9   9       1186.41       1386.05       126.46 o                         
  -7   9   9        106.33         86.81        28.45 o                         
  -6   9   9       2898.81       3115.21       339.54 o                         
  -5   9   9        165.76        114.02        39.16 o                         
  -4   9   9       1022.07       1241.85       199.57 o                         
  -3   9   9        513.36        440.05        61.69 o                         
  -2   9   9        603.76        664.90       154.57 o                         
  -1   9   9        582.87        616.48        81.93 o                         
   0   9   9       1689.95       1659.13       131.39 o                         
   1   9   9        387.29        276.72       107.77 o                         
   2   9   9       1942.62       2030.47       151.06 o                         
   3   9   9        412.89        307.73        83.88 o                         
   4   9   9       1548.27       1647.54       143.24 o                         
   5   9   9          0.81         32.72        34.67 o                         
   6   9   9        715.07        726.78        98.85 o                         
   7   9   9         12.41         -1.58        30.39 o                         
   8   9   9        421.37        439.18        84.68 o                         
   9   9   9        250.33        322.70        90.73 o                         
  10   9   9        237.12        386.60        85.30 o                         
 -14  10   9         18.79        -68.32        68.97 o                         
 -13  10   9         90.51         68.22        34.24 o                         
 -12  10   9         87.87         76.04        50.75 o                         
 -11  10   9         26.73         67.85        36.00 o                         
 -10  10   9        412.01        415.56       121.34 o                         
  -9  10   9         10.91         11.47        32.52 o                         
  -8  10   9         29.91        122.98        41.27 o                         
  -7  10   9        156.88        153.22        46.41 o                         
  -6  10   9         28.18         -0.19        16.66 o                         
  -5  10   9         14.71          0.77        30.31 o                         
  -4  10   9         30.35         38.10        29.25 o                         
  -3  10   9        147.73        227.96        87.18 o                         
  -2  10   9        407.60        283.47        55.33 o                         
  -1  10   9          0.03        -44.92        31.46 o                         
   0  10   9          0.89         10.91        20.92 o                         
   1  10   9        299.69        349.43       114.89 o                         
   2  10   9          5.26        -27.67        22.18 o                         
   3  10   9          0.01          6.92        27.28 o                         
   4  10   9         59.51        100.13        45.44 o                         
   5  10   9        296.82        379.54        73.24 o                         
   6  10   9          0.03         29.63        31.52 o                         
   7  10   9         28.24         23.60        25.40 o                         
   8  10   9         17.71         22.66        42.47 o                         
 -13  11   9         33.53         39.60        43.99 o                         
 -12  11   9         41.29         51.21        42.28 o                         
 -11  11   9         93.74        131.98        69.57 o                         
 -10  11   9         29.79          6.23        22.69 o                         
  -9  11   9          0.13         -1.96        28.63 o                         
  -8  11   9        981.60       1206.54       232.04 o                         
  -7  11   9        164.21        302.76       103.33 o                         
  -6  11   9       2010.75       2051.36       258.79 o                         
  -5  11   9          1.34         38.79        43.24 o                         
  -4  11   9       1276.00       1343.29       203.26 o                         
  -3  11   9        124.80        162.21        70.05 o                         
  -2  11   9        123.49        154.47        70.53 o                         
  -1  11   9         45.93         13.94        48.86 o                         
   0  11   9        102.90         89.59        30.93 o                         
   1  11   9        106.24        126.88        41.60 o                         
   2  11   9        522.74        560.47       146.65 o                         
   3  11   9         33.95        107.62        39.33 o                         
   4  11   9        523.91        540.90        87.86 o                         
   5  11   9        206.33        185.08        52.88 o                         
   6  11   9        225.74        313.11        96.02 o                         
   7  11   9          2.10        -25.71        43.58 o                         
  -7  12   9         14.35        -21.12        62.64 o                         
  -6  12   9         12.39        132.68        72.16 o                         
  -5  12   9          8.78          0.47        41.60 o                         
  -4  12   9          0.01         29.41        24.80 o                         
  -3  12   9          2.52        -37.17        24.78 o                         
  -2  12   9         19.02        -11.49        44.83 o                         
  -1  12   9         41.91        -61.24        70.33 o                         
   0  12   9        451.69        676.55        97.34 o                         
   1  12   9        221.04        277.15        62.51 o                         
   2  12   9         45.22         67.61        51.06 o                         
   3  12   9          7.56         11.46        21.04 o                         
   4  12   9        260.21        250.33        80.41 o                         
   5  12   9        547.95        527.84       128.67 o                         
 -20   0  10        512.24        601.94       177.37 o                         
 -19   0  10         67.22        -57.15        54.85 o                         
 -18   0  10       1079.03        922.14       195.49 o                         
 -17   0  10        894.47        949.33       190.45 o                         
 -16   0  10        224.85        185.20        82.81 o                         
 -15   0  10        133.52        143.69        81.41 o                         
 -14   0  10        989.84        952.39       175.31 o                         
 -13   0  10        627.77        661.59       136.60 o                         
 -12   0  10       9722.65      10728.23       545.07 o                         
 -11   0  10        505.83        284.87        86.70 o                         
 -10   0  10       5250.33       5142.72       203.12 o                         
  -9   0  10       1615.37       1707.60       150.95 o                         
  -8   0  10        865.95        721.97        67.94 o                         
  -7   0  10         32.68         84.77        26.07 o                         
  -6   0  10       1189.72       1171.46       122.63 o                         
  -5   0  10       6873.52       7555.22       214.43 o                         
  -4   0  10        443.60        401.88        58.09 o                         
  -3   0  10       9295.97      10311.40       191.07 o                         
  -2   0  10       5637.73       5901.17       116.14 o                         
  -1   0  10          5.12          1.08         6.42 o                         
   0   0  10      11852.65      12006.55       229.31 o                         
   1   0  10         27.43         51.13        12.86 o                         
   2   0  10       2945.67       2707.06        91.64 o                         
   3   0  10        390.02        408.02        32.07 o                         
   4   0  10        878.57        888.70        48.70 o                         
   5   0  10        777.94        806.95        52.89 o                         
   6   0  10       2557.22       2742.47       101.22 o                         
   7   0  10        223.08        215.07        29.69 o                         
   8   0  10        856.71        809.13        70.40 o                         
   9   0  10        211.25        193.07        40.55 o                         
  10   0  10         48.74        107.12        34.62 o                         
  11   0  10         65.86        105.39        36.43 o                         
  12   0  10       1157.18       1053.14       146.51 o                         
  13   0  10          1.96        -14.39        25.88 o                         
  14   0  10        808.22        735.25       133.13 o                         
  15   0  10        158.71        103.13        48.80 o                         
 -20   1  10         50.99         16.72        30.38 o                         
 -19   1  10        137.94        161.83        84.01 o                         
 -18   1  10        348.81        302.70        81.56 o                         
 -17   1  10         61.29         48.60        30.33 o                         
 -16   1  10        972.78        840.44       123.37 o                         
 -15   1  10        727.79        783.33       113.87 o                         
 -14   1  10        135.16         79.80        44.95 o                         
 -13   1  10        543.63        643.83        97.93 o                         
 -12   1  10        787.28        745.34        66.59 o                         
 -11   1  10         75.40         79.87        19.98 o                         
 -10   1  10         54.54         56.34        41.67 o                         
  -9   1  10          4.09         20.31        29.16 o                         
  -8   1  10        134.07        128.31        22.94 o                         
  -7   1  10        207.42        195.59        26.12 o                         
  -6   1  10       1141.65       1297.36        62.53 o                         
  -5   1  10       1960.46       2120.05        78.68 o                         
  -4   1  10       2787.29       3126.34        82.49 o                         
  -3   1  10          0.42          7.33         9.62 o                         
  -2   1  10       4961.71       5617.86        84.84 o                         
  -1   1  10       1751.51       1799.28        44.45 o                         
   0   1  10        290.59        324.85        18.04 o                         
   1   1  10       2166.06       2296.02        56.74 o                         
   2   1  10         70.86         56.17        10.88 o                         
   3   1  10        116.65         83.38         9.80 o                         
   4   1  10         37.32         50.46         8.51 o                         
   5   1  10        260.71        267.76        19.52 o                         
   6   1  10        709.04        668.60        35.75 o                         
   7   1  10        822.45        781.42        43.34 o                         
   8   1  10       1504.58       1459.88        64.91 o                         
   9   1  10        164.52        150.90        21.99 o                         
  10   1  10         99.58         90.68        14.63 o                         
  11   1  10        689.26        692.47        56.10 o                         
  12   1  10        151.45        159.00        48.75 o                         
  13   1  10         99.53         74.79        32.26 o                         
  14   1  10        138.86        140.29        43.97 o                         
  15   1  10         11.14          6.77        28.86 o                         
 -21   2  10         23.97         40.71        58.77 o                         
 -20   2  10        510.89        495.44       121.83 o                         
 -19   2  10        106.59        153.78        55.48 o                         
 -18   2  10        388.96        438.70        91.56 o                         
 -17   2  10         56.47         57.49        61.05 o                         
 -16   2  10       1951.31       1786.03       257.39 o                         
 -15   2  10         52.62         29.05        46.90 o                         
 -14   2  10       1786.32       1859.40       169.44 o                         
 -13   2  10        129.15        123.33        34.42 o                         
 -12   2  10         10.66         -1.24        18.72 o                         
 -11   2  10        128.64         87.87        18.55 o                         
 -10   2  10       2377.85       2267.28       106.18 o                         
  -9   2  10        330.62        364.29        42.69 o                         
  -8   2  10       6882.40       6914.01       372.13 o                         
  -7   2  10         11.36         11.23        12.82 o                         
  -6   2  10       2894.58       2956.37       113.53 o                         
  -5   2  10         36.86         40.99        25.05 o                         
  -4   2  10       5662.08       5099.85       119.93 o                         
  -3   2  10       2491.17       2484.19        69.33 o                         
  -2   2  10       6101.79       5467.44        87.75 o                         
  -1   2  10        430.31        447.13        20.78 o                         
   0   2  10       7070.44       7095.65       135.60 o                         
   1   2  10        685.33        711.43        42.66 o                         
   2   2  10       7039.77       7126.39       145.60 o                         
   3   2  10        897.71        966.24        47.88 o                         
   4   2  10       3320.03       2981.96       105.40 o                         
   5   2  10         29.25         49.77        10.53 o                         
   6   2  10        466.33        469.37        29.77 o                         
   7   2  10        954.18       1026.63        43.59 o                         
   8   2  10        860.36        883.05        51.31 o                         
   9   2  10          2.04         -6.99        10.08 o                         
  10   2  10       3075.02       2993.26       100.70 o                         
  11   2  10        466.58        433.72        44.38 o                         
  12   2  10        835.05        823.58        79.35 o                         
  13   2  10         53.13         77.71        24.82 o                         
  14   2  10        497.44        616.99        89.20 o                         
  15   2  10         99.32        144.04        67.05 o                         
 -21   3  10          6.30        -56.64        54.00 o                         
 -20   3  10         49.77         75.52        42.56 o                         
 -19   3  10         11.84         46.94        30.22 o                         
 -18   3  10         32.43         -1.54        58.44 o                         
 -17   3  10         42.58         14.91        45.70 o                         
 -16   3  10         47.40          5.95        46.54 o                         
 -15   3  10        210.46        227.36        97.12 o                         
 -14   3  10         52.57        -12.92        54.96 o                         
 -13   3  10         38.61         42.18        36.82 o                         
 -12   3  10         54.14         23.60        23.99 o                         
 -11   3  10        152.77        172.37        46.49 o                         
 -10   3  10         98.40         95.17        29.27 o                         
  -9   3  10        352.12        415.13        57.28 o                         
  -8   3  10        434.94        430.47        93.93 o                         
  -7   3  10          2.18         -0.12        40.30 o                         
  -6   3  10        394.44        380.00        77.88 o                         
  -5   3  10        697.33        734.99       105.86 o                         
  -4   3  10        307.76        329.36        33.04 o                         
  -3   3  10        432.51        375.48        28.56 o                         
  -2   3  10         39.63         40.10         9.41 o                         
  -1   3  10        284.57        244.39        32.72 o                         
   0   3  10        558.02        611.77        38.27 o                         
   1   3  10          7.20         24.66        12.21 o                         
   2   3  10        121.73        104.33        27.90 o                         
   3   3  10         57.26         35.88        15.94 o                         
   4   3  10       2328.42       2380.94        72.95 o                         
   5   3  10         23.36         20.89        12.23 o                         
   6   3  10        473.45        540.26        40.27 o                         
   7   3  10        150.20        157.10        28.11 o                         
   8   3  10         20.98         18.77        19.20 o                         
   9   3  10         66.51         45.36        19.25 o                         
  10   3  10         55.26         60.67        14.88 o                         
  11   3  10         17.11         -7.94        16.43 o                         
  12   3  10          0.98          7.44        15.31 o                         
  13   3  10         96.25         91.52        28.09 o                         
  14   3  10         15.37         32.06        23.41 o                         
  15   3  10          1.03         31.87        50.48 o                         
 -20   4  10        625.66        625.10       151.77 o                         
 -19   4  10          0.52         10.99        29.57 o                         
 -18   4  10       1309.58       1538.25       166.80 o                         
 -17   4  10         39.11         26.14        46.27 o                         
 -16   4  10       3240.38       3708.88       276.16 o                         
 -15   4  10          4.95         13.84        54.00 o                         
 -14   4  10       1701.39       1506.02       224.47 o                         
 -13   4  10        135.28         42.65        44.74 o                         
 -12   4  10        296.49        261.88        42.43 o                         
 -11   4  10         48.40         89.51        50.72 o                         
 -10   4  10        577.30        565.74       111.25 o                         
  -9   4  10         30.98         29.22        26.58 o                         
  -8   4  10       1136.18       1082.45       147.00 o                         
  -7   4  10          2.82          5.98        28.54 o                         
  -6   4  10       1227.30       1055.65       132.91 o                         
  -5   4  10        206.87        282.57        36.16 o                         
  -4   4  10       7127.53       6585.44       158.38 o                         
  -3   4  10       1903.14       2006.49        58.22 o                         
  -2   4  10      10650.03      10280.58       374.89 o                         
  -1   4  10          6.59         21.21        34.25 o                         
   0   4  10       1453.88       1277.01       123.83 o                         
   1   4  10        962.89       1008.72        52.05 o                         
   2   4  10       1583.18       1537.86        70.31 o                         
   3   4  10          3.22          6.49         8.88 o                         
   4   4  10        421.41        353.53        34.59 o                         
   5   4  10        165.18        209.43        26.85 o                         
   6   4  10         30.28         21.90        17.62 o                         
   7   4  10        895.58        864.56        62.37 o                         
   8   4  10       1399.46       1402.38        88.15 o                         
   9   4  10          2.29          8.23        15.96 o                         
  10   4  10       2760.68       2702.94       131.93 o                         
  11   4  10        721.87        686.83        68.59 o                         
  12   4  10       1848.96       1852.25       115.10 o                         
  13   4  10         10.94         42.58        39.17 o                         
  14   4  10        828.87        818.09        80.39 o                         
  15   4  10         12.70        -37.87        25.25 o                         
 -20   5  10         10.52        123.36        65.61 o                         
 -19   5  10          3.56        -11.51        38.28 o                         
 -18   5  10         95.68        125.55        50.70 o                         
 -17   5  10         96.71         94.06        62.42 o                         
 -16   5  10         79.17         80.36        39.41 o                         
 -15   5  10          0.04          1.93        24.23 o                         
 -14   5  10        238.81        279.43        64.55 o                         
 -13   5  10        142.57        224.66        87.55 o                         
 -12   5  10          0.82        -44.05        43.13 o                         
 -11   5  10        744.56        842.21       148.99 o                         
 -10   5  10        431.33        377.63        96.62 o                         
  -9   5  10        266.35        172.91        65.19 o                         
  -8   5  10       1007.59        917.92       142.03 o                         
  -7   5  10          9.76        -16.75        28.80 o                         
  -6   5  10        829.46        963.09       135.63 o                         
  -5   5  10          2.69         29.20        25.19 o                         
  -4   5  10       1006.46       1047.34        60.28 o                         
  -3   5  10          4.23         -5.50         6.81 o                         
  -2   5  10       3288.66       3326.33       131.94 o                         
  -1   5  10          0.07          3.03         4.85 o                         
   0   5  10       1221.26       1260.76        98.54 o                         
   1   5  10        714.08        571.68        66.93 o                         
   2   5  10          0.48          5.32        13.21 o                         
   3   5  10         89.64         48.87        14.44 o                         
   4   5  10        981.81        987.00        52.76 o                         
   5   5  10          5.92         19.39        12.00 o                         
   6   5  10         38.72         40.23        28.38 o                         
   7   5  10         20.39         17.39        22.20 o                         
   8   5  10          1.02          2.44        14.73 o                         
   9   5  10        182.68        201.35        50.88 o                         
  10   5  10        437.68        457.67        56.29 o                         
  11   5  10         65.84         92.08        30.70 o                         
  12   5  10         85.56         70.74        23.02 o                         
  13   5  10         16.47         63.08        23.30 o                         
  14   5  10         22.57         57.13        34.63 o                         
  15   5  10         54.80         34.00        31.83 o                         
 -18   6  10         29.45        -11.69        52.28 o                         
 -17   6  10         12.28         12.75        81.09 o                         
 -16   6  10        585.50        616.77       220.03 o                         
 -15   6  10        135.65         53.24        50.59 o                         
 -14   6  10       2002.41       2157.95       163.63 o                         
 -13   6  10        194.67        169.72        45.67 o                         
 -12   6  10       1532.00       1453.28       139.90 o                         
 -11   6  10        404.03        418.40        72.92 o                         
 -10   6  10       1277.29       1232.50       101.97 o                         
  -9   6  10        658.74        701.79       126.78 o                         
  -8   6  10       1129.19       1156.89       162.75 o                         
  -7   6  10        178.96        180.61        70.18 o                         
  -6   6  10       4000.25       3817.71       281.48 o                         
  -5   6  10          0.00        -11.52        28.93 o                         
  -4   6  10       6160.23       6025.42       341.45 o                         
  -3   6  10         58.32         81.56        18.04 o                         
  -2   6  10        379.39        352.70        34.91 o                         
  -1   6  10       1339.86       1306.74        71.48 o                         
   0   6  10         95.59         86.37        17.40 o                         
   1   6  10        315.50        311.64       116.49 o                         
   2   6  10       1124.57       1251.58       193.70 o                         
   3   6  10          2.35         12.35        39.58 o                         
   4   6  10       2798.42       3010.11       135.99 o                         
   5   6  10          4.33         17.18        12.84 o                         
   6   6  10       4587.47       4983.29       316.65 o                         
   7   6  10         38.30         41.50        27.41 o                         
   8   6  10       2772.91       3061.44       187.11 o                         
   9   6  10        383.25        408.99        47.63 o                         
  10   6  10       1053.63       1085.04        86.59 o                         
  11   6  10        122.93         63.67        20.99 o                         
  12   6  10        384.40        294.57        52.96 o                         
  13   6  10         25.36        -11.63        30.80 o                         
  14   6  10        158.77        179.88        68.47 o                         
 -17   7  10          2.56        -12.68        50.32 o                         
 -16   7  10         58.83         31.04        45.41 o                         
 -15   7  10         52.70        145.17        81.77 o                         
 -14   7  10        101.52         85.40        58.74 o                         
 -13   7  10        104.37        240.70        96.18 o                         
 -12   7  10        110.71        100.45        45.82 o                         
 -11   7  10        182.19        219.61        90.97 o                         
 -10   7  10        159.55        169.46        67.00 o                         
  -9   7  10          5.42         35.78        37.35 o                         
  -8   7  10        222.25        241.47        76.77 o                         
  -7   7  10         56.05        -16.41        46.04 o                         
  -6   7  10        336.59        284.43        82.02 o                         
  -5   7  10         46.70         55.44        25.23 o                         
  -4   7  10        201.85        230.93        39.54 o                         
  -3   7  10         48.73         34.80        13.27 o                         
  -2   7  10         77.05         65.12        23.81 o                         
  -1   7  10         63.95         48.20        14.24 o                         
   0   7  10          8.05          8.33        17.98 o                         
   1   7  10        236.69        252.31        49.55 o                         
   2   7  10        240.89        335.34        73.93 o                         
   3   7  10         93.61        146.20        41.23 o                         
   4   7  10        741.48        871.84        96.53 o                         
   5   7  10         69.56         54.36        76.17 o                         
   6   7  10         84.63         97.88        38.88 o                         
   7   7  10         22.05         15.06        38.28 o                         
   8   7  10       1677.07       1785.19       158.43 o                         
   9   7  10         86.39         22.60        42.55 o                         
  10   7  10        404.62        391.87        64.18 o                         
  11   7  10          2.32         -8.20        16.53 o                         
  12   7  10          6.35        -10.68        18.34 o                         
 -16   8  10        270.92        246.55       105.53 o                         
 -15   8  10         17.23        -38.04        63.91 o                         
 -14   8  10        536.29        575.63       142.53 o                         
 -13   8  10        121.14         86.79        52.34 o                         
 -12   8  10       1071.58       1258.88       212.27 o                         
 -11   8  10         34.58        -33.88        61.03 o                         
 -10   8  10       1414.06       1472.12       212.98 o                         
  -9   8  10        454.75        325.53        99.28 o                         
  -8   8  10       2256.65       2535.88       264.42 o                         
  -7   8  10        150.28         95.08        56.87 o                         
  -6   8  10        971.22       1176.86       125.93 o                         
  -5   8  10       1666.85       1652.24       126.17 o                         
  -4   8  10        200.31        312.78        65.63 o                         
  -3   8  10         61.57         63.14        19.94 o                         
  -2   8  10       1446.34       1351.63       213.77 o                         
  -1   8  10        431.24        420.61        66.73 o                         
   0   8  10       1137.25       1044.22       103.91 o                         
   1   8  10        827.03        862.06       174.19 o                         
   2   8  10        595.78        641.06        82.68 o                         
   3   8  10        116.84        111.76        36.73 o                         
   4   8  10        760.96        775.02       142.28 o                         
   5   8  10        958.70       1042.27       113.70 o                         
   6   8  10        549.46        570.80        86.95 o                         
   7   8  10          6.49        -37.46        31.51 o                         
   8   8  10        988.36        877.97       114.80 o                         
   9   8  10         82.22         84.76        40.65 o                         
  10   8  10        922.91        941.26       215.41 o                         
  11   8  10         64.82        115.27        60.43 o                         
 -15   9  10        372.74        365.64       115.56 o                         
 -14   9  10         87.76         37.78        49.48 o                         
 -13   9  10         25.66         -9.72        60.81 o                         
 -12   9  10          8.17         48.40        65.65 o                         
 -11   9  10          0.11         81.93        60.69 o                         
 -10   9  10         74.01        107.45        76.49 o                         
  -9   9  10          1.43         -4.21        30.60 o                         
  -8   9  10          8.27        -30.92        35.00 o                         
  -7   9  10         34.17         45.10        27.94 o                         
  -6   9  10          4.70         24.18        23.68 o                         
  -5   9  10          0.01         49.62        24.61 o                         
  -4   9  10        306.87        382.86       106.25 o                         
  -3   9  10        138.49         78.32        55.33 o                         
  -2   9  10        495.85        468.93        71.42 o                         
  -1   9  10          4.58         -8.05        24.07 o                         
   0   9  10          0.00        -41.20        37.96 o                         
   1   9  10        618.13        589.23       127.69 o                         
   2   9  10         22.65         -0.92        29.67 o                         
   3   9  10        107.82        125.41        40.04 o                         
   4   9  10         79.75        162.13        61.59 o                         
   5   9  10        136.29        127.23        47.05 o                         
   6   9  10        457.17        439.76        77.44 o                         
   7   9  10        181.63        212.36        59.70 o                         
   8   9  10        195.15        169.14        58.31 o                         
   9   9  10        262.62        336.57        73.73 o                         
 -13  10  10         46.25         35.73        49.68 o                         
 -12  10  10        263.60        234.78        83.14 o                         
 -11  10  10          4.72        -26.16        25.62 o                         
 -10  10  10       1175.63       1222.86       130.82 o                         
  -9  10  10          6.57        -23.67        23.32 o                         
  -8  10  10        231.81        209.24        52.50 o                         
  -7  10  10         13.63        -61.05        51.23 o                         
  -6  10  10        353.25        290.02        86.80 o                         
  -5  10  10          2.30          0.20        49.35 o                         
  -4  10  10       2422.62       2489.87       268.24 o                         
  -3  10  10          0.09          7.62        38.90 o                         
  -2  10  10       1976.50       2041.10       158.38 o                         
  -1  10  10        122.65         94.90        40.67 o                         
   0  10  10        989.59       1012.27       110.44 o                         
   1  10  10        191.71        188.94        50.67 o                         
   2  10  10        601.48        571.12        86.47 o                         
   3  10  10         13.07         -4.81        24.92 o                         
   4  10  10        525.65        552.55        86.72 o                         
   5  10  10        352.18        320.50        80.34 o                         
   6  10  10        636.26        605.73        94.88 o                         
   7  10  10         27.17         33.14        27.63 o                         
   8  10  10        244.59        305.05       101.03 o                         
 -13  11  10        115.08         78.09        39.07 o                         
 -12  11  10          2.24        -52.38        47.41 o                         
 -11  11  10        144.46        121.31        63.59 o                         
 -10  11  10         17.99         16.89        54.35 o                         
  -9  11  10         29.37         67.17        60.08 o                         
  -8  11  10          0.00        -17.51        41.31 o                         
  -7  11  10         27.27        129.65        77.03 o                         
  -6  11  10        122.57         88.16        65.51 o                         
  -5  11  10          5.43        -68.40        45.60 o                         
  -4  11  10        265.89        382.92       112.41 o                         
  -3  11  10        100.60        118.97        65.05 o                         
  -2  11  10         21.76        -41.92        55.69 o                         
  -1  11  10         18.48        -15.85        28.68 o                         
   0  11  10         14.76         24.34        46.44 o                         
   1  11  10         43.33         20.91        22.83 o                         
   2  11  10         80.12         68.91        52.36 o                         
   3  11  10          5.87          6.19        28.23 o                         
   4  11  10        121.18         45.96        22.27 o                         
   5  11  10         53.76         10.30        26.24 o                         
   6  11  10         11.46         32.92        42.37 o                         
  -5  12  10         41.83        -42.74        53.37 o                         
  -4  12  10        499.71        414.30       120.45 o                         
  -3  12  10         33.11        -84.21        69.83 o                         
  -2  12  10       1663.20       1829.62       251.22 o                         
   0  12  10        437.11        545.50       112.03 o                         
   1  12  10         13.78        -36.01        32.38 o                         
   2  12  10         89.29        135.48        63.91 o                         
   3  12  10         16.45         20.93        25.12 o                         
   4  12  10        184.19        218.16        87.34 o                         
 -20   1  11        487.85        577.98       114.66 o                         
 -19   1  11         25.43        -29.22        30.85 o                         
 -18   1  11        849.11        848.15       135.08 o                         
 -17   1  11         73.20        179.74        60.31 o                         
 -16   1  11       2067.26       2077.89       194.65 o                         
 -15   1  11        117.32         87.64        73.10 o                         
 -14   1  11        844.79        908.44       120.05 o                         
 -13   1  11         75.46         78.60        41.77 o                         
 -12   1  11        111.52         98.98        24.67 o                         
 -11   1  11        459.83        417.42        46.86 o                         
 -10   1  11       3385.97       3476.87       136.77 o                         
  -9   1  11         56.33         28.01        11.98 o                         
  -8   1  11       9377.33       9299.81       185.37 o                         
  -7   1  11        578.60        607.22        46.05 o                         
  -6   1  11       4415.55       4328.67       156.28 o                         
  -5   1  11         17.79         30.87        16.76 o                         
  -4   1  11       2267.34       2149.24        80.75 o                         
  -3   1  11        838.40        847.82        38.26 o                         
  -2   1  11       3315.20       3147.58        65.15 o                         
  -1   1  11         88.61         91.08        10.21 o                         
   0   1  11       1444.89       1367.79        46.07 o                         
   1   1  11        201.65        170.40        16.95 o                         
   2   1  11       2457.96       2310.84        64.86 o                         
   3   1  11        740.60        810.72        42.29 o                         
   4   1  11       3037.36       3016.90        76.48 o                         
   5   1  11        311.09        331.42        22.41 o                         
   6   1  11        627.92        609.94        32.95 o                         
   7   1  11         77.35         54.95        12.55 o                         
   8   1  11       1579.98       1497.06        68.17 o                         
   9   1  11        302.10        320.05        32.19 o                         
  10   1  11       2696.87       2714.51        96.76 o                         
  11   1  11         27.31         15.40        13.44 o                         
  12   1  11        662.20        643.71       104.13 o                         
  13   1  11          2.80          7.73        25.54 o                         
  14   1  11        449.87        489.43        82.15 o                         
 -20   2  11          1.03        -32.77        31.17 o                         
 -19   2  11          0.06        -47.42        36.55 o                         
 -18   2  11         49.95         51.92        61.67 o                         
 -17   2  11         77.65         58.15        52.48 o                         
 -16   2  11         66.60        134.98        56.27 o                         
 -15   2  11         35.12        107.59        52.74 o                         
 -14   2  11        903.12       1084.72       133.14 o                         
 -13   2  11          2.06          0.66        14.58 o                         
 -12   2  11        324.08        224.33        34.92 o                         
 -11   2  11          2.20         17.63        20.14 o                         
 -10   2  11        620.81        685.25        61.69 o                         
  -9   2  11        185.62        200.81        31.67 o                         
  -8   2  11        562.47        618.69        56.23 o                         
  -7   2  11          5.18         40.89        18.95 o                         
  -6   2  11         75.71        128.33        32.49 o                         
  -5   2  11        487.67        472.60        39.30 o                         
  -4   2  11         19.83         22.25        12.65 o                         
  -3   2  11       1006.87       1083.83        46.63 o                         
  -2   2  11        280.88        245.15        20.15 o                         
  -1   2  11       2449.75       2449.19        52.05 o                         
   0   2  11         16.55         27.82        10.18 o                         
   1   2  11        148.40        163.91        21.99 o                         
   2   2  11         26.31         39.60        15.62 o                         
   3   2  11       1678.59       1715.37        65.92 o                         
   4   2  11         10.55          0.06        10.10 o                         
   5   2  11        589.66        628.96        28.26 o                         
   6   2  11        194.39        174.91        20.60 o                         
   7   2  11         25.68         13.92        10.84 o                         
   8   2  11          8.09          8.19        10.81 o                         
   9   2  11        113.56        119.60        20.88 o                         
  10   2  11         96.85         45.55        18.72 o                         
  11   2  11        258.96        240.65        34.35 o                         
  12   2  11          7.40         16.14        21.99 o                         
  13   2  11         16.41         12.39        17.51 o                         
  14   2  11         93.63         71.94        36.16 o                         
 -20   3  11        342.20        571.90       107.05 o                         
 -19   3  11         96.27         55.77        41.22 o                         
 -18   3  11       1169.69       1265.81       152.86 o                         
 -17   3  11        460.90        357.17       137.61 o                         
 -16   3  11       4535.38       4574.08       417.20 o                         
 -15   3  11         10.94         61.78        67.71 o                         
 -14   3  11       1884.01       1995.11       253.18 o                         
 -13   3  11        133.23        156.51        45.31 o                         
 -12   3  11        151.69         97.13        30.01 o                         
 -11   3  11        625.87        652.11        60.92 o                         
 -10   3  11        691.21        626.14        59.67 o                         
  -9   3  11         11.76          7.71        16.31 o                         
  -8   3  11        187.09         99.88        36.28 o                         
  -7   3  11        822.51        760.86       137.86 o                         
  -6   3  11       3494.82       3505.12       166.38 o                         
  -5   3  11          6.52        -24.91        27.51 o                         
  -4   3  11      15806.19      15022.71       641.91 o                         
  -3   3  11          6.04          8.08         7.37 o                         
  -2   3  11       4408.76       4245.42       230.85 o                         
  -1   3  11        441.33        495.97        47.48 o                         
   0   3  11       1565.19       1393.98        60.60 o                         
   1   3  11        110.32        137.33        18.95 o                         
   2   3  11       3412.32       3289.64       100.01 o                         
   3   3  11         14.34         10.22        11.49 o                         
   4   3  11        212.40        228.77        24.64 o                         
   5   3  11         33.05         38.59        11.24 o                         
   6   3  11          7.13          9.65        12.91 o                         
   7   3  11        210.56        263.70        38.46 o                         
   8   3  11       2453.39       2463.92       117.41 o                         
   9   3  11         11.19         22.44        17.59 o                         
  10   3  11       2727.24       2627.47       115.18 o                         
  11   3  11        216.97        230.06        33.79 o                         
  12   3  11       1194.50       1228.83        93.58 o                         
  13   3  11         19.02         48.74        28.61 o                         
  14   3  11        934.04        811.68       139.93 o                         
 -20   4  11          0.34        -14.75        41.64 o                         
 -19   4  11          2.73        -12.69        27.72 o                         
 -18   4  11          4.46        -24.70        34.21 o                         
 -17   4  11          0.97        -30.61        29.79 o                         
 -16   4  11         22.81        208.96       104.01 o                         
 -15   4  11         81.54         57.95        40.07 o                         
 -14   4  11          0.01        -13.89        34.66 o                         
 -13   4  11          0.92          9.24        36.39 o                         
 -12   4  11          3.47         17.00        17.93 o                         
 -11   4  11        108.04         87.20        53.21 o                         
 -10   4  11          9.57        161.64        71.03 o                         
  -9   4  11         92.50         49.96        37.52 o                         
  -8   4  11        103.66         93.98        53.94 o                         
  -7   4  11        163.91         81.49        45.72 o                         
  -6   4  11          0.12         -7.55        21.04 o                         
  -5   4  11         13.01         29.94        14.35 o                         
  -4   4  11        122.20        129.51        20.98 o                         
  -3   4  11         23.02         13.01        12.41 o                         
  -2   4  11        356.52        384.87        33.28 o                         
  -1   4  11          2.17         -3.10        14.32 o                         
   0   4  11        131.44        168.07        36.81 o                         
   1   4  11         33.96         13.26         9.65 o                         
   2   4  11         10.96         18.71        12.96 o                         
   3   4  11        367.47        368.27        39.35 o                         
   4   4  11         39.50         37.74        12.34 o                         
   5   4  11         12.25          9.02         9.94 o                         
   6   4  11         94.91         54.89        17.02 o                         
   7   4  11        141.68        127.08        22.79 o                         
   8   4  11         42.27         26.06        15.92 o                         
   9   4  11         33.22         12.97        19.58 o                         
  10   4  11         17.61         72.28        59.23 o                         
  11   4  11         69.75         85.68        26.69 o                         
  12   4  11         89.35        131.52        32.89 o                         
  13   4  11          8.05          8.72        17.71 o                         
  14   4  11         20.27         42.09        27.42 o                         
 -20   5  11        367.41        464.23       131.38 o                         
 -19   5  11         47.07         74.00        39.08 o                         
 -18   5  11        386.39        461.05        96.01 o                         
 -17   5  11        276.01        321.97        75.33 o                         
 -16   5  11       1489.34       1466.10       149.56 o                         
 -15   5  11        281.67        359.84        72.64 o                         
 -14   5  11       3595.58       3560.34       346.97 o                         
 -13   5  11        209.58        150.44        80.79 o                         
 -12   5  11        755.33        748.49       146.65 o                         
 -11   5  11        208.05        246.63        82.45 o                         
 -10   5  11         52.31         34.60        27.84 o                         
  -9   5  11         62.57         74.33        49.01 o                         
  -8   5  11        937.93        943.72       145.08 o                         
  -7   5  11         44.84         -6.78        41.70 o                         
  -6   5  11        622.36        730.10       120.13 o                         
  -5   5  11         49.92         58.19        17.37 o                         
  -4   5  11       3206.19       2786.36       147.33 o                         
  -3   5  11        321.24        279.82        27.16 o                         
  -2   5  11      10511.99       9940.05       292.49 o                         
  -1   5  11        208.30        184.97        40.81 o                         
   0   5  11       4048.06       4052.21       182.44 o                         
   1   5  11        401.92        410.20        58.31 o                         
   2   5  11        763.17        681.37        42.81 o                         
   3   5  11        217.33        229.19        42.62 o                         
   4   5  11        955.15       1035.27        73.85 o                         
   5   5  11         13.24         26.45        18.71 o                         
   6   5  11       1986.86       1994.94       150.17 o                         
   7   5  11        182.57        218.31        32.81 o                         
   8   5  11       1814.93       1930.55       149.67 o                         
   9   5  11         88.66         48.90        19.00 o                         
  10   5  11        482.95        488.66        54.23 o                         
  11   5  11        611.13        610.08        62.33 o                         
  12   5  11        259.94        248.10        41.60 o                         
  13   5  11          0.45        -41.17        28.29 o                         
  14   5  11        577.79        613.54       108.77 o                         
 -18   6  11          0.73         50.53        81.21 o                         
 -17   6  11          3.61        -27.57        62.02 o                         
 -16   6  11         49.73         20.93        46.14 o                         
 -15   6  11         16.57         17.37        31.62 o                         
 -14   6  11          1.18         55.25        49.49 o                         
 -13   6  11          0.96        -13.10        26.12 o                         
 -12   6  11          2.04        -31.56        22.64 o                         
 -11   6  11         49.23         29.96        30.57 o                         
 -10   6  11        200.95        309.71        95.91 o                         
  -9   6  11         57.85        -28.64        40.95 o                         
  -8   6  11         22.54        -15.26        47.55 o                         
  -7   6  11          3.58         14.20        29.37 o                         
  -6   6  11        512.13        619.80       117.99 o                         
  -5   6  11         81.26         12.37        27.06 o                         
  -4   6  11        277.72        264.74        75.43 o                         
  -3   6  11         54.72         40.70        15.31 o                         
  -2   6  11        171.00        161.45        22.80 o                         
  -1   6  11          0.01         42.04        16.80 o                         
   0   6  11        200.83        210.72        44.60 o                         
   1   6  11         10.44         40.76        32.04 o                         
   2   6  11        274.86        323.77        95.43 o                         
   3   6  11        248.24        209.72        47.27 o                         
   4   6  11        111.13        107.00        35.55 o                         
   5   6  11         64.91         79.23        22.62 o                         
   6   6  11        420.96        402.56        51.27 o                         
   7   6  11        185.02        173.45        36.88 o                         
   8   6  11        226.83        224.02        39.55 o                         
   9   6  11          0.21         -6.97        21.67 o                         
  10   6  11          0.31        -42.99        28.66 o                         
  11   6  11        183.08        187.91        52.04 o                         
  12   6  11          0.21         -5.68        29.87 o                         
  13   6  11         22.78          4.80        26.21 o                         
 -17   7  11          5.60         71.20        65.41 o                         
 -16   7  11        107.22        119.68        66.97 o                         
 -15   7  11        238.46        121.84        72.19 o                         
 -14   7  11        864.76        875.74       179.77 o                         
 -13   7  11          3.03          8.46        50.93 o                         
 -12   7  11       3280.71       3386.59       333.84 o                         
 -11   7  11         38.68         73.60        68.58 o                         
 -10   7  11       4265.22       4064.17       346.43 o                         
  -9   7  11         65.14         19.86        37.86 o                         
  -8   7  11        146.65        133.98        52.64 o                         
  -7   7  11          4.99         -2.72        34.22 o                         
  -6   7  11        158.05        179.47        75.56 o                         
  -5   7  11        111.94        137.43        82.10 o                         
  -4   7  11       3120.09       3439.25       154.44 o                         
  -3   7  11          6.17          0.20        12.87 o                         
  -2   7  11       1380.08       1377.66       116.36 o                         
  -1   7  11          0.07          3.41        25.41 o                         
   0   7  11        307.16        241.64        46.68 o                         
   1   7  11          6.02         13.39        18.94 o                         
   2   7  11       1725.93       1818.17       203.32 o                         
   3   7  11          9.91         11.01        25.58 o                         
   4   7  11       2362.60       2593.37       171.75 o                         
   5   7  11        189.23        148.13        44.84 o                         
   6   7  11        707.57        664.67        95.33 o                         
   7   7  11          1.14        -34.59        32.91 o                         
   8   7  11        435.25        375.12        85.21 o                         
   9   7  11         35.83         34.78        39.21 o                         
  10   7  11        401.58        333.97        73.11 o                         
  11   7  11         94.24        138.33        67.60 o                         
  12   7  11        375.62        347.48        94.57 o                         
 -16   8  11         14.96        -63.08        59.56 o                         
 -15   8  11         10.56        -24.08        55.68 o                         
 -14   8  11        115.43         73.38        45.78 o                         
 -13   8  11        162.22        196.67        78.19 o                         
 -12   8  11         20.67         64.32        76.00 o                         
 -11   8  11         43.40        -22.51        47.72 o                         
 -10   8  11         43.29         87.63        59.77 o                         
  -9   8  11         11.85        -46.63        57.51 o                         
  -8   8  11        126.83        107.06        68.15 o                         
  -7   8  11        228.76        227.88        86.14 o                         
  -6   8  11        174.33        164.14        36.79 o                         
  -5   8  11        982.16        865.27        85.59 o                         
  -4   8  11         93.64         90.95        62.81 o                         
  -3   8  11          8.38         21.38        17.77 o                         
  -2   8  11        467.45        472.64        71.95 o                         
  -1   8  11        629.15        644.86        82.97 o                         
   0   8  11          0.01         28.14        24.48 o                         
   1   8  11         84.22        143.65        43.35 o                         
   2   8  11        508.02        562.06        96.93 o                         
   3   8  11         57.06         55.53        55.93 o                         
   4   8  11        136.26        131.86        62.34 o                         
   5   8  11         62.35        124.51        47.66 o                         
   6   8  11         63.40         91.07        38.89 o                         
   7   8  11         46.69         98.40        34.42 o                         
   8   8  11         28.74         21.39        28.85 o                         
   9   8  11         31.76         26.89        78.31 o                         
  10   8  11          3.71         25.47        50.94 o                         
 -14   9  11         17.24         46.15        63.98 o                         
 -13   9  11         27.35        -78.34        64.30 o                         
 -12   9  11        328.04        210.85        97.63 o                         
 -11   9  11          0.12         94.78        74.15 o                         
 -10   9  11       1187.85       1210.85       204.87 o                         
  -9   9  11         42.47         17.60        30.97 o                         
  -8   9  11       1136.39       1155.93       192.22 o                         
  -7   9  11         16.75          6.25        57.52 o                         
  -6   9  11        326.55        354.37       113.56 o                         
  -5   9  11          2.13         64.63        46.12 o                         
  -4   9  11       1023.19       1338.66       191.61 o                         
  -3   9  11         18.58         86.57        61.22 o                         
  -2   9  11       1914.67       1946.43       149.69 o                         
  -1   9  11        112.00         62.60        23.36 o                         
   0   9  11        825.98        885.57       102.74 o                         
   1   9  11         30.64        -32.15        21.43 o                         
   2   9  11       1357.89       1390.08       130.90 o                         
   3   9  11        203.58        188.19        59.70 o                         
   4   9  11       1267.41       1419.73       139.10 o                         
   5   9  11          0.27         -7.66        62.06 o                         
   6   9  11        551.00        561.62       152.33 o                         
   7   9  11        113.48        253.47        70.02 o                         
   8   9  11        810.74       1159.90       137.94 o                         
 -12  10  11         46.00         50.96        57.66 o                         
 -11  10  11          0.87        -11.77        31.34 o                         
 -10  10  11         10.13         32.75        45.18 o                         
  -9  10  11          8.53        108.15        64.25 o                         
  -8  10  11         86.22        121.29        53.98 o                         
  -7  10  11         70.21         28.05        37.55 o                         
  -6  10  11        233.88        361.85       104.01 o                         
  -5  10  11          5.05         31.82        40.85 o                         
  -4  10  11        100.77        -23.13        54.87 o                         
  -3  10  11         60.49         -5.26        36.50 o                         
  -2  10  11          0.03         69.51       135.27 o                         
  -1  10  11          9.18         -8.73        24.64 o                         
   0  10  11         71.75        104.17        39.79 o                         
   1  10  11        117.36        169.39        47.68 o                         
   2  10  11          1.70         32.45        60.58 o                         
   3  10  11          0.62        -54.71        36.47 o                         
   4  10  11        226.85        317.55        89.23 o                         
   5  10  11         71.52         26.40        32.94 o                         
   6  10  11          4.79         57.40        45.23 o                         
  -9  11  11         48.74         91.78        54.96 o                         
  -8  11  11       1074.96       1079.16       198.98 o                         
  -7  11  11        144.05        121.18        60.16 o                         
  -6  11  11       1009.18       1090.15       195.18 o                         
  -5  11  11         82.79        137.05        73.34 o                         
  -4  11  11       1084.01       1155.88       196.39 o                         
  -3  11  11         53.04         12.11        33.99 o                         
  -2  11  11        424.12        395.57       112.40 o                         
  -1  11  11          0.60        -25.85        41.17 o                         
   0  11  11        120.16        152.55        47.96 o                         
   1  11  11        202.44        239.91        82.22 o                         
   2  11  11        133.36         85.83        33.49 o                         
   3  11  11        107.72        182.89        75.37 o                         
   4  11  11        119.48        113.44        67.20 o                         
   5  11  11         19.41         -4.80        26.21 o                         
   0  12  11        590.84        593.47       124.88 o                         
   1  12  11         73.02        102.03        69.73 o                         
   2  12  11         13.22        -91.59        61.06 o                         
 -20   0  12         73.06        125.22        73.41 o                         
 -19   0  12         11.06        -74.27        67.45 o                         
 -18   0  12       1749.92       1968.39       288.31 o                         
 -17   0  12        484.10        441.30       140.56 o                         
 -16   0  12       2542.22       2589.19       309.51 o                         
 -15   0  12         75.88         53.90        58.83 o                         
 -14   0  12       1277.76        883.79       171.98 o                         
 -13   0  12          0.01         31.08        39.24 o                         
 -12   0  12       1423.22       1337.06       189.73 o                         
 -11   0  12        970.97        950.05        84.56 o                         
 -10   0  12       1344.69       1310.95        99.82 o                         
  -9   0  12        492.30        667.74        71.78 o                         
  -8   0  12       2121.35       2348.81       218.85 o                         
  -7   0  12       1274.43       1221.81        93.52 o                         
  -6   0  12       4134.47       4067.12       171.19 o                         
  -5   0  12       1309.63       1210.20        89.74 o                         
  -4   0  12       4081.88       3923.37       160.83 o                         
  -3   0  12        461.45        450.07       117.51 o                         
  -2   0  12        660.29        604.69        47.46 o                         
  -1   0  12          1.09         -0.31        15.14 o                         
   0   0  12       4838.30       4492.13       171.27 o                         
   1   0  12        497.48        541.47        44.21 o                         
   2   0  12       7393.96       8119.21       179.19 o                         
   3   0  12       3318.85       3541.78       117.67 o                         
   4   0  12        328.86        413.75        36.23 o                         
   5   0  12         50.01         27.22        19.03 o                         
   6   0  12        141.03        178.20        26.12 o                         
   7   0  12       2104.74       2069.81       126.84 o                         
   8   0  12       1246.88       1197.71       110.50 o                         
   9   0  12          1.14         34.33        29.08 o                         
  10   0  12       1362.16       1485.49       137.81 o                         
  11   0  12       1235.00       1252.30       114.85 o                         
  12   0  12        610.63        678.00       128.04 o                         
  13   0  12         36.68         87.13        52.32 o                         
 -20   1  12         24.42         99.41        52.39 o                         
 -19   1  12          7.11         10.03        70.64 o                         
 -18   1  12        264.21        203.16        65.98 o                         
 -17   1  12        136.20         88.37        35.63 o                         
 -16   1  12        220.75        294.35        79.90 o                         
 -15   1  12         19.69         31.60        29.45 o                         
 -14   1  12        464.07        494.56       267.50 o                         
 -13   1  12        172.73        104.51        32.17 o                         
 -12   1  12        321.67        276.45        39.96 o                         
 -11   1  12        557.64        597.13        58.51 o                         
 -10   1  12          0.03         -9.06        19.00 o                         
  -9   1  12        138.15        102.92        27.25 o                         
  -8   1  12          9.60          7.61        10.90 o                         
  -7   1  12         84.50         83.17        16.86 o                         
  -6   1  12        230.85        255.00        30.52 o                         
  -5   1  12          6.45         -6.17        10.60 o                         
  -4   1  12         36.26         54.51        16.79 o                         
  -3   1  12         57.84         56.96        10.12 o                         
  -2   1  12         34.85         20.88         7.28 o                         
  -1   1  12        131.91        127.84        13.78 o                         
   0   1  12        223.23        198.75        19.26 o                         
   1   1  12        415.67        451.38        27.25 o                         
   2   1  12          0.90          4.14        10.80 o                         
   3   1  12        100.18         77.15        11.64 o                         
   4   1  12         18.81         11.54        10.95 o                         
   5   1  12        189.08        188.30        17.50 o                         
   6   1  12          4.42         -5.19         9.51 o                         
   7   1  12         13.60         13.60        11.81 o                         
   8   1  12          7.39          2.35        10.31 o                         
   9   1  12          0.54         -8.47        11.66 o                         
  10   1  12         77.35         88.10        21.55 o                         
  11   1  12        291.12        316.46        47.05 o                         
  12   1  12          0.57         35.93        30.34 o                         
  13   1  12          5.20         16.92        48.19 o                         
  14   1  12          4.00        -15.53        35.78 o                         
 -20   2  12        387.39        257.94        78.20 o                         
 -19   2  12          0.00        -89.70        86.77 o                         
 -18   2  12        455.55        513.98       145.75 o                         
 -17   2  12          1.80         -8.93        41.17 o                         
 -16   2  12       1857.85       1941.13       189.66 o                         
 -15   2  12         28.27         14.71        89.55 o                         
 -14   2  12       1699.48       1756.74       166.94 o                         
 -13   2  12        121.99        115.15        31.24 o                         
 -12   2  12        647.67        701.62        64.29 o                         
 -11   2  12       1097.10       1110.18        80.91 o                         
 -10   2  12       2074.64       2138.25       111.64 o                         
  -9   2  12        401.73        496.25        68.51 o                         
  -8   2  12       2496.19       2582.56       119.49 o                         
  -7   2  12        169.30        166.17        25.35 o                         
  -6   2  12       1800.86       1690.87        78.26 o                         
  -5   2  12       1455.40       1617.08        74.93 o                         
  -4   2  12       2449.09       2319.36        75.18 o                         
  -3   2  12       1753.77       1761.43        64.72 o                         
  -2   2  12       5512.60       5380.53       127.99 o                         
  -1   2  12         38.89         35.99         6.53 o                         
   0   2  12       1363.72       1291.02        56.13 o                         
   1   2  12         44.83         22.56        10.12 o                         
   2   2  12        900.83        816.74        46.94 o                         
   3   2  12          0.00         22.52        12.57 o                         
   4   2  12       3954.70       3989.64        99.95 o                         
   5   2  12         60.15         56.49        12.94 o                         
   6   2  12       2680.87       2695.56        81.12 o                         
   7   2  12          0.38         22.92        14.16 o                         
   8   2  12       3977.87       3936.05       111.35 o                         
   9   2  12         10.37          2.56        10.83 o                         
  10   2  12       2626.69       2586.01        99.20 o                         
  11   2  12         29.32         54.24        32.04 o                         
  12   2  12        263.03        283.06        61.69 o                         
  13   2  12         66.37         60.90        21.92 o                         
  14   2  12        286.33        277.34        86.63 o                         
 -20   3  12        109.58        148.88        75.01 o                         
 -19   3  12         14.96         57.21        47.05 o                         
 -18   3  12         14.27        -94.84        95.63 o                         
 -17   3  12         41.31         25.31        46.36 o                         
 -16   3  12          6.31         34.44        51.49 o                         
 -15   3  12          8.28         45.06        45.94 o                         
 -14   3  12         46.93          7.54        30.23 o                         
 -13   3  12        247.67        216.25        40.60 o                         
 -12   3  12         17.71         35.65        16.85 o                         
 -11   3  12         38.00         18.16        27.31 o                         
 -10   3  12        299.67        300.50        43.47 o                         
  -9   3  12        237.02        279.63        45.33 o                         
  -8   3  12        756.43        747.05        65.38 o                         
  -7   3  12        534.04        537.85        67.36 o                         
  -6   3  12         19.24         61.92        29.40 o                         
  -5   3  12        381.27        508.06        91.77 o                         
  -4   3  12       3346.30       3361.48       143.39 o                         
  -3   3  12        237.73        253.82        37.32 o                         
  -2   3  12       1688.64       1687.29        59.59 o                         
  -1   3  12        274.11        273.34        35.32 o                         
   0   3  12        139.47        140.20        22.80 o                         
   1   3  12       1263.37       1173.14        81.49 o                         
   2   3  12        328.41        357.30        34.57 o                         
   3   3  12        248.98        239.92        29.49 o                         
   4   3  12        215.79        225.08        25.85 o                         
   5   3  12        203.56        209.87        26.16 o                         
   6   3  12         19.71         -0.38        14.67 o                         
   7   3  12        420.87        444.55        41.02 o                         
   8   3  12         63.64         60.71        19.22 o                         
   9   3  12          6.53          1.36        25.10 o                         
  10   3  12          1.10         13.54        11.73 o                         
  11   3  12        125.08         85.21        20.31 o                         
  12   3  12         55.79         20.62        25.32 o                         
  13   3  12         27.83         37.47        24.50 o                         
  14   3  12          8.03          5.32        20.14 o                         
 -20   4  12       1003.36       1481.55       232.39 o                         
 -19   4  12         25.02         47.60        31.43 o                         
 -18   4  12       1181.64       1245.51       150.31 o                         
 -17   4  12          4.38        -46.33        74.16 o                         
 -16   4  12        865.64        880.66       180.50 o                         
 -15   4  12        465.53        566.54       148.97 o                         
 -14   4  12       1721.80       1521.19       223.79 o                         
 -13   4  12        143.02        256.20        94.40 o                         
 -12   4  12       1243.76       1232.16       101.96 o                         
 -11   4  12       4952.00       4647.21       200.41 o                         
 -10   4  12        129.05        165.33        40.09 o                         
  -9   4  12        528.57        458.85       108.70 o                         
  -8   4  12        238.95        203.40        63.26 o                         
  -7   4  12        388.88        538.33       106.86 o                         
  -6   4  12       2881.45       3211.53       249.62 o                         
  -5   4  12       2104.22       2235.41       199.76 o                         
  -4   4  12      12181.64      11260.29       382.83 o                         
  -3   4  12       5317.75       5004.33       207.20 o                         
  -2   4  12      10104.03       9238.93       277.74 o                         
  -1   4  12          0.87          3.64        29.27 o                         
   0   4  12       3752.99       3975.92       177.49 o                         
   1   4  12       1063.15        967.19        58.11 o                         
   2   4  12         78.72         74.74        17.48 o                         
   3   4  12          0.82         -9.03        25.75 o                         
   4   4  12        993.38        947.79        67.17 o                         
   5   4  12          3.47         -0.89        10.56 o                         
   6   4  12        282.41        269.38        33.89 o                         
   7   4  12         16.12         14.18        16.46 o                         
   8   4  12       1970.44       2037.03       103.19 o                         
   9   4  12          6.73          5.79        27.34 o                         
  10   4  12        997.21        991.31        76.67 o                         
  11   4  12         19.19          9.20        19.21 o                         
  12   4  12       1237.80       1214.86       122.23 o                         
  13   4  12          1.14         42.44        28.85 o                         
  14   4  12        638.17        607.80       127.20 o                         
 -20   5  12         15.66         48.41        41.98 o                         
 -19   5  12          2.55         22.42        37.52 o                         
 -18   5  12          0.23        -40.92        35.71 o                         
 -17   5  12         17.19         30.03        23.13 o                         
 -16   5  12         22.72         19.14        28.55 o                         
 -15   5  12        204.33        256.89       104.26 o                         
 -14   5  12        152.34        182.00        74.79 o                         
 -13   5  12          0.82        -38.93        57.26 o                         
 -12   5  12          0.59          9.78        22.89 o                         
 -11   5  12       2119.30       2056.85       240.20 o                         
 -10   5  12         58.92         29.89        32.72 o                         
  -9   5  12        158.67         55.14        29.35 o                         
  -8   5  12         57.72         53.17        45.83 o                         
  -7   5  12       2700.66       2497.15       234.84 o                         
  -6   5  12         30.83         -2.46        30.83 o                         
  -5   5  12       1498.86       1420.59       169.49 o                         
  -4   5  12        261.43        237.17        69.27 o                         
  -3   5  12        718.40        832.46        84.74 o                         
  -2   5  12        212.92        184.83        20.39 o                         
  -1   5  12        189.04        156.48        38.16 o                         
   0   5  12        114.20        159.03        37.42 o                         
   1   5  12       2605.37       2693.50       155.06 o                         
   2   5  12        205.50        222.27        45.05 o                         
   3   5  12          1.75          0.34        22.17 o                         
   4   5  12          4.73        -75.99        90.28 o                         
   5   5  12        802.54        833.80        69.84 o                         
   6   5  12        126.59        211.05        36.96 o                         
   7   5  12          4.61         -7.79        35.99 o                         
   8   5  12        134.27        167.53        35.14 o                         
   9   5  12        126.18        131.93        26.34 o                         
  10   5  12         18.59        -18.06        27.99 o                         
  11   5  12         21.19         12.21        14.38 o
[truncated: 187,597 more chars]
